# Supplementary material for: Single‐cell sequencing unveils the impact of aging on the progenitor cell diversity in the telencephalon of the female killifish N. furzeri
Source: Aging Cell. 2024 Jul 1;23(10):e14251. doi: 10.1111/acel.14251 (PMC11464125; doi:10.1111/acel.14251)
Supplement: Supplementary file 2 — Tables S1–S12. [file ACEL-23-e14251-s001.xlsx]

## Sheet: Suppl. table 1
Supplementary Table 1: Mapping statistics of 2 samples of young and 1 sample of aged killifish telencephali.
Young S1 without SMRT-Isoseq transcriptome
Estimated Number of Cells	Mean Reads per Cell	Median Genes per Cell	Number of Reads	Valid Barcodes	Sequencing Saturation	Q30 Bases in Barcode	Q30 Bases in RNA Read	Q30 Bases in Sample Index	Q30 Bases in UMI	Reads Mapped to Genome	Reads Mapped Confidently to Genome	Reads Mapped Confidently to Intergenic Regions	Reads Mapped Confidently to Intronic Regions	Reads Mapped Confidently to Exonic Regions	Reads Mapped Confidently to Transcriptome	Reads Mapped Antisense to Gene	Fraction Reads in Cells	Total Genes Detected	Median UMI Counts per Cell
1595	60791	494	96962316	0.972	0.659	0.95	0.922	0.931	0.941	0.86	0.827	0.227	0.1	0.501	0.451	0.018	0.245	17713	1043
Young S2 with SMRT-Isoseq transcriptome
Estimated Number of Cells	Mean Reads per Cell	Median Genes per Cell	Number of Reads	Valid Barcodes	Sequencing Saturation	Q30 Bases in Barcode	Q30 Bases in RNA Read	Q30 Bases in Sample Index	Q30 Bases in UMI	Reads Mapped to Genome	Reads Mapped Confidently to Genome	Reads Mapped Confidently to Intergenic Regions	Reads Mapped Confidently to Intronic Regions	Reads Mapped Confidently to Exonic Regions	Reads Mapped Confidently to Transcriptome	Reads Mapped Antisense to Gene	Fraction Reads in Cells	Total Genes Detected	Median UMI Counts per Cell
2928	33115	531	96962316	0.972	0.674	0.95	0.922	0.931	0.941	0.869	0.84	0.05	0.076	0.714	0.69	0.006	0.266	19518	739
Mapping stastics across samples (With isoseq transcriptome)
Sample type	Estimated Number of Cells	Mean Reads per Cell	Median Genes per Cell	Number of Reads	Valid Barcodes	Sequencing Saturation	Q30 Bases in Barcode	Q30 Bases in RNA Read	Q30 Bases in Sample Index	Q30 Bases in UMI	Reads Mapped to Genome	Reads Mapped Confidently to Genome	Reads Mapped Confidently to Intergenic Regions	Reads Mapped Confidently to Intronic Regions	Reads Mapped Confidently to Exonic Regions	Reads Mapped Confidently to Transcriptome	Reads Mapped Antisense to Gene	Fraction Reads in Cells	Total Genes Detected	Median UMI Counts per Cell
Young_S1	2928	33115	531	96962316	0.972	0.674	0.95	0.922	0.931	0.941	0.869	0.84	0.05	0.076	0.714	0.69	0.006	0.266	19518	739
Young_S2	6699	18546	1125	124241857	0.947	0.479	0.966	0.942	0.955	0.963	0.9	0.828	0.075	0.163	0.59	0.532	0.044	0.695	22042	2636
Aged_S1	9767	16300	481	159211596	0.975	0.665	0.95	0.918	0.927	0.941	0.871	0.846	0.048	0.07	0.728	0.702	0.008	0.416	20667	693

## Sheet: Suppl. table 2
Supplementary Table 2: Cell type specific markers for all cell clusters (0-22). Highlighted cells: > ±1.2 log2FC
Top 200 markers for all young cell types									cluster	Cell identity
p_val	avg_log2FC	pct.1	pct.2	p_val_adj	cluster	gene			0	ImN1
0	2.42212	0.802	0.409	0	0	TUBB5			1	mN1
0	2.24696	0.933	0.554	0	0	ELAVL3			2	ImN2
0	2.22207	0.797	0.344	0	0	NFIXA.1			3	mN2
0	2.03092	0.807	0.441	0	0	STMN1B			4	ImN3
0	1.98978	0.643	0.187	0	0	CNP			5	ImN4
0	1.8724	0.29	0.024	0	0	NHLH2			6	Intercell-NC
0	1.82034	0.977	0.665	0	0	MARCKS			7	mN4
0	1.77652	0.656	0.199	0	0	NEUROD2			8	MG
0	1.74587	0.786	0.322	0	0	MIBP2			9	Astro-RG1
0	1.62485	0.839	0.287	0	0	MEX3A			10	mN5
0	1.5404	0.923	0.698	0	0	POLR2G			11	mN6
0	1.43148	0.958	0.675	0	0	TUBA1C.1			12	mN7
0	1.28409	0.708	0.213	0	0	CD44 (1 OF 2)			13	OPC/OD
0	1.09515	0.987	0.908	0	0	HSP90AB1			14	NGP
1.19379e-279	1.83771	0.771	0.419	3.18061e-275	0	NFU-G-1-021971			15	Vas1
6.66735e-272	1.0772	0.95	0.802	1.77638e-267	0	RACK1			16	NA
8.24999e-272	1.44658	0.784	0.324	2.19804e-267	0	SOX4			17	Vas2
3.26309e-270	1.28275	0.823	0.64	8.69385e-266	0	EEF1A1L1			18	mN8
2.90408e-269	2.18421	0.532	0.155	7.73734e-265	0	EOMESA			19	NE-RG3
2.81031e-262	1.41536	0.822	0.586	7.4875e-258	0	PTMAB			20	EPD-RG4
6.2063e-261	0.730823	0.997	0.93	1.65354e-256	0	ACTB (1 OF 2)			21	Astro-RG2
1.37992e-259	0.95846	0.955	0.752	3.67652e-255	0	CIRBP			22	Vas3
1.12358e-253	1.43623	0.668	0.263	2.99356e-249	0	HMGB1B.1
2.28559e-253	1.0254	0.931	0.734	6.08949e-249	0	EEF1B2 (1 OF 2)
6.56533e-248	1.29441	0.791	0.347	1.7492e-243	0	ISLR2
4.66865e-243	1.39715	0.73	0.341	1.24387e-238	0	CABZ01073085.1.1
6.98777e-228	1.31616	0.621	0.232	1.86175e-223	0	APEX1
8.53848e-228	1.33942	0.656	0.257	2.27491e-223	0	PB.145.1
1.00088e-223	1.24356	0.82	0.551	2.66664e-219	0	PPIAA
1.42788e-222	1.28747	0.625	0.241	3.8043e-218	0	H3F3B.1.2
1.21185e-218	1.29636	0.768	0.406	3.22872e-214	0	EIF4A1
2.08239e-216	1.09716	0.871	0.532	5.54812e-212	0	HNRNPA0
9.39776e-216	1.21228	0.82	0.563	2.50385e-211	0	SLC25A6.1
4.90489e-215	0.823061	0.971	0.841	1.30681e-210	0	NR1D2B
2.99003e-211	0.907509	0.945	0.711	7.96635e-207	0	CFL1
2.64101e-206	1.02425	0.718	0.308	7.03643e-202	0	H2AFVA
1.76447e-205	1.13312	0.738	0.362	4.70109e-201	0	CCT7
1.05567e-201	1.12874	0.357	0.078	2.81263e-197	0	MEX3D
1.60748e-198	1.13484	0.808	0.481	4.28282e-194	0	BTF3 (2 OF 2)
1.70474e-198	0.736524	0.969	0.839	4.54194e-194	0	UBA52
1.56056e-194	0.731493	0.966	0.817	4.1578e-190	0	NACA
2.81515e-191	0.828727	0.95	0.721	7.5004e-187	0	YBX1
4.50902e-190	1.10053	0.812	0.533	1.20134e-185	0	HSPA8.2
4.6408e-189	1.64765	0.512	0.178	1.23645e-184	0	SOX11A
7.61032e-188	1.15111	0.632	0.268	2.02762e-183	0	OLA.22466
3.62809e-184	1.09873	0.811	0.504	9.66632e-180	0	H3F3B.1.4
8.75926e-184	1.50983	0.6	0.242	2.33373e-179	0	BHLHE22
3.762e-182	1.08367	0.474	0.152	1.00231e-177	0	XPR1 (2 OF 3)
9.60387e-181	1.23824	0.39	0.105	2.55876e-176	0	ZFPM2
3.91217e-180	1.13641	0.452	0.135	1.04232e-175	0	GPC6L
2.29299e-178	0.93173	0.796	0.391	6.10921e-174	0	ZBTB18
2.79191e-174	0.93385	0.547	0.188	7.43849e-170	0	TUBA8L3.2
1.32323e-172	1.06662	0.637	0.291	3.52547e-168	0	TCP1
1.49301e-172	0.940014	0.806	0.428	3.97784e-168	0	NSA2
4.11695e-172	1.21645	0.259	0.047	1.09688e-167	0	NEUROD2 (1 OF 2)
3.58791e-171	0.712315	0.913	0.659	9.55928e-167	0	PB.3700.1
2.509e-170	1.1692	0.483	0.175	6.68474e-166	0	DYNLL1
5.21818e-169	1.23751	0.445	0.141	1.39028e-164	0	BHLHE23
5.32758e-169	0.942192	0.933	0.673	1.41943e-164	0	HMGB1
5.13391e-166	1.15259	0.684	0.338	1.36783e-161	0	ZEB2
5.16254e-163	1.07959	0.622	0.277	1.37546e-158	0	MSNA
2.27677e-160	0.986096	0.674	0.33	6.06601e-156	0	CCT4
2.79404e-159	0.986873	0.722	0.375	7.44416e-155	0	EIF3M
4.39363e-158	0.912677	0.897	0.58	1.17059e-153	0	H3F3B.1
5.99649e-156	0.945447	0.656	0.294	1.59765e-151	0	HMGN3.1
2.84226e-155	0.912599	0.25	0.047	7.57265e-151	0	LOC107382540
1.08429e-154	0.712667	0.93	0.746	2.88888e-150	0	PB.3507.1
4.13772e-154	1.41212	0.441	0.148	1.10241e-149	0	NEUROD6B
7.06565e-154	0.947203	0.742	0.411	1.8825e-149	0	HNRNPR
6.62102e-153	0.815392	0.908	0.642	1.76404e-148	0	HMGN3
4.4132e-151	1.0034	0.626	0.298	1.17581e-146	0	CCT3
2.30024e-150	1.012	0.434	0.147	6.12854e-146	0	DPYSL4
8.91937e-150	1.2966	0.643	0.318	2.37639e-145	0	H1F0
4.18429e-149	0.904474	0.779	0.45	1.11482e-144	0	H2AFVB
4.25408e-149	1.04404	0.692	0.363	1.13342e-144	0	TUBA1A
6.394e-144	1.06259	0.488	0.192	1.70355e-139	0	FAM60A
3.99875e-142	0.96843	0.808	0.503	1.06539e-137	0	STMN2B
9.74101e-142	0.888532	0.77	0.453	2.5953e-137	0	EIF3H
1.80741e-139	0.971445	0.499	0.202	4.81548e-135	0	SYNCRIP.1
5.70553e-139	0.868269	0.814	0.496	1.52013e-134	0	AL954137.2
1.37105e-138	0.950415	0.605	0.29	3.6529e-134	0	HDAC1 (1 OF 2)
4.29774e-138	0.974551	0.737	0.441	1.14505e-133	0	NFU-G-1-010245
4.72826e-136	0.982439	0.651	0.339	1.25975e-131	0	KHDRBS1A
3.0028e-135	0.999337	0.698	0.375	8.00035e-131	0	BASP1.1
8.02452e-135	0.740664	0.869	0.58	2.13797e-130	0	NFU-G-1-023491
9.33437e-135	0.878023	0.713	0.391	2.48696e-130	0	AMDHD1
6.82501e-132	0.977182	0.571	0.278	1.81839e-127	0	HNRNPAB (2 OF 2)
1.51609e-131	1.02587	0.727	0.433	4.03933e-127	0	NFU-G-1-015765
3.38681e-131	0.675018	0.9	0.695	9.02348e-127	0	TPT1
9.44315e-129	0.946988	0.505	0.22	2.51594e-124	0	CCT6A
6.73388e-128	0.909257	0.639	0.324	1.79411e-123	0	TCF4 (2 OF 2)
7.15453e-126	0.752311	0.872	0.608	1.90618e-121	0	EEF2
3.317e-125	0.799986	0.808	0.493	8.83747e-121	0	ZBTB20
3.85488e-125	0.988078	0.503	0.223	1.02706e-120	0	NFU-G-1-004152
3.22454e-124	0.889117	0.659	0.356	8.59113e-120	0	HP1BP3
2.85014e-123	0.780433	0.808	0.512	7.59362e-119	0	BTF3
4.33006e-123	0.959238	0.346	0.112	1.15366e-118	0	ALCAMB
4.25373e-121	0.997671	0.492	0.221	1.13332e-116	0	CCT8
1.49429e-120	0.839327	0.672	0.365	3.98123e-116	0	EIF3K
8.68302e-120	0.900739	0.6	0.308	2.31342e-115	0	DPYSL3
2.08606e-118	1.12285	0.292	0.083	5.5579e-114	0	NFU-G-1-010349
5.4062e-118	0.815904	0.361	0.123	1.44037e-113	0	EPB41L1
1.3018e-117	0.926342	0.488	0.212	3.46838e-113	0	CHD4A
3.0222e-117	0.913937	0.29	0.084	8.05204e-113	0	SUMO2
5.3246e-117	0.848974	0.505	0.227	1.41863e-112	0	SMARCC2
6.28619e-117	0.844892	0.754	0.473	1.67483e-112	0	NFU-G-1-017359
2.14903e-116	0.981958	0.6	0.321	5.72566e-112	0	NFU-G-1-009178
2.35236e-115	0.932082	0.327	0.106	6.26739e-111	0	ROBO2 (1 OF 2).1
9.97419e-115	0.930056	0.453	0.196	2.65742e-110	0	OLA1.1
9.98127e-115	0.795178	0.583	0.287	2.65931e-110	0	EIF3E
9.74728e-113	0.877881	0.389	0.146	2.59697e-108	0	KDM1A
1.04955e-112	0.872854	0.556	0.278	2.79632e-108	0	CCT5
1.92891e-112	0.81613	0.669	0.387	5.1392e-108	0	NME5
1.95406e-112	0.819931	0.703	0.397	5.20621e-108	0	CELF2.1
2.42122e-112	0.933999	0.393	0.15	6.45086e-108	0	NEO1
7.69365e-112	0.662659	0.877	0.601	2.04982e-107	0	EIF5A2
2.66804e-111	0.875629	0.605	0.326	7.10845e-107	0	CBX1A
5.81564e-109	0.922933	0.394	0.152	1.54946e-104	0	MCAM (1 OF 2)
8.02016e-109	0.771728	0.732	0.45	2.13681e-104	0	CBX1B
9.36885e-109	0.832198	0.353	0.122	2.49614e-104	0	CELSR3
1.24977e-108	0.807898	0.638	0.352	3.32977e-104	0	SUMO4
2.99656e-107	0.908419	0.282	0.084	7.98373e-103	0	TBR1
7.51e-107	0.778358	0.291	0.088	2.00089e-102	0	ARHGAP40
2.78261e-105	0.895165	0.437	0.191	7.41371e-101	0	NFU-G-1-022469
7.84838e-105	0.857888	0.634	0.363	2.09104e-100	0	MOB4
8.68655e-105	0.895687	0.595	0.329	2.31436e-100	0	FABP3
9.01917e-105	0.834105	0.378	0.149	2.40298e-100	0	EIF4EBP1 (1 OF 2)
2.48027e-104	0.887033	0.465	0.198	6.60818e-100	0	MPPED1
8.73228e-104	0.819528	0.326	0.111	2.32654e-99	0	EPB41B
2.1387e-103	0.678706	0.883	0.638	5.69815e-99	0	PNRC2
1.66616e-102	0.92978	0.26	0.075	4.43915e-98	0	ZNF804A
1.03516e-101	0.84764	0.452	0.192	2.75798e-97	0	PRDM8B
1.87328e-101	0.750533	0.656	0.383	4.99097e-97	0	CCNI
7.88236e-101	0.797229	0.66	0.378	2.1001e-96	0	PLXDC2 (2 OF 2)
1.08749e-100	0.839088	0.565	0.286	2.89739e-96	0	NR2F1A
1.31461e-99	0.821707	0.572	0.306	3.50252e-95	0	PFN2L.1
1.42064e-99	1.35449	0.329	0.12	3.78501e-95	0	PPP1R1A
1.64948e-98	0.899329	0.26	0.078	4.3947e-94	0	RCC2
2.22707e-98	0.741776	0.617	0.34	5.93359e-94	0	H3F3B.1.3
5.5265e-98	0.811765	0.552	0.292	1.47243e-93	0	OLA.27193
8.47175e-98	0.772444	0.502	0.245	2.25713e-93	0	EIF3S6IP
5.21689e-97	0.839622	0.382	0.157	1.38994e-92	0	SF3B5
1.46792e-94	0.825541	0.51	0.259	3.91098e-90	0	VDAC3 (1 OF 2)
1.53523e-94	0.712005	0.554	0.287	4.0903e-90	0	PRMT1
4.1437e-94	0.710686	0.39	0.16	1.10401e-89	0	PPP1R14B
6.19865e-93	0.75201	0.637	0.365	1.65151e-88	0	SERBP1 (1 OF 2)
5.19285e-92	0.817356	0.312	0.114	1.38353e-87	0	SMARCA4
1.37903e-91	0.758738	0.546	0.294	3.67415e-87	0	SRSF4
1.37962e-91	0.799039	0.424	0.195	3.67571e-87	0	BX284638.3
4.5901e-91	0.755307	0.6	0.347	1.22294e-86	0	EIF3D
4.85993e-91	0.807946	0.808	0.629	1.29483e-86	0	HSP90AA1.2
6.70141e-91	0.775858	0.528	0.28	1.78546e-86	0	SNRPA
7.84274e-91	0.746053	0.251	0.078	2.08954e-86	0	TFAP4 (2 OF 2)
1.33147e-90	0.724468	0.31	0.108	3.54744e-86	0	SOX4A
9.50294e-90	0.755202	0.586	0.331	2.53187e-85	0	PEBP1
1.12206e-89	0.691501	0.566	0.306	2.98951e-85	0	SNRPD2
1.25417e-89	0.688021	0.575	0.316	3.34149e-85	0	SRSF3
1.29347e-89	0.799938	0.359	0.147	3.44619e-85	0	PCYT1B
1.9538e-89	0.714007	0.521	0.258	5.20552e-85	0	MIDN
4.70723e-89	1.40444	0.416	0.195	1.25415e-84	0	NR2F2
1.74472e-88	0.928463	0.709	0.455	4.64847e-84	0	GAP43
2.50172e-87	0.742773	0.39	0.17	6.66532e-83	0	NUDT21
3.11029e-87	0.776326	0.385	0.165	8.28674e-83	0	SKIL
2.12437e-86	0.677241	0.544	0.29	5.65995e-82	0	APC2
6.03244e-86	0.725446	0.384	0.166	1.60722e-81	0	NFU-G-1-021866
2.28292e-85	0.750012	0.487	0.249	6.08239e-81	0	LSM7
4.0922e-85	0.693508	0.501	0.26	1.09028e-80	0	KDM6BB
1.16675e-83	0.812924	0.41	0.193	3.10857e-79	0	LDB1A
1.76783e-82	0.681049	0.372	0.159	4.71003e-78	0	MYT1A
7.2006e-82	0.79933	0.405	0.193	1.91846e-77	0	PSMA6
1.27242e-81	0.806011	0.29	0.108	3.39011e-77	0	NFIXA.3
1.55451e-81	0.757106	0.508	0.27	4.14167e-77	0	PAFAH1B1A
3.58583e-81	0.660031	0.526	0.288	9.55373e-77	0	PSMB4
4.82138e-80	0.795147	0.581	0.325	1.28456e-75	0	ARRDC3
1.97669e-79	0.674293	0.558	0.315	5.2665e-75	0	ANKRD52A
2.10525e-79	0.766313	0.525	0.294	5.60901e-75	0	BZW1A
8.32277e-79	0.676894	0.598	0.357	2.21744e-74	0	EIF3I
5.93891e-78	0.679947	0.612	0.356	1.5823e-73	0	SSR2.1
7.01977e-78	0.850345	0.279	0.106	1.87028e-73	0	MPP2A
9.63107e-78	0.665081	0.357	0.154	2.56601e-73	0	RFX7 (1 OF 2)
3.18773e-77	0.777131	0.309	0.123	8.49307e-73	0	OLA.5240
1.53594e-73	0.672701	0.385	0.179	4.0922e-69	0	NFU-G-1-005948.1
3.4391e-73	0.729424	0.405	0.196	9.1628e-69	0	ATF4B1
1.14928e-70	0.682693	0.4	0.19	3.06204e-66	0	NFU-G-1-008875
4.65556e-70	0.676249	0.569	0.341	1.24038e-65	0	SUB1B
1.49569e-69	0.670854	0.353	0.165	3.98498e-65	0	RHOA
2.31721e-68	0.729473	0.29	0.118	6.17374e-64	0	KDM6B
1.48415e-66	0.714787	0.271	0.11	3.95423e-62	0	AMER2
1.62867e-65	0.721016	0.351	0.169	4.33927e-61	0	VBP1
3.85096e-64	0.715868	0.28	0.116	1.02601e-59	0	GSE1
1.16852e-63	0.714438	0.311	0.141	3.1133e-59	0	CHMP5A
4.14902e-63	0.668887	0.383	0.195	1.10542e-58	0	EIF3B
9.44726e-62	0.664606	0.285	0.122	2.51703e-57	0	SMARCD1
1.69206e-59	0.703757	0.363	0.186	4.50816e-55	0	SARNP
2.29542e-58	0.74571	0.271	0.117	6.1157e-54	0	SBNO1 (2 OF 2)
3.84897e-58	0.680103	0.295	0.134	1.02548e-53	0	NPM1A
1.01504e-57	0.67729	0.41	0.226	2.70438e-53	0	TOMM20B
2.81708e-55	0.692296	0.4	0.223	7.50555e-51	0	DDX39AA
1.45994e-53	0.79289	0.28	0.128	3.88971e-49	0	ZIC3
7.49706e-42	0.749217	0.322	0.176	1.99744e-37	0	NFIB
1.49755e-272	1.96644	0.954	0.624	3.98991e-268	1	PBX3A.1
5.72953e-203	1.98872	0.796	0.405	1.52652e-198	1	BOC
8.33922e-181	1.96777	0.422	0.11	2.22182e-176	1	SLC4A10B
1.79274e-126	1.63767	0.454	0.164	4.77638e-122	1	DPP10 (1 OF 3)
2.37118e-125	1.29372	0.729	0.459	6.31755e-121	1	SYT1
2.923e-124	1.48051	0.641	0.355	7.78775e-120	1	CNIH2
3.01309e-121	1.5377	0.603	0.301	8.02777e-117	1	ADCYAP1R1A
5.50027e-114	1.96388	0.989	0.963	1.46544e-109	1	PB.3912.1
7.9032e-106	1.48489	0.351	0.113	2.10565e-101	1	KCNAB1 (3 OF 3)
7.76453e-100	1.36661	0.563	0.292	2.0687e-95	1	GABRB3 (1 OF 2)
2.12403e-96	1.87934	0.366	0.136	5.65906e-92	1	CPLX3
2.69029e-95	1.56005	0.406	0.16	7.16773e-91	1	CR790377.1
1.14534e-93	1.34715	0.335	0.109	3.05152e-89	1	RTN4RL1A
9.33318e-92	1.40371	0.318	0.102	2.48664e-87	1	ATP2A3
1.53022e-90	1.61289	0.37	0.143	4.07696e-86	1	CALY
2.10459e-86	1.6257	0.432	0.207	5.60726e-82	1	CAMKV (1 OF 2)
2.9599e-85	1.45165	0.56	0.335	7.88606e-81	1	ATP2B1A
1.43835e-84	1.22281	0.268	0.079	3.83219e-80	1	BEGAIN (1 OF 2)
2.96784e-83	1.27734	0.542	0.298	7.90722e-79	1	SHISA7
1.01924e-80	1.21265	0.39	0.157	2.71556e-76	1	PB.2922.1
6.96309e-77	1.10714	0.269	0.083	1.85518e-72	1	ENTPD3
3.84473e-75	1.19684	0.273	0.09	1.02435e-70	1	ADAM11 (2 OF 2)
9.16676e-74	1.23194	0.374	0.157	2.4423e-69	1	GABBR2
8.0433e-73	1.41406	0.427	0.208	2.14298e-68	1	ATP1A3 (1 OF 2)
8.09074e-72	1.29045	0.359	0.147	2.15561e-67	1	PLXNA1
7.97439e-71	1.00351	0.609	0.371	2.12462e-66	1	SLC17A6B
9.46927e-71	0.941732	0.704	0.488	2.5229e-66	1	GRIA2
1.57737e-69	1.03133	0.438	0.21	4.20257e-65	1	CCK (1 OF 2)
1.00821e-68	1.14014	0.343	0.136	2.68618e-64	1	RELN
5.11049e-68	1.12787	0.429	0.203	1.36159e-63	1	PB.814.1
6.30852e-68	1.14279	0.345	0.144	1.68078e-63	1	ABI2A
1.9836e-66	1.27099	0.319	0.126	5.28492e-62	1	SYT9A
4.78957e-66	1.23551	0.357	0.152	1.27608e-61	1	SLC17A7
2.56743e-65	1.29473	0.399	0.194	6.84039e-61	1	FAM131A
5.57265e-64	1.05731	0.539	0.298	1.48472e-59	1	PB.3285.3
1.79763e-63	1.24336	0.486	0.275	4.78943e-59	1	CASC3
2.58022e-63	1.19347	0.397	0.185	6.87447e-59	1	CT990561.1
6.02885e-60	1.05974	0.594	0.401	1.60627e-55	1	CLSTN1
7.77274e-60	1.13829	0.428	0.22	2.07089e-55	1	KCTD16B
1.19714e-58	1.14216	0.282	0.109	3.18954e-54	1	CRHR1
1.54317e-58	1.14454	0.37	0.174	4.11146e-54	1	GABRB2
4.99611e-58	1.49888	0.287	0.115	1.33111e-53	1	LOC107387181
7.54253e-57	0.835244	0.664	0.475	2.00956e-52	1	MAP2
1.28403e-53	1.24585	0.342	0.163	3.42104e-49	1	MEF2AA
1.49477e-52	0.861867	0.655	0.455	3.98252e-48	1	GPM6B (2 OF 2)
3.17888e-52	1.13339	0.41	0.215	8.46949e-48	1	NCOA5.1
7.36133e-52	1.02035	0.539	0.352	1.96128e-47	1	SYP
9.01082e-51	1.02587	0.316	0.142	2.40075e-46	1	VSNL1B
1.5954e-50	1.00947	0.264	0.105	4.25061e-46	1	P2RY1
1.79536e-49	1.05029	0.381	0.195	4.78337e-45	1	NPTN (1 OF 2)
3.2412e-49	1.18832	0.413	0.23	8.63553e-45	1	PB.3382.1
2.75528e-48	1.10366	0.295	0.135	7.3409e-44	1	KCND2.2
3.16753e-48	1.04937	0.263	0.108	8.43924e-44	1	HDAC9B
4.14226e-48	0.97925	0.515	0.327	1.10362e-43	1	SLC8A1
1.56698e-46	0.974024	0.406	0.22	4.17491e-42	1	KIAA1549LA
3.09845e-46	1.2077	0.363	0.191	8.25521e-42	1	RASAL1
9.38792e-46	0.938845	0.376	0.193	2.50122e-41	1	SYNPR.1
1.43209e-45	1.19115	0.362	0.19	3.81552e-41	1	NFU-G-1-008794
1.56819e-44	0.956505	0.407	0.231	4.17813e-40	1	OLFM1
6.19003e-44	1.23087	0.279	0.124	1.64921e-39	1	CELF2
7.70837e-44	1.03348	0.251	0.106	2.05374e-39	1	NFU-G-1-020898
1.59472e-43	0.691163	0.739	0.609	4.2488e-39	1	PCDH2AC
1.68878e-43	1.15637	0.362	0.195	4.49941e-39	1	PB.6543.1
2.10261e-42	1.08186	0.411	0.24	5.60199e-38	1	SYT7 (2 OF 2)
2.19984e-42	1.02933	0.33	0.165	5.86105e-38	1	DGKI
1.09408e-41	1.02176	0.443	0.269	2.91496e-37	1	GRIN1A
3.81459e-41	0.913539	0.3	0.146	1.01632e-36	1	HOMER1 (2 OF 2)
4.92988e-41	0.927619	0.434	0.259	1.31347e-36	1	SV2A
3.32114e-40	1.46929	0.408	0.258	8.8485e-36	1	SPA17
4.58209e-39	1.11566	0.261	0.118	1.22081e-34	1	LOC107386604
1.10455e-38	0.854168	0.281	0.13	2.94286e-34	1	CNR1
1.40906e-38	1.02426	0.41	0.244	3.75416e-34	1	PB.1116.1
3.36519e-38	1.01179	0.374	0.216	8.96587e-34	1	MPRIP
4.06798e-38	1.12777	0.372	0.211	1.08383e-33	1	TTBK2 (2 OF 2)
3.12736e-36	0.91279	0.322	0.171	8.33224e-32	1	CADPS
1.96959e-35	0.988138	0.303	0.156	5.24758e-31	1	GRIA4A
2.8653e-35	0.773011	0.521	0.348	7.63402e-31	1	PTPRD
3.43599e-35	0.968869	0.305	0.159	9.15451e-31	1	UCKL1
1.13724e-34	0.817711	0.396	0.237	3.02995e-30	1	SLC17A6A
1.21704e-34	0.909677	0.408	0.249	3.24255e-30	1	GABBR1
4.29836e-34	0.862165	0.26	0.123	1.14521e-29	1	SLITRK5
1.54879e-33	0.807718	0.472	0.313	4.12645e-29	1	SNCA
5.58103e-33	0.947677	0.382	0.232	1.48695e-28	1	BSN (3 OF 3)
6.52311e-33	1.03353	0.403	0.26	1.73795e-28	1	MINK1
2.4303e-32	0.928003	0.354	0.208	6.47505e-28	1	DMXL2
3.02694e-32	0.844905	0.42	0.271	8.06466e-28	1	ELMOD1
9.80839e-32	0.794088	0.591	0.434	2.61325e-27	1	ZBTB18
2.24244e-31	0.94631	0.441	0.308	5.97453e-27	1	PTPRN2
4.33432e-31	0.98527	0.251	0.124	1.15479e-26	1	KCNMA1
6.9925e-31	0.84493	0.317	0.176	1.86301e-26	1	SLC6A17 (2 OF 2)
7.03605e-31	0.848567	0.253	0.123	1.87461e-26	1	NELL1
9.85621e-31	0.954148	0.422	0.268	2.62599e-26	1	CAMK2B1
2.34014e-30	0.912852	0.307	0.177	6.23484e-26	1	TRIO.1
3.29161e-30	0.811951	0.318	0.179	8.76983e-26	1	AK5
4.07761e-30	0.64992	0.654	0.57	1.0864e-25	1	GPM6AA
9.14449e-30	0.759686	0.487	0.34	2.43637e-25	1	PCLO
2.42332e-28	0.811268	0.28	0.151	6.45645e-24	1	CR407704.1
5.47012e-28	1.05022	0.413	0.278	1.45741e-23	1	LUZP2.1
2.07676e-27	0.811505	0.299	0.168	5.53312e-23	1	SLC4A7 (1 OF 2)
2.23418e-27	0.898255	0.266	0.14	5.95253e-23	1	SYNGAP1 (2 OF 2)
4.84553e-27	0.86816	0.368	0.232	1.29099e-22	1	SH3GL2
5.38473e-27	0.580088	0.434	0.279	1.43465e-22	1	BHLHE22
1.20074e-26	0.656283	0.544	0.417	3.19914e-22	1	APLP1
1.4408e-26	0.845547	0.334	0.209	3.83873e-22	1	PLPPR4
2.35452e-26	0.947536	0.253	0.133	6.27314e-22	1	PB.1587.1
3.27235e-26	0.9241	0.353	0.227	8.71853e-22	1	ATP2B2.1
3.8065e-26	0.71621	0.356	0.215	1.01417e-21	1	PRDM8B
8.41384e-26	0.953555	0.376	0.246	2.2417e-21	1	OCS-05354
1.04088e-25	0.934974	0.406	0.279	2.77321e-21	1	IGLON5
1.08327e-25	0.543311	0.517	0.373	2.88617e-21	1	ADCYAP1B
3.96616e-25	0.713556	0.462	0.333	1.0567e-20	1	CPE
6.14057e-25	0.698649	0.269	0.147	1.63603e-20	1	CAMK2B (3 OF 3)
1.04438e-24	0.915261	0.252	0.137	2.78254e-20	1	CABZ01077140.1
1.16132e-24	0.723533	0.32	0.194	3.0941e-20	1	CU633848.1
4.05159e-24	0.787165	0.348	0.22	1.07947e-19	1	BSN (2 OF 3).1
1.50674e-23	0.826733	0.371	0.243	4.01442e-19	1	SLC6A6A
2.23493e-23	0.720938	0.255	0.139	5.95453e-19	1	NCAM2
2.26323e-23	0.734371	0.565	0.514	6.02994e-19	1	ALDOCB
5.35383e-23	0.814594	0.333	0.212	1.42642e-18	1	NFU-G-1-013670
8.34757e-23	0.766003	0.328	0.204	2.22404e-18	1	GPRC5BB
1.3562e-22	0.72697	0.271	0.153	3.61334e-18	1	NFU-G-1-020417
2.56349e-22	0.643887	0.505	0.384	6.8299e-18	1	LRRN3
5.58097e-22	0.841337	0.283	0.173	1.48694e-17	1	TMEM145
6.82053e-22	0.609932	0.412	0.288	1.81719e-17	1	PB.1394.2
7.77262e-22	0.810208	0.332	0.211	2.07086e-17	1	BSN (2 OF 3)
3.05044e-21	0.889123	0.358	0.241	8.12729e-17	1	ST8SIA1
3.16661e-21	0.737479	0.298	0.185	8.43681e-17	1	MAP2K1
4.80301e-21	0.71899	0.365	0.236	1.27966e-16	1	PLK2
5.15919e-21	0.559591	0.542	0.414	1.37456e-16	1	SYPA
5.75368e-21	0.730531	0.254	0.143	1.53295e-16	1	ATP2B3
6.72335e-21	0.754343	0.315	0.202	1.7913e-16	1	HK1 (2 OF 2)
9.19153e-21	0.824811	0.354	0.244	2.4489e-16	1	PCLOB
1.31798e-20	0.764957	0.264	0.154	3.51149e-16	1	CACNA2D2 (3 OF 3)
1.5874e-20	0.696612	0.463	0.359	4.22932e-16	1	APPB
3.14519e-20	0.781741	0.337	0.219	8.37974e-16	1	PB.3820.5
3.28814e-20	0.761583	0.355	0.236	8.76059e-16	1	ODZ2
4.84537e-20	0.798938	0.4	0.286	1.29095e-15	1	PB.5560.1
5.83777e-20	0.833646	0.333	0.225	1.55536e-15	1	NFU-G-1-021778
9.60029e-20	0.65955	0.332	0.213	2.55781e-15	1	NFU-G-1-021376
2.3743e-19	0.605616	0.494	0.386	6.32586e-15	1	KIF1B
4.32922e-19	0.754002	0.302	0.192	1.15343e-14	1	NSF
5.17993e-19	0.718007	0.499	0.408	1.38009e-14	1	OLA.21730
1.99748e-18	0.752333	0.348	0.238	5.32188e-14	1	CR847998.1
5.79537e-18	0.718164	0.279	0.173	1.54406e-13	1	SEMA6A
1.22115e-17	0.70575	0.345	0.245	3.25352e-13	1	CPNE2
1.25467e-17	0.615054	0.263	0.161	3.34283e-13	1	DTNBP1
3.10761e-17	0.693644	0.361	0.261	8.27961e-13	1	DLG3
5.28135e-17	0.59799	0.282	0.178	1.40711e-12	1	PB.4410.1
8.25265e-17	0.703647	0.307	0.206	2.19875e-12	1	PPM1E
1.40138e-16	0.765652	0.264	0.168	3.7337e-12	1	CHST2B
1.79105e-16	0.770018	0.272	0.177	4.7719e-12	1	SYN3
1.95345e-16	0.800414	0.346	0.254	5.20458e-12	1	PTPRSA
2.80542e-16	0.766114	0.292	0.188	7.47447e-12	1	SLC8A4A
3.41561e-16	0.717728	0.315	0.217	9.10022e-12	1	KCNN3
4.00574e-16	0.741634	0.296	0.196	1.06725e-11	1	FRYB
7.13042e-16	0.770313	0.253	0.159	1.89976e-11	1	CACNA1A
7.3059e-16	0.782645	0.262	0.166	1.94651e-11	1	ATAD2B.1
1.0309e-15	0.644251	0.342	0.242	2.74664e-11	1	NFU-G-1-010954
3.32581e-15	0.679692	0.313	0.216	8.86095e-11	1	NBEAA
3.69562e-15	0.671745	0.284	0.198	9.84625e-11	1	NFU-G-1-022893.1
5.40527e-15	0.51305	0.277	0.178	1.44013e-10	1	GLRBB
2.13773e-14	0.699404	0.263	0.174	5.69555e-10	1	SYNGAP1 (1 OF 2)
2.76199e-14	0.599146	0.271	0.179	7.35877e-10	1	KLC4
3.66031e-14	0.817808	0.36	0.279	9.75216e-10	1	PEA15
5.81822e-14	0.720377	0.322	0.231	1.55015e-09	1	RIMS3
6.23484e-14	0.745152	0.272	0.184	1.66115e-09	1	PB.7114.1
2.16476e-13	0.536261	0.262	0.175	5.76756e-09	1	NRSN1
2.35863e-13	0.582523	0.431	0.355	6.28409e-09	1	UBE2QL1
3.72571e-13	0.575023	0.307	0.219	9.92642e-09	1	SYN2A
6.1953e-13	0.722508	0.275	0.19	1.65061e-08	1	SRRM3
1.6145e-12	0.592193	0.26	0.172	4.30152e-08	1	NADL1.2
1.62735e-12	0.632522	0.304	0.216	4.33575e-08	1	NFU-G-1-016062
1.70649e-12	0.604584	0.282	0.193	4.54661e-08	1	ATCAYB
2.73091e-12	0.641937	0.304	0.216	7.27596e-08	1	CAMSAP2
4.58968e-12	0.699307	0.428	0.358	1.22283e-07	1	ADD1
9.42106e-12	0.613207	0.256	0.174	2.51005e-07	1	SNPHA
3.419e-11	0.541267	0.253	0.172	9.10924e-07	1	GLSA
3.63103e-11	0.634065	0.314	0.236	9.67415e-07	1	ADD3B
3.65782e-11	0.52604	0.431	0.36	9.74552e-07	1	ARHGEF10L
4.22624e-11	0.645962	0.279	0.2	1.126e-06	1	CLCN3
9.10709e-11	0.514722	0.288	0.209	2.4264e-06	1	MMD2
1.3208e-10	0.606785	0.329	0.257	3.519e-06	1	KLF12A
2.65683e-10	0.531496	0.413	0.339	7.07858e-06	1	TMEM59L
3.57997e-10	0.608677	0.379	0.308	9.53812e-06	1	TTYH3B
2.14397e-09	0.526621	0.48	0.439	5.71218e-05	1	ITM2A
2.65542e-09	0.515786	0.466	0.397	7.07485e-05	1	CSPG5
4.32477e-09	0.553414	0.285	0.215	0.000115225	1	RAB3AB
6.1353e-09	0.642097	0.317	0.253	0.000163463	1	MBNL2
1.19968e-08	0.526799	0.282	0.211	0.00031963	1	SCN1LAB
2.41714e-08	0.575976	0.265	0.199	0.000644	1	GLSB
2.75028e-08	0.544322	0.319	0.252	0.000732758	1	ATP6AP2
5.41145e-08	0.615388	0.251	0.187	0.00144177	1	TAOK2 (1 OF 3)
9.88885e-08	0.53019	0.32	0.259	0.00263469	1	ARF3 (2 OF 2)
1.31422e-07	0.53978	0.276	0.211	0.00350149	1	SRCIN1 (1 OF 2)
1.72794e-07	0.524906	0.29	0.224	0.00460375	1	CT025910.1
5.55642e-07	0.660013	0.34	0.291	0.014804	1	MIDN
1.01797e-06	0.531594	0.253	0.192	0.0271217	1	SGIP1 (1 OF 2)
5.38166e-06	0.521643	0.409	0.389	0.143384	1	PKMA
7.06641e-06	0.531956	0.279	0.227	0.18827	1	CADM1A
7.90591e-06	0.519575	0.278	0.227	0.210637	1	PB.6671.2
3.5926e-115	1.14742	0.94	0.935	9.57175e-111	2	LOC107373896
1.10505e-114	1.26769	0.844	0.829	2.94419e-110	2	28S-RRNA
1.45674e-101	0.931346	0.994	0.996	3.8812e-97	2	CCDC88B.1
4.90741e-94	1.47656	0.867	0.852	1.30748e-89	2	PB.4162.1
1.16871e-86	0.669715	0.971	0.965	3.11379e-82	2	PB.3912.1
5.837e-68	0.88648	0.74	0.686	1.55515e-63	2	NFU-G-1-026237
2.73626e-56	-0.378823	0.127	0.444	7.29021e-52	2	DYNLRB1
6.7001e-53	-0.380684	0.123	0.422	1.78511e-48	2	CFL2
9.77738e-51	-0.330794	0.091	0.362	2.60499e-46	2	NDUFB9
1.44231e-50	-0.338861	0.15	0.459	3.84273e-46	2	NFU-G-1-006382
2.05008e-49	-0.362047	0.188	0.52	5.46203e-45	2	ATP5F1
1.41109e-48	-0.328278	0.099	0.369	3.75957e-44	2	TOMM7
4.09023e-48	-0.347383	0.141	0.435	1.08976e-43	2	SNRPD3
1.72306e-47	-0.37042	0.105	0.372	4.59075e-43	2	SNRPD2
9.68683e-47	-0.361628	0.093	0.349	2.58086e-42	2	PSMB4
1.09467e-46	-0.357554	0.079	0.326	2.91654e-42	2	CHCHD1
3.4727e-46	-0.3274	0.142	0.432	9.25231e-42	2	USMG5
4.44232e-46	-0.357357	0.09	0.341	1.18357e-41	2	NDUFB3
7.29274e-45	-0.299351	0.129	0.406	1.94301e-40	2	EIF4H
7.54735e-45	-0.320213	0.075	0.312	2.01084e-40	2	COX7B2
1.07345e-44	-0.380752	0.153	0.442	2.86e-40	2	NFU-G-1-014200
1.57871e-44	-0.358786	0.071	0.303	4.20616e-40	2	RBX1
2.29912e-44	-0.381359	0.164	0.458	6.12556e-40	2	TSC22D1
4.94958e-44	-0.32745	0.083	0.321	1.31872e-39	2	UQCRB
1.87247e-43	-0.323383	0.16	0.453	4.98882e-39	2	CCNI
3.56897e-43	-0.291062	0.095	0.342	9.50881e-39	2	NAP1L1
1.50372e-42	-0.333269	0.092	0.332	4.00637e-38	2	GGCTA.1
2.02466e-42	-0.366612	0.07	0.294	5.3943e-38	2	ATPIF1B
6.90938e-42	-0.351159	0.106	0.353	1.84087e-37	2	BZW1A
7.64082e-42	-0.371714	0.056	0.267	2.03574e-37	2	MRPS28
8.57274e-42	-0.289297	0.096	0.337	2.28404e-37	2	SLIRP
8.97216e-42	-0.319149	0.138	0.408	2.39045e-37	2	CCT4
1.11105e-41	-0.3622	0.102	0.344	2.96018e-37	2	OTOS
1.22453e-41	-0.370824	0.104	0.349	3.26251e-37	2	PB.2899.1
1.37495e-41	-0.366625	0.116	0.367	3.66327e-37	2	TCP1
1.70349e-41	-0.314748	0.106	0.353	4.5386e-37	2	CLIP3
2.13146e-41	-0.360182	0.055	0.263	5.67885e-37	2	OLA.27021
2.54202e-41	-0.303859	0.112	0.36	6.77271e-37	2	POMP
5.97633e-41	-0.304562	0.082	0.309	1.59227e-36	2	METAP2
6.11763e-41	-0.319845	0.066	0.282	1.62992e-36	2	NFU-G-1-006324
9.25154e-41	-0.275446	0.102	0.346	2.46489e-36	2	USP10
1.04756e-40	-0.359308	0.121	0.372	2.79101e-36	2	CCT3
1.11212e-40	-0.316866	0.144	0.412	2.96301e-36	2	KHDRBS1A
1.38672e-40	-0.337939	0.081	0.305	3.69463e-36	2	VDAC1
1.90257e-40	-0.315052	0.056	0.261	5.06902e-36	2	LAMTOR3
2.16045e-40	-0.348885	0.11	0.351	5.75608e-36	2	PRMT1
2.78193e-40	-0.328443	0.088	0.315	7.41189e-36	2	TMEM258
3.97841e-40	-0.294118	0.093	0.326	1.05997e-35	2	EIF4A2
4.78212e-40	-0.352254	0.068	0.281	1.2741e-35	2	GNAO1B
1.14951e-39	-0.287915	0.093	0.324	3.06264e-35	2	PFDN6
1.31092e-39	-0.3308	0.122	0.371	3.49267e-35	2	ATP6V1F
1.44397e-39	-0.324977	0.062	0.268	3.84718e-35	2	NFU-G-1-009929
1.76677e-39	-0.314985	0.056	0.258	4.7072e-35	2	PSMB3
2.77466e-39	-0.351957	0.07	0.281	7.39253e-35	2	CSNK2A1
3.38728e-39	-0.315715	0.066	0.275	9.02473e-35	2	NDUFA10
5.21458e-39	-0.307642	0.131	0.384	1.38932e-34	2	SERPINA10A
6.70167e-39	-0.325526	0.074	0.287	1.78553e-34	2	COX5A (2 OF 2)
1.10379e-38	-0.368823	0.077	0.292	2.94083e-34	2	HMGA1
1.7414e-38	-0.310016	0.06	0.261	4.63962e-34	2	GOT2
1.78089e-38	-0.288468	0.172	0.447	4.74482e-34	2	RNASEKB
2.58868e-38	-0.265619	0.061	0.263	6.89702e-34	2	NDUFB4
2.7416e-38	-0.350792	0.151	0.415	7.30445e-34	2	RAB2A
3.27973e-38	-0.365002	0.057	0.254	8.73818e-34	2	COMMD3
4.5309e-38	-0.318704	0.093	0.319	1.20717e-33	2	VDAC3 (1 OF 2)
6.42124e-38	-0.359536	0.067	0.27	1.71081e-33	2	PSMB7
6.70388e-38	-0.313444	0.161	0.43	1.78612e-33	2	MOB4
7.81762e-38	-0.305871	0.07	0.276	2.08285e-33	2	DAZAP2
9.08153e-38	-0.339137	0.056	0.25	2.41959e-33	2	VDAC2
9.50002e-38	-0.264846	0.11	0.342	2.53109e-33	2	CCT5
9.71829e-38	-0.259291	0.125	0.371	2.58924e-33	2	PFN2L.1
1.38039e-37	-0.29449	0.08	0.293	3.67778e-33	2	RALA
2.20579e-37	-0.369952	0.338	0.682	5.87689e-33	2	EEF2
2.27497e-37	-0.326924	0.058	0.253	6.06119e-33	2	NDUFS4
2.6895e-37	-0.276328	0.089	0.307	7.16563e-33	2	NDUFA5
2.69082e-37	-0.253493	0.063	0.263	7.16915e-33	2	TBCA
3.18871e-37	-0.309597	0.073	0.279	8.49567e-33	2	RBM8A
6.54253e-37	0.817293	0.721	0.725	1.74313e-32	2	PB.930.2
8.98477e-37	-0.264571	0.202	0.489	2.39381e-32	2	HNRNPR
1.13931e-36	-0.382231	0.172	0.434	3.03548e-32	2	NFU-G-1-022957
1.14568e-36	-0.368923	0.079	0.288	3.05243e-32	2	NFU-G-1-016132
1.47098e-36	-0.347853	0.31	0.656	3.91913e-32	2	NFU-G-1-022294
1.98112e-36	-0.267427	0.12	0.356	5.27829e-32	2	LAPTM4A
2.06133e-36	-0.370264	0.119	0.351	5.49201e-32	2	MSNA
2.52459e-36	-0.365369	0.288	0.616	6.72627e-32	2	HNRNPA0
2.87004e-36	-0.314929	0.098	0.316	7.64664e-32	2	DNAJC5AA
6.01803e-36	-0.328457	0.064	0.258	1.60338e-31	2	GCSH
6.08879e-36	-0.328442	0.073	0.273	1.62224e-31	2	ARF5
6.69522e-36	-0.309585	0.195	0.472	1.78381e-31	2	ITM2A
6.87289e-36	-0.305468	0.126	0.36	1.83114e-31	2	HDAC1 (1 OF 2)
7.28444e-36	-0.26294	0.113	0.339	1.94079e-31	2	SNRPA
1.21773e-35	-0.264197	0.06	0.25	3.24439e-31	2	NDUFA9
1.94845e-35	-0.26252	0.073	0.273	5.19126e-31	2	ANP32A
2.04662e-35	-0.258939	0.239	0.544	5.45281e-31	2	NFU-G-1-015310
3.33651e-35	-0.262296	0.075	0.275	8.88948e-31	2	TCEB2 (1 OF 2)
3.82608e-35	-0.323103	0.069	0.264	1.01938e-30	2	AP2B1
6.65091e-35	-0.369652	0.08	0.282	1.772e-30	2	ZBTB4
8.77814e-35	-0.277888	0.182	0.446	2.33876e-30	2	PLXDC2 (2 OF 2)
1.09348e-34	-0.269166	0.069	0.263	2.91336e-30	2	ACTR8.1
1.10123e-34	-0.366375	0.064	0.252	2.93401e-30	2	SEC62
1.18843e-34	-0.308376	0.095	0.306	3.16634e-30	2	C19H6ORF62
1.85384e-34	-0.274312	0.113	0.335	4.93919e-30	2	GPI (1 OF 2)
5.60489e-34	-0.337938	0.068	0.256	1.49331e-29	2	ZFAND5A
7.44314e-34	-0.338161	0.065	0.251	1.98308e-29	2	ZNHIT3
9.71227e-33	-0.26229	0.077	0.268	2.58764e-28	2	VCP
1.72818e-32	-0.350109	0.118	0.332	4.60439e-28	2	TOB1
3.77857e-32	-0.274295	0.075	0.262	1.00672e-27	2	ATP6V1H
1.35607e-31	-0.299683	0.101	0.303	3.61297e-27	2	EIF2S3
2.21809e-31	-0.257405	0.088	0.281	5.90967e-27	2	CCT6A
3.30476e-31	-0.257413	0.075	0.259	8.80488e-27	2	LSM6
3.44209e-31	0.644257	0.732	0.716	9.17076e-27	2	SSU-RRNA-EUKARYA
3.63649e-31	-0.308104	0.096	0.292	9.68871e-27	2	APLP2
4.25018e-31	-0.278489	0.09	0.282	1.13238e-26	2	WU:FC51F04
5.13914e-31	-0.342198	0.092	0.285	1.36922e-26	2	ARF3 (2 OF 2)
1.81888e-30	-0.352625	0.1	0.293	4.84604e-26	2	SLC25A53
2.81188e-30	-0.2831	0.081	0.264	7.4917e-26	2	SYNCRIP.1
5.54703e-30	-0.345033	0.283	0.573	1.4779e-25	2	AL954137.2
5.65773e-30	-0.353992	0.111	0.311	1.50739e-25	2	SNAP91 (2 OF 2)
8.43956e-30	-0.366765	0.092	0.279	2.24855e-25	2	GAPVD1
1.25636e-29	-0.266805	0.093	0.282	3.34733e-25	2	OLA.20264
6.53615e-29	-0.333494	0.079	0.254	1.74143e-24	2	SCG5
9.50148e-29	-0.285433	0.258	0.537	2.53148e-24	2	GNG2
1.37457e-28	-0.282683	0.115	0.308	3.66228e-24	2	APEX1
1.01801e-27	-0.349084	0.232	0.485	2.71227e-23	2	MLLT11
1.35268e-27	-0.316515	0.097	0.278	3.60393e-23	2	ATP6AP2
1.12641e-25	0.549534	0.742	0.72	3.00109e-21	2	NFU-G-1-015782
2.03908e-25	-0.333585	0.093	0.262	5.43273e-21	2	HMP19
7.83661e-25	-0.322861	0.102	0.273	2.08791e-20	2	CPNE2
2.93604e-24	-0.255522	0.224	0.456	7.8225e-20	2	MAP1A
3.12269e-23	-0.253398	0.346	0.639	8.31978e-19	2	MARCKSL1
5.62754e-23	-0.319594	0.096	0.254	1.49934e-18	2	NFU-G-1-019856
8.89109e-23	-0.364439	0.141	0.319	2.36885e-18	2	SNAP25 (1 OF 2)
1.12404e-22	-0.298267	0.149	0.332	2.99478e-18	2	PCSK1NL
1.2065e-22	0.602941	0.683	0.712	3.21448e-18	2	NFU-G-1-026687
7.39582e-21	-0.2505	0.114	0.273	1.97047e-16	2	MIR-9
1.05038e-19	-0.301259	0.135	0.297	2.79854e-15	2	NCANA
1.18063e-19	-0.263576	0.163	0.341	3.14555e-15	2	SHISA7
2.04788e-19	-0.26836	0.109	0.255	5.45617e-15	2	ATP2B2.1
1.42563e-18	0.784075	0.518	0.509	3.79832e-14	2	GRIA2
3.16562e-18	0.629417	0.515	0.429	8.43415e-14	2	NPAS4
5.72153e-18	-0.33267	0.579	0.795	1.52439e-13	2	NFU-G-1-005337
3.93005e-16	0.448306	0.641	0.66	1.04708e-11	2	PBX3A.1
7.63817e-16	-0.273997	0.126	0.259	2.03504e-11	2	ELAVL2
1.25857e-14	0.266304	0.152	0.308	3.35321e-10	2	PTPRN2.1
3.11371e-14	0.267264	0.196	0.379	8.29587e-10	2	SFPQ
3.19314e-14	-0.276767	0.169	0.309	8.50749e-10	2	BHLHE22
1.63923e-12	1.0118	0.477	0.508	4.3674e-08	2	PB.1044.1
5.71745e-12	0.269271	0.149	0.287	1.5233e-07	2	TSPAN3B
5.96211e-11	-0.378536	0.268	0.393	1.58849e-06	2	FOS
1.16701e-10	0.649968	0.514	0.539	3.10926e-06	2	RBM43
1.68172e-10	0.472314	0.13	0.251	4.48059e-06	2	NFU-G-1-004194
1.84952e-09	0.405413	0.154	0.28	4.92769e-05	2	CELF3A
2.16146e-09	0.254477	0.139	0.251	5.75879e-05	2	SCAMP5
3.09528e-09	0.267435	0.161	0.285	8.24675e-05	2	ST8SIA5
3.48859e-09	0.400783	0.187	0.328	9.29464e-05	2	MYCBP2
7.0388e-09	0.351042	0.154	0.273	0.000187535	2	KCNK1B
1.12633e-08	0.290594	0.226	0.383	0.000300087	2	ARHGEF10L
1.4886e-08	0.250823	0.153	0.266	0.000396608	2	SCG3
1.72433e-08	-0.348642	0.534	0.631	0.000459412	2	PTMAB
2.13289e-08	0.39048	0.162	0.284	0.000568267	2	LOC107393148
4.34557e-08	0.336246	0.165	0.283	0.00115779	2	DLG3
6.15731e-08	0.368215	0.203	0.341	0.00164049	2	APC2
1.22852e-07	0.271482	0.168	0.285	0.00327316	2	MAP1B
1.64194e-07	0.368225	0.208	0.347	0.00437463	2	NFU-G-1-022505
2.02352e-07	0.393334	0.272	0.451	0.00539126	2	MTDHB
2.12263e-07	0.307827	0.152	0.258	0.00565531	2	LRRC4BB
2.69409e-07	0.868303	0.371	0.346	0.00717786	2	ITM2CB
3.9948e-07	0.985226	0.304	0.284	0.0106433	2	CD44 (1 OF 2)
4.2637e-07	0.289995	0.222	0.361	0.0113598	2	TMEM59L
5.37937e-07	-0.316809	0.361	0.476	0.0143323	2	OLA.5669
7.60989e-07	0.967912	0.384	0.397	0.020275	2	LRRN3
9.7814e-07	0.464747	0.229	0.379	0.0260606	2	RTN3 (1 OF 2)
1.25422e-06	0.288154	0.159	0.259	0.0334161	2	PB.3382.1
1.8992e-06	0.805816	0.417	0.445	0.0506004	2	CELF2.1
3.15778e-06	0.498889	0.521	0.586	0.0841328	2	GPM6AA
3.19053e-06	0.83252	0.388	0.413	0.0850052	2	PCDHAC2 (1 OF 2)
3.45799e-06	0.469711	0.182	0.295	0.0921311	2	GABRQ
7.8584e-06	0.290153	0.166	0.262	0.209371	2	TGOLN2
9.96261e-06	-0.275709	0.388	0.507	0.265434	2	STMN1B
1.01924e-05	0.461423	0.253	0.403	0.271556	2	PNISR
1.11145e-05	0.887306	0.369	0.379	0.296124	2	DNAJB2
1.17005e-05	0.958146	0.34	0.358	0.311738	2	KIF1A (1 OF 2)
1.18424e-05	0.258821	0.216	0.333	0.315516	2	OLA.22466
2.35912e-05	0.362622	0.216	0.331	0.62854	2	EFNB3
2.52057e-05	0.624581	0.164	0.262	0.671555	2	SLC44A2
8.31074e-05	0.324821	0.191	0.287	1	2	SV2A
8.60074e-05	-0.317749	0.205	0.267	1	2	LOC107383746
9.31356e-05	0.582909	0.196	0.3	1	2	HSPA5
0.000141387	0.505715	0.201	0.305	1	2	JARID2
0.000170526	0.382273	0.177	0.267	1	2	DNER
0.000257394	-0.263154	0.61	0.723	1	2	MARCKS
0.000459195	0.33128	0.178	0.258	1	2	PLK2
0.000542496	1.15959	0.251	0.248	1	2	ODZ2
0.000674354	0.520448	0.182	0.271	1	2	ATP1B3B
0.000797811	0.404825	0.53	0.633	1	2	PCDH2AC
0.00136521	0.695482	0.439	0.525	1	2	BX005294.4
0.00305506	0.584685	0.359	0.369	1	2	MEX3A
0.00398347	0.484301	0.216	0.311	1	2	SEZ6L2
0.00406753	0.385584	0.259	0.369	1	2	ATP2B1A
0.00716966	0.289254	0.263	0.358	1	2	PPP1R15B
0.00915356	0.43192	0.285	0.41	1	2	KIF1B
0	1.91865	0.696	0.175	0	3	TSHZ1 (1 OF 2)
2.12283e-297	2.10216	0.782	0.281	5.65586e-293	3	SNCA
6.75206e-276	1.4634	0.297	0.026	1.79895e-271	3	CBLN1
4.10566e-273	1.82934	0.427	0.065	1.09387e-268	3	CBLN12
1.23109e-266	1.68571	0.606	0.149	3.27999e-262	3	AK5
5.93417e-259	1.87356	0.666	0.187	1.58104e-254	3	CCK (1 OF 2)
8.54602e-255	1.53521	0.635	0.161	2.27692e-250	3	CT990561.1
3.47519e-250	1.57902	0.909	0.519	9.25895e-246	3	SNCB
4.05443e-230	1.20374	0.259	0.024	1.08022e-225	3	NPY8BR
6.07513e-226	1.41106	0.909	0.595	1.6186e-221	3	NFU-G-1-000695
1.3908e-225	1.7015	0.409	0.073	3.70551e-221	3	DIO3
1.51357e-220	1.47432	0.359	0.057	4.03261e-216	3	PRKCD
3.88642e-217	1.48349	0.519	0.126	1.03546e-212	3	CD9A
1.0663e-213	1.38691	0.491	0.11	2.84095e-209	3	RIN1
5.98267e-211	1.38006	0.536	0.132	1.59396e-206	3	CLU
7.18111e-186	1.74969	0.642	0.227	1.91326e-181	3	KCTD4
2.81229e-182	1.26028	0.537	0.148	7.49279e-178	3	CR790377.1
9.27452e-176	1.04658	0.955	0.698	2.47101e-171	3	NFU-G-1-015782
4.23443e-174	1.15966	0.37	0.074	1.12818e-169	3	ENTPD3
2.15034e-173	1.2155	0.476	0.122	5.72916e-169	3	DGKK
7.5292e-169	1.24693	0.503	0.138	2.006e-164	3	SLC17A7
2.55902e-164	1.16249	0.256	0.037	6.81801e-160	3	HSPB7.1
1.2934e-160	1.1557	0.843	0.449	3.446e-156	3	SYT1
1.73953e-157	1.1317	0.357	0.077	4.63462e-153	3	TMEM211
1.00223e-156	1.1497	0.35	0.073	2.67024e-152	3	CDH22
9.10873e-150	1.01819	0.291	0.053	2.42684e-145	3	RGS8
1.42146e-145	1.26171	0.588	0.213	3.7872e-141	3	OLFM1
8.76178e-144	1.21485	0.558	0.192	2.3344e-139	3	EGR3
4.47898e-143	1.0427	0.775	0.346	1.19333e-138	3	ADCYAP1B
6.79067e-143	1.2304	0.551	0.193	1.80924e-138	3	SYN2A
4.71485e-142	0.927142	0.283	0.052	1.25618e-137	3	GRM5 (1 OF 2)
6.78361e-142	1.26365	0.365	0.09	1.80736e-137	3	CU570976.1
1.63499e-140	1.64648	0.452	0.141	4.3561e-136	3	NRN1.1
9.18003e-139	1.05765	0.58	0.205	2.44584e-134	3	KCTD16B
9.7437e-139	1.04484	0.346	0.08	2.59601e-134	3	KCNIP1B
1.30376e-138	1.02729	0.837	0.409	3.47361e-134	3	ZBTB18
1.94129e-136	1.19901	0.492	0.158	5.17218e-132	3	MEF2C
1.8912e-134	1.14469	0.347	0.083	5.03871e-130	3	TMEM163A
1.33654e-133	1.13553	0.65	0.264	3.56095e-129	3	PB.1394.2
1.07071e-131	1.05944	0.566	0.205	2.8527e-127	3	ENO2
6.1376e-131	1.08884	0.823	0.439	1.63524e-126	3	GPM6B (2 OF 2)
2.18392e-130	1.02029	0.355	0.087	5.81863e-126	3	CNTN5
3.99974e-126	1.18924	0.483	0.166	1.06565e-121	3	MAP2K1
4.64154e-125	0.953336	0.49	0.163	1.23664e-120	3	GABRB2
7.13593e-125	1.15652	0.392	0.111	1.90122e-120	3	CKB
9.41144e-125	1.13259	0.529	0.193	2.50749e-120	3	NFU-G-1-021376
1.32698e-122	1.1066	0.373	0.102	3.53548e-118	3	DLK1
2.93871e-122	1.01738	0.534	0.191	7.82962e-118	3	CSGR04H1ORF95
1.48796e-121	1.17443	0.518	0.191	3.96436e-117	3	GABRA1
2.92723e-121	0.981482	0.37	0.101	7.79902e-117	3	COX6B1
5.71711e-121	1.03359	0.574	0.218	1.52321e-116	3	SLC17A6A
1.10575e-120	1.07428	0.615	0.248	2.94604e-116	3	CAMK2B1
1.34679e-120	0.97154	0.562	0.212	3.58824e-116	3	SH3GL2
5.09465e-119	0.924162	0.513	0.18	1.35737e-114	3	PB.6543.1
1.87137e-118	1.1148	0.652	0.287	4.98588e-114	3	PB.3285.3
2.66524e-118	0.992897	0.307	0.074	7.10099e-114	3	FAM19A5
5.20773e-118	1.02038	0.471	0.157	1.38749e-113	3	PLCXD3
7.67183e-118	0.97938	0.492	0.175	2.04401e-113	3	GLSB
2.4266e-116	1.03743	0.345	0.092	6.4652e-112	3	PGBD5
1.82319e-115	1.01858	0.426	0.135	4.85752e-111	3	ARHGAP44 (1 OF 2)
4.91248e-115	1.0407	0.501	0.184	1.30883e-110	3	FAM131A
1.34567e-114	0.977068	0.4	0.118	3.58526e-110	3	SYT9A
2.77228e-112	0.897371	0.758	0.357	7.3862e-108	3	SLC17A6B
2.0911e-111	0.972739	0.806	0.488	5.57131e-107	3	ALDOCB
1.67659e-110	0.946643	0.506	0.183	4.46693e-106	3	NPTN (1 OF 2)
2.80318e-110	0.954627	0.307	0.076	7.46851e-106	3	MEF2CB
6.30361e-110	0.911253	0.762	0.392	1.67947e-105	3	SYPA
5.39702e-109	1.12568	0.54	0.221	1.43793e-104	3	AGRN (1 OF 2)
1.03037e-106	1.0432	0.494	0.189	2.74521e-102	3	CR396586.1
7.91179e-106	1.0433	0.543	0.224	2.10794e-101	3	CPNE2
1.13284e-105	0.814286	0.625	0.263	3.01823e-101	3	PB.5560.1
2.76637e-105	1.10654	0.608	0.288	7.37044e-101	3	ATP6V1E1B
4.83145e-105	1.01816	0.508	0.193	1.28724e-100	3	BSN (2 OF 3)
1.4125e-104	0.988961	0.733	0.379	3.76331e-100	3	PB.6851.1
2.68464e-104	0.978212	0.499	0.193	7.15268e-100	3	DMXL2
2.24588e-103	0.808033	0.251	0.055	5.98369e-99	3	SPHKAP
6.61025e-102	0.970965	0.407	0.134	1.76117e-97	3	VSNL1B
1.0442e-101	0.938515	0.386	0.123	2.78207e-97	3	GPR37B
5.86624e-101	0.99856	0.408	0.139	1.56294e-96	3	SPON1A
2.07374e-100	0.961381	0.481	0.181	5.52507e-96	3	PACSIN1A
3.82718e-100	1.01947	0.642	0.306	1.01968e-95	3	VSNL1A
5.40446e-100	0.978845	0.475	0.178	1.43991e-95	3	CU633848.1
4.08771e-99	0.980068	0.542	0.23	1.08909e-94	3	GAPVD1
1.18078e-98	0.935173	0.332	0.095	3.14595e-94	3	CNTN3
1.52246e-98	0.97363	0.497	0.196	4.05629e-94	3	NFU-G-1-016062
2.99502e-98	0.676651	0.262	0.062	7.97962e-94	3	CR392045.1
4.8728e-98	0.877584	0.418	0.145	1.29826e-93	3	DTNBP1
1.51831e-97	0.886049	0.607	0.268	4.04523e-93	3	SNAP25 (1 OF 2)
5.50369e-97	0.873677	0.483	0.182	1.46635e-92	3	SYNPR.1
1.2176e-96	0.853517	0.31	0.087	3.24406e-92	3	NAV3
3.15277e-96	0.875635	0.378	0.124	8.39993e-92	3	SCN3B
6.06902e-96	0.968027	0.282	0.073	1.61697e-91	3	OLA.8291
6.14251e-96	0.976602	0.588	0.266	1.63655e-91	3	CASC3
7.16567e-96	0.826051	0.506	0.197	1.90915e-91	3	PB.814.1
2.05126e-95	0.782785	0.418	0.139	5.46518e-91	3	CALY
4.71552e-95	0.988757	0.52	0.224	1.25636e-90	3	PALM1B
6.7674e-95	1.03244	0.301	0.085	1.80304e-90	3	NECAB2
2.18159e-94	0.883707	0.808	0.499	5.81242e-90	3	YWHAG2
2.48902e-94	0.922625	0.626	0.287	6.63149e-90	3	GABRB3 (1 OF 2)
1.11083e-93	0.902994	0.409	0.141	2.95958e-89	3	PKNOX2
1.19677e-93	0.921307	0.38	0.126	3.18856e-89	3	ZIC3
2.82634e-91	0.821892	0.69	0.337	7.53023e-87	3	SYP
6.55961e-91	0.809122	0.452	0.172	1.74768e-86	3	SLC8A4A
1.63741e-90	0.877929	0.456	0.175	4.36254e-86	3	ATCAYB
1.86705e-90	0.862609	0.5	0.204	4.97439e-86	3	MPRIP
2.39818e-88	0.96868	0.309	0.093	6.38947e-84	3	LGI1A
3.27162e-88	0.951882	0.55	0.243	8.71657e-84	3	SLC25A53
4.39996e-88	0.796471	0.455	0.176	1.17228e-83	3	NSF
8.9256e-88	0.86193	0.667	0.333	2.37805e-83	3	PTPRD
9.68435e-88	0.890704	0.612	0.292	2.5802e-83	3	SHISA7
5.64937e-87	0.941711	0.453	0.183	1.50516e-82	3	CAMK2N2
1.20544e-86	0.855204	0.494	0.205	3.21164e-82	3	BSN (2 OF 3).1
1.17482e-85	0.793989	0.483	0.194	3.13006e-81	3	PLPPR4
2.67337e-85	0.864202	0.438	0.173	7.12267e-81	3	C22ORF32 (1 OF 2)
2.88519e-85	0.902006	0.64	0.324	7.68702e-81	3	PCLO
6.35865e-84	0.920797	0.432	0.174	1.69413e-79	3	NPDC1
9.41599e-84	0.817599	0.276	0.077	2.5087e-79	3	NOS1
1.61971e-82	0.841114	0.288	0.084	4.3154e-78	3	NFU-G-1-020751
2.91235e-82	0.672864	0.293	0.085	7.75938e-78	3	DOC2D
9.97619e-82	0.781763	0.735	0.398	2.65796e-77	3	APLP1
3.93279e-81	0.867748	0.492	0.213	1.04781e-76	3	ATP2B2.1
9.09686e-81	0.769901	0.316	0.1	2.42368e-76	3	PKP4 (2 OF 2)
2.05255e-80	0.820687	0.362	0.125	5.4686e-76	3	ARPP21
5.22724e-80	0.831024	0.342	0.114	1.39269e-75	3	NELL1
5.22776e-79	0.701103	0.279	0.081	1.39283e-74	3	RASGRF1
7.36523e-79	0.710363	0.608	0.282	1.96232e-74	3	PCSK1NL
1.10792e-78	0.76805	0.302	0.093	2.95183e-74	3	C1QTNF4
2.72403e-77	0.718697	0.508	0.22	7.25762e-73	3	BSN (3 OF 3)
2.42416e-76	0.799856	0.466	0.197	6.45869e-72	3	RAB3AB
3.09015e-76	0.675642	0.296	0.092	8.23307e-72	3	PRKCB
8.79553e-76	0.784972	0.338	0.118	2.34339e-71	3	MAPK3
1.09923e-75	0.838352	0.513	0.237	2.92867e-71	3	SV2A (2 OF 2)
2.5847e-75	0.733173	0.684	0.365	6.88643e-71	3	LRRN3
4.08564e-75	0.766843	0.439	0.181	1.08854e-70	3	STX1B
6.90446e-75	0.836324	0.253	0.072	1.83955e-70	3	PB.8683.1
1.11277e-74	0.961161	0.575	0.307	2.96476e-70	3	NDUFA4
6.45777e-74	0.753321	0.364	0.134	1.72054e-69	3	CDK5R2B
2.48759e-73	0.848181	0.581	0.294	6.6277e-69	3	PTPRN2
2.53899e-73	0.875989	0.794	0.565	6.76463e-69	3	GAPDHS
2.64184e-73	0.876731	0.49	0.224	7.03865e-69	3	NAPB (2 OF 2)
3.3251e-73	0.742384	0.275	0.084	8.85906e-69	3	FAM163B
1.0974e-72	0.747585	0.484	0.213	2.92381e-68	3	C19H7ORF41
2.40356e-71	0.887668	0.415	0.169	6.40381e-67	3	PB.7114.1
5.46084e-71	0.710724	0.48	0.209	1.45493e-66	3	NCOA5.1
2.43911e-70	0.748565	0.481	0.214	6.49852e-66	3	ATP6V1A (3 OF 4)
3.93147e-70	0.768952	0.503	0.234	1.04746e-65	3	OCS-05354
6.17046e-70	0.770141	0.629	0.342	1.644e-65	3	APPB
1.20404e-69	0.678428	0.457	0.199	3.20793e-65	3	NFU-G-1-013670
6.15125e-69	0.678139	0.266	0.084	1.63888e-64	3	TACC1 (2 OF 2)
1.31003e-68	0.735921	0.403	0.163	3.49031e-64	3	SYN3
2.58491e-68	0.697712	0.417	0.17	6.88699e-64	3	DPP10 (1 OF 3)
3.47112e-68	0.750816	0.427	0.183	9.24811e-64	3	NDRG3B
5.34319e-68	0.749385	0.512	0.239	1.42359e-63	3	ARF3 (2 OF 2)
7.14373e-68	0.985667	0.58	0.337	1.9033e-63	3	STXBP1A
1.6246e-67	0.816842	0.644	0.358	4.32843e-63	3	RTN4A
4.52897e-67	0.746301	0.294	0.1	1.20665e-62	3	PPM1LB
6.53807e-67	0.663921	0.392	0.16	1.74194e-62	3	SYNGAP1 (1 OF 2)
1.98462e-66	1.03232	0.572	0.342	5.28763e-62	3	NRXN1A
3.4748e-66	0.873572	0.61	0.342	9.25792e-62	3	FAM107B
3.54413e-66	0.750448	0.471	0.22	9.44263e-62	3	ADD3B
5.99978e-66	0.74203	0.684	0.387	1.59852e-61	3	ATP6AP1A
8.13771e-66	0.746786	0.447	0.199	2.16813e-61	3	NAV1 (1 OF 2)
8.54583e-66	0.722875	0.542	0.259	2.27687e-61	3	ELMOD1
2.85342e-65	0.676001	0.32	0.117	7.60238e-61	3	KCTD12.2
6.31651e-65	0.803186	0.702	0.457	1.68291e-60	3	OAZ1A
1.73058e-64	0.749779	0.444	0.202	4.61078e-60	3	AAK1
1.77808e-64	0.848101	0.696	0.416	4.73734e-60	3	ITM2A
2.79552e-64	0.719948	0.356	0.142	7.4481e-60	3	SH3GL2 (1 OF 2).1
7.86111e-64	0.692482	0.258	0.082	2.09444e-59	3	SGSM1 (1 OF 2)
1.4157e-62	0.689351	0.906	0.632	3.77185e-58	3	PBX3A.1
2.28791e-62	0.750681	0.413	0.185	6.09568e-58	3	NFU-G-1-022893.1
3.4234e-62	0.728688	0.373	0.155	9.12098e-58	3	ATP6V0D1
1.16624e-61	0.702079	0.35	0.138	3.10722e-57	3	CLSTN3
8.59332e-61	0.676485	0.294	0.104	2.28952e-56	3	PCSK2
1.37487e-60	0.743517	0.44	0.205	3.66306e-56	3	PGAM1A
2.26357e-60	0.730321	0.373	0.157	6.03082e-56	3	CHST2B
9.84383e-60	0.724593	0.497	0.247	2.62269e-55	3	RAB3C
1.23677e-59	0.793965	0.506	0.264	3.29514e-55	3	OLA.10208
1.82323e-59	0.697521	0.398	0.173	4.85763e-55	3	EEF1A1B
3.24089e-59	0.740966	0.698	0.434	8.6347e-55	3	SERINC1
1.28737e-56	0.690163	0.635	0.372	3.42995e-52	3	KIF1B
1.53237e-56	0.702883	0.442	0.205	4.08269e-52	3	TTBK2 (2 OF 2)
2.58325e-56	0.708005	0.349	0.142	6.88255e-52	3	C11ORF87
2.6635e-56	0.7068	0.551	0.297	7.09636e-52	3	ATP6V0B
5.56415e-55	0.664261	0.67	0.393	1.48246e-50	3	MSXE
7.21001e-55	0.749498	0.475	0.236	1.92096e-50	3	ATP6AP2
2.19227e-54	0.707781	0.471	0.241	5.84086e-50	3	PPP1CB
6.59017e-54	0.744435	0.442	0.217	1.75582e-49	3	TFG
2.96327e-52	0.687428	0.294	0.117	7.89505e-48	3	WBP2
2.85542e-51	0.687774	0.325	0.138	7.60771e-47	3	MYH10 (2 OF 2)
8.40365e-51	0.667421	0.566	0.321	2.23899e-46	3	ATP6V1F
1.67225e-48	0.707713	0.442	0.225	4.45537e-44	3	ELAVL2
1.28899e-46	0.707256	0.418	0.213	3.43426e-42	3	SEC62
2.13833e-44	0.674359	0.44	0.235	5.69714e-40	3	SCG3
2.23355e-43	0.792792	0.594	0.435	5.95085e-39	3	MARCKSL1B
2.61335e-43	0.719884	0.261	0.106	6.96276e-39	3	GRAMD1B
7.53463e-43	0.731089	0.317	0.143	2.00745e-38	3	CAMK2B (3 OF 3)
3.72135e-33	0.680649	0.565	0.419	9.91479e-29	3	DYNLL1.1
1.61728e-31	0.686627	0.509	0.331	4.30891e-27	3	ITM2CB
6.83043e-20	0.66413	0.282	0.167	1.81983e-15	3	ELAVL4
0	1.8837	0.3	0.008	0	4	C1QL3B.1
1.21435e-289	1.78898	0.421	0.05	3.23541e-285	4	NECAB3
4.82661e-287	1.98432	0.586	0.108	1.28595e-282	4	CNR1
1.36348e-249	1.36385	0.252	0.017	3.63271e-245	4	PRICKLE1
2.31515e-221	1.51043	0.388	0.058	6.16826e-217	4	LSR
3.58409e-214	1.36961	0.369	0.052	9.54909e-210	4	CNR1 (2 OF 2)
6.3035e-200	1.22244	0.288	0.032	1.67944e-195	4	PB.7120.1
3.40582e-195	1.94985	0.582	0.162	9.07414e-191	4	FAM131A.1
7.96065e-186	1.86054	0.56	0.146	2.12096e-181	4	ELAVL4
1.57973e-161	1.44654	0.56	0.16	4.20888e-157	4	NEUROD6B
9.53356e-149	1.47305	0.693	0.282	2.54003e-144	4	PCSK1NL
2.05175e-140	1.32279	0.498	0.138	5.46649e-136	4	CALY
8.73672e-140	1.53252	0.545	0.181	2.32772e-135	4	C6H16ORF45
9.84612e-138	1.03778	0.269	0.043	2.6233e-133	4	CAMK1 (2 OF 2)
4.85836e-137	1.31707	0.467	0.131	1.29441e-132	4	DUSP14
1.72025e-133	1.2746	0.424	0.109	4.58327e-129	4	GAS7
2.66469e-129	1.30107	0.778	0.364	7.09953e-125	4	SLC17A6B
7.49378e-119	1.36422	0.543	0.191	1.99657e-114	4	SRCIN1 (1 OF 2)
6.08942e-113	1.40644	0.732	0.359	1.6224e-108	4	ADCYAP1B
6.39839e-111	1.1568	0.257	0.049	1.70472e-106	4	FOXO1A
7.55311e-110	1.22854	0.516	0.182	2.01238e-105	4	NFU-G-1-008794
2.08806e-107	1.19014	0.663	0.291	5.56323e-103	4	GABRB3 (1 OF 2)
1.31183e-106	1.1385	0.677	0.3	3.49512e-102	4	SNCA
8.70685e-105	1.2124	0.418	0.127	2.31977e-100	4	BX465851.1
2.40099e-102	1.17173	0.414	0.127	6.39697e-98	4	SMIM18
1.1468e-100	0.990416	0.402	0.115	3.05541e-96	4	KCNAB1 (3 OF 3)
7.20205e-99	1.14381	0.518	0.193	1.91884e-94	4	CR396586.1
2.33674e-98	1.14313	0.671	0.319	6.22578e-94	4	CPE
5.00074e-97	1.1534	0.59	0.247	1.33235e-92	4	SPA17
2.64605e-96	1.12159	0.788	0.497	7.04987e-92	4	ALDOCB
3.3168e-96	1.33791	0.468	0.177	8.83696e-92	4	NECAP1 (2 OF 2)
2.77392e-94	1.31608	0.338	0.094	7.39055e-90	4	NRN1
6.62047e-94	1.08467	0.737	0.402	1.76389e-89	4	SYPA
1.51806e-93	1.02111	0.327	0.086	4.04456e-89	4	DOC2D
1.80232e-91	0.943771	0.64	0.273	4.80193e-87	4	PB.1394.2
5.33444e-91	1.08795	0.693	0.344	1.42125e-86	4	SYP
7.56309e-91	0.99118	0.401	0.128	2.01503e-86	4	LRRC4.2
5.133e-89	1.08628	0.578	0.253	1.36759e-84	4	CELF6
1.58745e-88	1.12004	0.371	0.112	4.22944e-84	4	RTN4RL1A
7.14933e-88	0.890133	0.628	0.267	1.90479e-83	4	BHLHE22
7.74807e-88	1.27375	0.543	0.236	2.06432e-83	4	GAPVD1
6.91077e-87	1.11848	0.48	0.184	1.84124e-82	4	CU633848.1
1.13501e-86	0.999581	0.356	0.106	3.02401e-82	4	CNKSR2
1.81339e-84	1.17407	0.493	0.2	4.83141e-80	4	PLPPR4
2.62534e-84	1.03276	0.724	0.406	6.9947e-80	4	APLP1
5.08403e-84	0.998297	0.648	0.306	1.35454e-79	4	ADCYAP1R1A
1.32473e-83	0.900751	0.57	0.241	3.52948e-79	4	NEUROD2
6.96436e-83	1.07274	0.503	0.202	1.85551e-78	4	NFU-G-1-016062
7.50314e-83	1.10795	0.537	0.229	1.99906e-78	4	SLC17A6A
1.13596e-82	1.02698	0.522	0.216	3.02654e-78	4	ENO2
4.11605e-80	0.701592	0.257	0.063	1.09664e-75	4	NECAB1.1
5.23675e-80	0.919913	0.296	0.082	1.39523e-75	4	GRID2IPB
7.20417e-80	1.04497	0.288	0.077	1.91941e-75	4	PB.3602.1
3.15511e-79	0.928212	0.855	0.636	8.40616e-75	4	VAT1
1.95389e-76	1.00743	0.372	0.126	5.20576e-72	4	PB.5523.1
7.16991e-76	1.09973	0.503	0.218	1.91028e-71	4	ATP6V1A (3 OF 4)
1.19834e-75	0.900253	0.498	0.202	3.19275e-71	4	CSGR04H1ORF95
2.72864e-75	1.28893	0.334	0.108	7.26992e-71	4	NPTXR
6.07793e-75	0.957761	0.307	0.089	1.61934e-70	4	DIO3
2.29771e-74	0.946707	0.525	0.23	6.1218e-70	4	NFU-G-1-010954
3.0083e-74	1.56248	0.257	0.068	8.01502e-70	4	EGR2A
5.74467e-74	0.904666	0.43	0.16	1.53055e-69	4	NADL1.2
2.29185e-73	0.8543	0.25	0.064	6.10618e-69	4	NAB2
3.94194e-73	0.942854	0.39	0.139	1.05025e-68	4	NFU-G-1-007616
7.80081e-71	1.04514	0.434	0.171	2.07837e-66	4	SLC6A17 (2 OF 2)
1.14942e-70	0.960247	0.405	0.152	3.0624e-66	4	DTNBP1
7.65672e-70	0.773735	0.269	0.076	2.03998e-65	4	CABZ01064108.1.1
9.77972e-70	1.57658	0.409	0.161	2.60561e-65	4	RTN4RL2A
2.44829e-68	0.991964	0.62	0.315	6.52298e-64	4	SCG2B
4.01179e-67	0.77595	0.413	0.153	1.06886e-62	4	SLC17A7
7.3105e-67	1.39774	0.303	0.097	1.94774e-62	4	HSD17B12B.1
7.37813e-67	0.85095	0.43	0.165	1.96575e-62	4	BHLHE23
7.478e-67	0.869787	0.39	0.146	1.99236e-62	4	ABI2A
1.33801e-66	0.844265	0.493	0.215	3.56486e-62	4	SCG5
2.13558e-66	0.856658	0.693	0.39	5.68982e-62	4	PB.6851.1
5.02965e-66	1.02256	0.563	0.279	1.34005e-61	4	SNAP25 (1 OF 2)
5.14159e-66	0.985638	0.3	0.096	1.36987e-61	4	B3GALT2
1.28326e-64	0.888504	0.503	0.229	3.41898e-60	4	NAPB (2 OF 2)
1.39889e-63	0.885967	0.436	0.183	3.72706e-59	4	LDHA
2.09491e-63	1.46687	0.522	0.267	5.58146e-59	4	PEA15
2.4713e-63	0.711208	0.277	0.086	6.58428e-59	4	DBPA
1.08963e-62	0.671141	0.276	0.083	2.90311e-58	4	DBNDD1
2.82285e-62	0.779451	0.817	0.535	7.52093e-58	4	SNCB
5.2084e-62	1.03867	0.322	0.112	1.38768e-57	4	DLK1
1.52882e-61	0.939297	0.474	0.212	4.07323e-57	4	MPRIP
2.31219e-61	0.875429	0.365	0.138	6.16036e-57	4	GABRA5 (2 OF 2)
4.84218e-61	0.836785	0.52	0.244	1.2901e-56	4	ARF3 (2 OF 2)
5.23122e-61	1.39625	0.325	0.116	1.39376e-56	4	RTN4RL2B
5.60972e-61	0.876505	0.417	0.171	1.4946e-56	4	TRIO.1
8.16777e-61	0.852297	0.618	0.324	2.17614e-56	4	SLC8A1
5.96766e-60	0.840104	0.356	0.13	1.58996e-55	4	RIN1
1.373e-59	0.685769	0.294	0.098	3.65807e-55	4	FNDC4 (2 OF 2)
1.54045e-59	0.795025	0.436	0.184	4.10422e-55	4	NSF
1.94468e-59	0.904747	0.767	0.589	5.18121e-55	4	NFU-G-1-007837
4.33384e-59	0.846645	0.269	0.084	1.15467e-54	4	CPNE4 (1 OF 2)
1.49469e-58	0.842153	0.294	0.098	3.98231e-54	4	SEMA3E
2.47206e-58	0.761193	0.329	0.117	6.58632e-54	4	ARHGDIG
1.62884e-57	0.802833	0.483	0.216	4.33971e-53	4	NFU-G-1-021778
2.02374e-57	0.79722	0.367	0.14	5.39185e-53	4	RELN
3.55792e-57	0.811014	0.361	0.141	9.47937e-53	4	SERP2
2.51003e-56	0.805559	0.29	0.097	6.68748e-52	4	PLXNB2
1.67303e-55	0.793009	0.364	0.142	4.45746e-51	4	CAMK2B (3 OF 3)
2.11029e-54	0.924141	0.537	0.294	5.62243e-50	4	GPI (1 OF 2)
4.2108e-54	0.706829	0.369	0.148	1.12188e-49	4	CACNA2D2 (3 OF 3)
1.33595e-53	0.92444	0.459	0.212	3.55937e-49	4	PB.3820.5
2.59508e-53	0.747975	0.371	0.152	6.91406e-49	4	LOC107373494
2.83716e-53	0.733928	0.317	0.119	7.55906e-49	4	PRKAR1B
2.89155e-53	0.642699	0.254	0.082	7.70395e-49	4	NDST3
4.4337e-53	0.739708	0.403	0.174	1.18127e-48	4	MXD1
6.33224e-53	0.681154	0.379	0.154	1.6871e-48	4	PRRT1
6.36213e-53	0.772272	0.447	0.207	1.69506e-48	4	AAK1
7.45473e-53	0.769323	0.31	0.114	1.98616e-48	4	ERC1 (2 OF 3).1
8.77824e-53	0.767231	0.28	0.096	2.33879e-48	4	SBK1
1.18907e-52	0.801309	0.428	0.192	3.16804e-48	4	PACSIN1A
1.21864e-52	0.785641	0.325	0.124	3.24682e-48	4	FAM102B
1.57524e-52	0.796475	0.487	0.236	4.19691e-48	4	PCLOB
2.4205e-52	0.840088	0.348	0.138	6.44895e-48	4	PCDH17
5.74989e-52	0.810393	0.61	0.347	1.53194e-47	4	FAM107B
7.17124e-52	1.01854	0.33	0.13	1.91063e-47	4	MAPK8A
2.79117e-51	0.85668	0.644	0.397	7.43652e-47	4	ATP6AP1A
5.40583e-51	0.711307	0.648	0.375	1.44027e-46	4	LRRN3
8.94071e-51	0.703429	0.34	0.137	2.38207e-46	4	RAB6B
1.36269e-50	1.1851	0.34	0.139	3.63061e-46	4	EGR4 (2 OF 2)
1.42026e-50	1.07716	0.487	0.253	3.78399e-46	4	RAB3C
6.14793e-50	0.657484	0.463	0.211	1.63799e-45	4	CAMKV (1 OF 2)
6.32579e-50	0.795781	0.425	0.196	1.68538e-45	4	HK1 (2 OF 2)
1.7687e-49	0.725046	0.614	0.342	4.71236e-45	4	UBE2QL1
1.95399e-49	0.723485	0.344	0.137	5.20601e-45	4	SNAP25 (2 OF 2)
2.08527e-49	0.689402	0.628	0.344	5.5558e-45	4	PTPRD
3.15969e-49	0.908689	0.585	0.342	8.41836e-45	4	STXBP1A
3.47463e-49	0.857345	0.415	0.198	9.25745e-45	4	CPEB4 (1 OF 2)
1.02924e-48	0.678545	0.418	0.184	2.7422e-44	4	ATCAYB
3.84722e-48	0.880645	0.582	0.346	1.02502e-43	4	NRXN1A
8.18357e-48	0.786612	0.405	0.185	2.18035e-43	4	SYNJ1
1.06808e-47	0.698602	0.675	0.412	2.84568e-43	4	MAP1A
1.3454e-47	0.6683	0.3	0.115	3.58456e-43	4	NTRK2B
2.92583e-47	0.75439	0.254	0.089	7.79528e-43	4	EPB49
5.10742e-47	0.681539	0.353	0.148	1.36077e-42	4	ARHGAP44 (1 OF 2)
9.28938e-47	0.781282	0.378	0.17	2.47497e-42	4	BRSK1
2.91556e-46	0.748198	0.353	0.155	7.76791e-42	4	ATP6V1BA
1.37598e-45	0.706284	0.292	0.11	3.66601e-41	4	ATP2A3
2.98747e-45	0.684216	0.502	0.258	7.9595e-41	4	SV2A
4.57412e-45	0.687156	0.345	0.146	1.21868e-40	4	PTPRK
5.89799e-45	0.679314	0.344	0.144	1.5714e-40	4	CDC42SE1
6.49314e-45	0.642378	0.755	0.51	1.72997e-40	4	YWHAG2
9.52243e-45	0.965055	0.426	0.211	2.53706e-40	4	EGR3
1.06446e-44	0.682866	0.364	0.162	2.83605e-40	4	ENO2.1
1.51695e-44	0.71311	0.396	0.181	4.0416e-40	4	IQSEC2 (1 OF 2)
6.34979e-44	0.860635	0.333	0.143	1.69178e-39	4	MN1
7.12403e-44	0.667265	0.311	0.124	1.89806e-39	4	CKB
1.48804e-43	0.775922	0.61	0.39	3.96457e-39	4	NFU-G-1-022957
1.77222e-43	0.73049	0.457	0.228	4.72172e-39	4	SH3GL2
5.72078e-43	0.749753	0.483	0.254	1.52419e-38	4	APLP2
5.83857e-43	0.670976	0.326	0.134	1.55557e-38	4	CABZ01077140.1
1.11888e-42	0.698594	0.382	0.172	2.98104e-38	4	GLRBB
1.3811e-42	0.714387	0.529	0.296	3.67967e-38	4	PPIAB
1.82823e-42	0.744456	0.465	0.245	4.87096e-38	4	OLA.20264
2.85485e-42	0.772218	0.484	0.261	7.60618e-38	4	RAB6BB
5.80643e-42	0.66965	0.414	0.205	1.54701e-37	4	C1ORF216
6.18592e-42	0.742213	0.265	0.1	1.64811e-37	4	C1QTNF4
9.81018e-42	0.64653	0.445	0.222	2.61373e-37	4	C19H7ORF41
1.48374e-41	0.681864	0.43	0.208	3.95312e-37	4	NFU-G-1-021376
6.80372e-41	0.642874	0.433	0.211	1.81271e-36	4	SYN2A
9.25538e-41	0.656378	0.286	0.115	2.46591e-36	4	ELOVL6
1.4922e-40	0.749401	0.426	0.21	3.97567e-36	4	PB.814.1
4.90788e-40	0.832983	0.318	0.137	1.30761e-35	4	BX004890.2
2.99191e-39	0.710901	0.359	0.164	7.97135e-35	4	FIBCD1
4.77414e-39	0.845027	0.323	0.146	1.27197e-34	4	PACS1
6.7633e-39	0.665955	0.369	0.174	1.80195e-34	4	SEPT5A
1.24787e-38	0.697433	0.591	0.374	3.32469e-34	4	PB.5856.4
1.44644e-38	0.853301	0.327	0.149	3.85375e-34	4	DUSP5
2.21546e-38	0.748579	0.254	0.101	5.90264e-34	4	RORA
3.28332e-38	0.686059	0.526	0.301	8.74776e-34	4	ATP6V1E1B
5.20405e-38	0.739858	0.379	0.183	1.38651e-33	4	SGIP1 (1 OF 2)
2.67064e-37	0.805169	0.424	0.224	7.11537e-33	4	SCAMP5
1.10386e-36	0.654435	0.277	0.116	2.94101e-32	4	IQSEC3B
1.54137e-36	0.643771	0.415	0.209	4.10667e-32	4	CAMSAP2
2.35014e-36	0.68482	0.424	0.222	6.26147e-32	4	APBA2B
2.83406e-36	0.642256	0.357	0.17	7.55078e-32	4	TMEM145
4.12196e-36	0.654442	0.453	0.244	1.09821e-31	4	MBNL2
1.37535e-35	0.672446	0.292	0.128	3.66436e-31	4	NUP93
6.03159e-35	0.64842	0.395	0.202	1.607e-30	4	PPM1E
9.54368e-35	0.64403	0.537	0.316	2.54272e-30	4	NDUFA4
1.62861e-34	0.665481	0.367	0.182	4.33911e-30	4	PB.7223.1
1.87959e-34	0.833422	0.298	0.133	5.00778e-30	4	RRAD
2.4301e-34	0.663078	0.429	0.239	6.47453e-30	4	MBD3B
2.65746e-34	0.709559	0.302	0.135	7.08027e-30	4	SNAP91
3.40134e-33	0.65431	0.436	0.234	9.0622e-29	4	PLK2
6.54078e-32	0.709224	0.258	0.112	1.74266e-27	4	HDAC9B
2.56433e-31	0.643166	0.313	0.15	6.83214e-27	4	ADRBK2
1.14156e-30	0.644319	0.437	0.244	3.04145e-26	4	ATP6AP2
2.29162e-30	0.718749	0.585	0.412	6.10556e-26	4	ATP6V1G1
8.65588e-30	0.657341	0.33	0.165	2.30619e-25	4	SCHIP1
1.09449e-29	0.659856	0.429	0.241	2.91605e-25	4	PCP4
1.27966e-29	1.15107	0.507	0.335	3.40939e-25	4	ITM2CB
5.92442e-28	1.11429	0.445	0.269	1.57844e-23	4	ADGRB1
2.47555e-25	0.803886	0.373	0.214	6.59561e-21	4	NFU-G-1-012693
9.04852e-23	0.880146	0.357	0.212	2.4108e-18	4	CHN1
1.42445e-22	0.720414	0.384	0.23	3.79516e-18	4	DNAJB5 (2 OF 2)
9.77136e-22	0.642626	0.415	0.261	2.60338e-17	4	SLC25A53
2.46046e-281	2.54164	0.466	0.059	6.5554e-277	5	DLX1
1.56223e-211	2.11725	0.271	0.023	4.16225e-207	5	DLX6A
1.95188e-194	2.20046	0.351	0.048	5.2004e-190	5	DLX2
1.92168e-191	2.14307	0.394	0.062	5.11992e-187	5	DLX5A
1.54319e-155	1.92864	0.788	0.364	4.11153e-151	5	SOX4
4.24118e-129	1.41238	0.869	0.592	1.12998e-124	5	ELAVL3
7.05426e-120	1.53509	0.722	0.344	1.87947e-115	5	MEX3A
3.11913e-107	1.90724	0.545	0.205	8.3103e-103	5	SOX11A
3.75889e-103	1.88594	0.309	0.067	1.00148e-98	5	ZIC1
7.3422e-101	1.10239	0.88	0.7	1.95618e-96	5	MARCKS
2.75762e-100	1.5592	0.266	0.051	7.34712e-96	5	SP9
1.4757e-76	1.33108	0.276	0.07	3.93171e-72	5	HUNK
1.09132e-69	1.30542	0.563	0.267	2.90761e-65	5	CD44 (1 OF 2)
1.6629e-68	1.71869	0.335	0.112	4.43046e-64	5	RGMB
4.04974e-66	0.791932	0.956	0.917	1.07897e-61	5	HSP90AB1
3.08122e-63	1.79043	0.256	0.071	8.2093e-59	5	ZFHX4
9.00597e-60	1.01484	0.77	0.617	2.39946e-55	5	H3F3B.1
1.71072e-57	1.97941	0.342	0.13	4.55788e-53	5	MEIS2
4.27166e-57	1.63621	0.268	0.081	1.1381e-52	5	SIX3
5.41418e-55	1.26354	0.665	0.483	1.4425e-50	5	STMN1B
9.16439e-55	0.835682	0.819	0.759	2.44167e-50	5	EEF1B2 (1 OF 2)
1.2852e-54	1.82467	0.314	0.118	3.42417e-50	5	ZFHX2 (2 OF 3)
4.03273e-54	0.931159	0.79	0.727	1.07444e-49	5	POLR2G
4.31192e-54	1.17897	0.576	0.331	1.14882e-49	5	HMGN3.1
2.54562e-51	0.709785	0.88	0.82	6.7823e-47	5	RACK1
4.71167e-51	1.05376	0.484	0.238	1.25533e-46	5	CNP
2.23029e-50	0.380737	0.972	0.934	5.94215e-46	5	LOC107385699
7.2702e-49	0.611298	0.88	0.836	1.937e-44	5	NACA
8.27312e-49	1.11676	0.599	0.376	2.20421e-44	5	MIBP2
1.40176e-47	1.27489	0.562	0.353	3.7347e-43	5	H1F0
2.46154e-47	0.394573	0.952	0.893	6.55828e-43	5	PECR
1.36895e-45	0.493996	0.923	0.853	3.64728e-41	5	UBA52
7.89171e-45	1.69923	0.258	0.091	2.10259e-40	5	BCL11B.1
7.79571e-43	1.08035	0.645	0.459	2.07701e-38	5	NFU-G-1-021971
2.47995e-42	0.781283	0.268	0.091	6.60734e-38	5	GAD1B
6.70654e-42	1.03447	0.642	0.455	1.78682e-37	5	TUBB5
1.28977e-41	0.997983	0.683	0.595	3.43633e-37	5	SLC25A6.1
1.28394e-40	1.00988	0.287	0.109	3.42079e-36	5	GAD2
2.6702e-38	0.831316	0.691	0.529	7.11421e-34	5	ZBTB20
2.90345e-38	1.01138	0.268	0.103	7.73565e-34	5	NFU-G-1-010349
9.02731e-38	0.501754	0.906	0.857	2.40515e-33	5	NR1D2B
4.29614e-37	0.717527	0.767	0.675	1.14462e-32	5	HMGN3
8.29178e-37	0.586161	0.844	0.768	2.20918e-32	5	PB.3507.1
5.57886e-36	0.727418	0.793	0.705	1.48637e-31	5	HMGB1
8.81348e-36	1.14033	0.261	0.108	2.34818e-31	5	ZNF219
1.26325e-35	1.02663	0.264	0.109	3.36569e-31	5	MEX3D
3.18247e-35	0.837215	0.688	0.616	8.47904e-31	5	PTMAB
1.02766e-34	0.348591	0.966	0.938	2.73799e-30	5	ACTB (1 OF 2)
1.52132e-34	0.654523	0.834	0.708	4.05325e-30	5	TUBA1C.1
1.23808e-33	0.887666	0.657	0.541	3.29862e-29	5	H3F3B.1.4
1.21172e-32	0.999136	0.289	0.133	3.22839e-28	5	EPB41B
2.66257e-32	0.874854	0.535	0.356	7.09388e-28	5	H2AFVA
5.17159e-32	1.05903	0.45	0.287	1.37787e-27	5	H3F3B.1.2
3.10639e-31	0.400556	0.795	0.689	8.27635e-27	5	PB.3700.1
1.14921e-30	0.874433	0.635	0.522	3.06183e-26	5	BTF3 (2 OF 2)
9.64292e-30	0.479176	0.833	0.779	2.56916e-25	5	CIRBP
1.03531e-28	0.978393	0.478	0.31	2.75838e-24	5	OLA.22466
5.65854e-27	0.82953	0.568	0.401	1.5076e-22	5	ISLR2
1.50916e-26	0.591153	0.754	0.669	4.02085e-22	5	PNRC2
2.29187e-26	0.755044	0.658	0.535	6.10623e-22	5	AL954137.2
9.322e-26	0.506882	0.785	0.721	2.48366e-21	5	TPT1
1.57185e-25	0.883971	0.327	0.18	4.18787e-21	5	DPYSL4
2.18374e-25	0.919487	0.268	0.129	5.81814e-21	5	PB.9565.1
5.78633e-25	0.380407	0.844	0.794	1.54165e-20	5	OLA.26634
9.08844e-25	1.18859	0.386	0.236	2.42143e-20	5	ELAVL2
2.39489e-24	0.917758	0.501	0.372	6.3807e-20	5	H3F3B.1.3
4.44365e-23	0.811775	0.473	0.3	1.18392e-18	5	HSPB1
9.97229e-23	0.655522	0.673	0.576	2.65692e-18	5	HNRNPA0
1.89417e-22	0.826114	0.514	0.391	5.04664e-18	5	CABZ01073085.1.1
1.5826e-21	0.451117	0.803	0.742	4.21653e-17	5	CFL1
2.13292e-21	0.564268	0.696	0.587	5.68273e-17	5	PPIB
4.18296e-21	0.623312	0.608	0.475	1.11447e-16	5	NSA2
5.15705e-21	0.334507	0.837	0.785	1.37399e-16	5	FAU
7.02408e-21	0.554692	0.703	0.664	1.87143e-16	5	EEF1A1L1
2.40153e-20	0.682291	0.593	0.492	6.39838e-16	5	H2AFVB
6.80235e-20	0.937247	0.291	0.167	1.81235e-15	5	MTUS2.1
1.48531e-19	1.01503	0.309	0.186	3.95732e-15	5	PPP1R14B
5.52247e-19	0.768879	0.488	0.378	1.47135e-14	5	KHDRBS1A
6.04444e-19	0.715741	0.498	0.387	1.61042e-14	5	SUMO4
6.32008e-19	1.24217	0.319	0.194	1.68386e-14	5	PBX3A
1.15565e-18	0.788519	0.537	0.454	3.07899e-14	5	HNRNPR
2.90618e-18	0.800897	0.402	0.281	7.74292e-14	5	APEX1
3.26973e-18	0.689797	0.529	0.419	8.71155e-14	5	EIF3M
5.02005e-18	0.760571	0.512	0.411	1.33749e-13	5	CCT7
5.64759e-18	0.830347	0.468	0.36	1.50469e-13	5	CBX1A
1.50308e-17	1.14935	0.345	0.236	4.00466e-13	5	DBN1
2.6362e-17	0.742777	0.686	0.653	7.02362e-13	5	HSP90AA1.2
8.01931e-17	1.12838	0.263	0.158	2.13659e-12	5	NFU-G-1-015723
8.10224e-17	0.498021	0.706	0.637	2.15868e-12	5	EIF5A2
2.94477e-16	0.544763	0.667	0.585	7.84574e-12	5	PPIAA
5.10198e-16	0.712335	0.473	0.355	1.35932e-11	5	ARRDC3
1.02843e-15	0.763851	0.286	0.175	2.74005e-11	5	TMEM233
2.12671e-15	0.850404	0.325	0.222	5.66619e-11	5	BX284638.3
2.65172e-15	0.908446	0.25	0.147	7.06498e-11	5	BAZ2B
2.79995e-15	0.782268	0.392	0.289	7.45991e-11	5	KDM6BB
2.9057e-15	0.899173	0.361	0.261	7.74167e-11	5	SMARCC2
4.39785e-15	0.630726	0.563	0.479	1.17172e-10	5	NFU-G-1-010245
5.90883e-15	0.656616	0.544	0.454	1.57429e-10	5	EIF4A1
8.56175e-15	0.696245	0.502	0.418	2.28111e-10	5	CCNI
2.25214e-14	0.63437	0.552	0.487	6.00038e-10	5	CBX1B
2.77785e-14	0.399331	0.834	0.807	7.40102e-10	5	HSPA1A
1.45609e-13	0.791916	0.343	0.246	3.87947e-09	5	CHD4A
1.53559e-13	0.571241	0.631	0.57	4.09128e-09	5	HSPA8.2
2.06592e-13	0.66044	0.412	0.316	5.50423e-09	5	HMGB1B.1
2.3774e-13	0.534237	0.35	0.233	6.33411e-09	5	TUBA8L3.2
4.10478e-13	0.525697	0.601	0.51	1.09364e-08	5	BX005294.4
6.04213e-13	0.434	0.683	0.604	1.6098e-08	5	MARCKSL1
8.57059e-13	0.330416	0.808	0.751	2.28346e-08	5	YBX1
8.91698e-13	0.589844	0.537	0.469	2.37575e-08	5	ATRX
3.45294e-12	0.706295	0.465	0.396	9.19966e-08	5	HP1BP3
5.42807e-12	0.434459	0.686	0.618	1.4462e-07	5	NFU-G-1-023491
6.54971e-12	0.758129	0.271	0.175	1.74504e-07	5	GPC6L
1.63424e-11	0.520159	0.476	0.388	4.35409e-07	5	SSR2.1
1.81578e-11	0.635524	0.422	0.335	4.83778e-07	5	FOXG1
2.44689e-11	0.619772	0.47	0.406	6.51925e-07	5	EIF3K
2.53337e-11	0.654752	0.417	0.341	6.74967e-07	5	CCT3
6.26067e-11	0.68844	0.401	0.326	1.66803e-06	5	EIF3E
1.14515e-10	0.555068	0.547	0.496	3.05101e-06	5	EIF3H
1.58312e-10	0.645265	0.399	0.314	4.2179e-06	5	EFNB3
1.58687e-10	0.760776	0.296	0.22	4.22791e-06	5	LDB1A
1.63704e-10	0.628629	0.337	0.256	4.36157e-06	5	CCT8
1.76668e-10	0.747333	0.273	0.196	4.70696e-06	5	ARID1A (1 OF 2).1
2.76324e-10	0.771603	0.256	0.178	7.36211e-06	5	TET3
3.80305e-10	0.418552	0.681	0.644	1.01325e-05	5	EEF2
6.37969e-10	0.692538	0.378	0.312	1.69974e-05	5	SNRPA
6.58645e-10	0.529954	0.534	0.478	1.75483e-05	5	PB.4127.1
1.00187e-09	0.68786	0.348	0.277	2.66928e-05	5	EIF2S3
1.0304e-09	0.688279	0.289	0.215	2.74529e-05	5	DYNLL1
1.77307e-09	0.565913	0.274	0.185	4.72399e-05	5	BASP1
1.87028e-09	0.457513	0.601	0.565	4.98298e-05	5	EIF3F
5.17133e-09	0.622104	0.332	0.258	0.00013778	5	WU:FC51F04
5.84829e-09	0.601809	0.401	0.341	0.000155816	5	SNRPD2
5.93941e-09	0.680867	0.389	0.333	0.000158244	5	HDAC1 (1 OF 2)
7.43495e-09	0.657817	0.25	0.177	0.000198089	5	KDM1A
7.87277e-09	0.401311	0.616	0.565	0.000209754	5	RSL24D1
8.19464e-09	0.661887	0.325	0.247	0.00021833	5	TGOLN2
1.60987e-08	0.672925	0.425	0.365	0.000428917	5	FABP3
2.5932e-08	0.606859	0.356	0.293	0.000690906	5	HCFC1
3.58406e-08	0.515235	0.432	0.377	0.000954901	5	CCT4
3.82739e-08	0.695443	0.259	0.194	0.00101973	5	NFU-G-1-021866
4.85967e-08	0.653941	0.378	0.327	0.00129476	5	SRSF4
4.89007e-08	0.541597	0.476	0.433	0.00130286	5	NUCKS1A
5.89984e-08	0.580442	0.394	0.338	0.00157189	5	TCP1
6.19065e-08	0.322861	0.629	0.542	0.00164938	5	DNAJB1B
7.82315e-08	0.573886	0.287	0.223	0.00208432	5	NFU-G-1-022469
1.93046e-07	0.345276	0.609	0.561	0.00514333	5	BTG1
3.19311e-07	0.725668	0.305	0.249	0.0085074	5	REREA
4.46909e-07	0.646706	0.276	0.217	0.011907	5	SPEN
4.48712e-07	0.504279	0.427	0.39	0.011955	5	EIF3I
6.79401e-07	0.539459	0.368	0.318	0.0181013	5	HNRNPAB (2 OF 2)
7.56102e-07	0.531935	0.351	0.297	0.0201448	5	TARDBP
9.37075e-07	0.514155	0.396	0.351	0.0249665	5	SRSF3
1.07737e-06	0.545178	0.302	0.249	0.0287044	5	TOMM20B
1.34183e-06	0.467298	0.376	0.324	0.0357504	5	APC2
2.14178e-06	0.560261	0.317	0.264	0.0570636	5	PTP4A1
2.83155e-06	0.882514	0.315	0.269	0.0754409	5	PBX1 (2 OF 2)
4.89527e-06	0.615817	0.323	0.28	0.130425	5	EIF3S6IP
4.98808e-06	0.569036	0.269	0.223	0.132897	5	NONO
5.00091e-06	0.690563	0.278	0.231	0.133239	5	COMMD3
5.19547e-06	0.615147	0.305	0.261	0.138423	5	NFU-G-1-004152
6.79372e-06	0.587983	0.251	0.199	0.181005	5	NUDT21
7.16199e-06	0.377044	0.458	0.408	0.190817	5	TUBA1A
1.12684e-05	0.707058	0.255	0.206	0.300224	5	SNRPC
1.44065e-05	0.319761	0.56	0.522	0.383831	5	PRDX2
1.61343e-05	0.349945	0.537	0.472	0.429865	5	NFU-G-1-015765
1.73821e-05	0.451876	0.371	0.324	0.463111	5	MSNA
2.17623e-05	0.55354	0.279	0.234	0.579814	5	ZFAND5A
2.30073e-05	0.62309	0.299	0.254	0.612983	5	MAP2 (1 OF 2)
2.31094e-05	0.519768	0.282	0.232	0.615704	5	FAM60A
2.76985e-05	0.41248	0.47	0.451	0.737972	5	SET (1 OF 2)
3.34392e-05	0.447814	0.422	0.399	0.890919	5	LSM8
3.78375e-05	0.500574	0.299	0.252	1	5	PB.6401.1
7.14377e-05	0.607843	0.282	0.243	1	5	SYNCRIP.1
8.89883e-05	0.423411	0.414	0.388	1	5	RAN
9.5123e-05	0.560952	0.264	0.224	1	5	ATF4B1
0.000113442	0.443727	0.412	0.384	1	5	BX539313.1
0.000120415	0.53002	0.333	0.3	1	5	TMEM35
0.000175325	0.435541	0.412	0.392	1	5	SRSF7
0.000176378	0.410037	0.299	0.247	1	5	HSPA8
0.000271288	0.417711	0.442	0.423	1	5	CBX3
0.000464063	0.314639	0.496	0.487	1	5	PFN2L
0.000501924	0.463812	0.258	0.219	1	5	NFU-G-1-008875
0.000643258	0.387333	0.448	0.438	1	5	AMDHD1
0.000687827	0.404419	0.437	0.428	1	5	NME5
0.00106662	0.48872	0.264	0.236	1	5	GCSH
0.00111686	0.521532	0.276	0.247	1	5	PB.8153.1
0.00137281	0.493387	0.342	0.325	1	5	PRMT1
0.00151007	0.448588	0.312	0.286	1	5	NOVA1
0.00178159	0.480447	0.342	0.327	1	5	BZW1A
0.00212897	0.48875	0.258	0.235	1	5	SI:DKEY-67C22.2
0.00228647	0.406345	0.269	0.239	1	5	POU2F1B
0.0023333	0.4972	0.294	0.274	1	5	CELF2 (2 OF 2)
0.00246945	0.55271	0.289	0.268	1	5	HMGA1
0.00314566	0.375877	0.379	0.368	1	5	PEBP1
0.00338222	0.556387	0.274	0.259	1	5	ING4
0.00488035	0.563054	0.312	0.302	1	5	SHFM1
0.00503808	0.356091	0.291	0.266	1	5	CELF3A
0.007411	0.432758	0.296	0.283	1	5	LSM7
0.0074134	0.357429	0.363	0.35	1	5	ANKRD52A
0.00809717	0.393262	0.475	0.472	1	5	HNRNPK
0	3.13084	0.971	0.319	0	6	FABP7
0	2.92262	0.683	0.121	0	6	HES5 (2 OF 2)
0	2.82212	0.766	0.13	0	6	OLA.2167
0	2.7462	0.715	0.133	0	6	SOX3
0	2.71255	0.652	0.093	0	6	FABP2.1
0	2.64458	0.73	0.113	0	6	ID1
0	2.45297	0.737	0.136	0	6	NFU-G-1-009468
1.23143e-300	2.09177	0.742	0.14	3.2809e-296	6	FGFBP3
3.75826e-296	2.16322	0.84	0.213	1.00131e-291	6	GPM6BB
9.38423e-274	2.33272	0.505	0.067	2.50024e-269	6	FAM167AB
6.30204e-269	1.8364	0.722	0.141	1.67905e-264	6	MDK
1.0065e-259	1.76922	0.491	0.066	2.68161e-255	6	SFRP5
2.58633e-249	1.9378	0.396	0.045	6.89075e-245	6	NFU-G-1-024370
3.62714e-248	3.37985	0.468	0.068	9.6638e-244	6	HES5 (3 OF 9)
2.0264e-247	2.21942	0.538	0.089	5.39892e-243	6	HES1
3.45798e-245	1.98454	0.683	0.146	9.2131e-241	6	DAPL1
8.10859e-223	2.16201	0.619	0.133	2.16037e-218	6	ID4
8.71999e-211	2.47278	0.802	0.279	2.32327e-206	6	HSPB1
1.49922e-203	1.62338	0.449	0.071	3.99438e-199	6	HAPLN1A
1.03775e-202	2.29576	0.387	0.053	2.76488e-198	6	SI:CH211-237L4.6
8.64562e-197	1.43448	0.981	0.852	2.30345e-192	6	NR1D2B
1.56479e-196	2.66163	0.679	0.19	4.16907e-192	6	S100B
6.15201e-195	1.78834	0.541	0.111	1.63908e-190	6	ZFP36L1
3.0671e-193	2.1129	0.36	0.048	8.17166e-189	6	FP245511.1
5.78304e-183	1.44882	0.968	0.786	1.54078e-178	6	OLA.26634
7.14992e-183	3.02846	0.515	0.117	1.90495e-178	6	HES5 (3 OF 9).1
3.41238e-182	1.35694	0.292	0.032	9.0916e-178	6	LIX1
3.16337e-180	2.10353	0.568	0.136	8.42816e-176	6	CEBPD
9.63532e-176	1.65905	0.276	0.03	2.56714e-171	6	CABZ01070258.1
2.47725e-168	1.64378	0.983	0.934	6.60015e-164	6	LOC107385699
3.61636e-168	1.9699	0.346	0.051	9.63508e-164	6	HES4.1
9.0691e-167	2.14092	0.309	0.04	2.41628e-162	6	OLA.20275
3.26392e-165	1.74186	0.375	0.062	8.69607e-161	6	VIM
4.6993e-165	1.78894	0.433	0.079	1.25203e-160	6	PTN
9.70724e-164	1.32321	0.957	0.816	2.5863e-159	6	RACK1
2.38373e-163	1.44969	0.964	0.851	6.35097e-159	6	UBA52
1.83208e-162	1.39759	0.449	0.085	4.8812e-158	6	SLAMF6
4.96674e-161	1.6669	0.329	0.048	1.32329e-156	6	CABZ01064771.1
9.01826e-159	1.35574	0.944	0.762	2.40273e-154	6	PB.3507.1
1.56007e-148	1.18591	0.952	0.778	4.1565e-144	6	FAU
2.05138e-146	1.42313	0.416	0.083	5.46548e-142	6	NRARP
1.13261e-145	1.66468	0.387	0.07	3.01762e-141	6	GPR37L1B
9.17839e-145	1.28213	0.932	0.743	2.4454e-140	6	YBX1
7.15266e-142	1.08078	0.968	0.83	1.90568e-137	6	NACA
1.3371e-141	1.38158	0.323	0.052	3.56244e-137	6	LRIG1
1.15612e-137	1.763	0.276	0.039	3.08026e-133	6	CYR61.1
3.30909e-129	1.46596	0.966	0.892	8.81642e-125	6	PECR
1.35484e-128	2.30142	0.34	0.066	3.6097e-124	6	LOC107383805
1.96126e-128	1.39591	0.372	0.076	5.22539e-124	6	MSI1
2.60481e-128	1.85091	0.447	0.115	6.94001e-124	6	EEF1DA
3.30178e-122	1.17689	0.297	0.051	8.79692e-118	6	BOC.1
1.66405e-120	1.24983	0.879	0.626	4.43353e-116	6	EIF5A2
1.07349e-119	1.15525	0.253	0.038	2.8601e-115	6	METRN
3.69989e-117	1.13683	0.916	0.712	9.85762e-113	6	TPT1
7.73074e-116	1.00218	0.358	0.073	2.0597e-111	6	NOTCH3
6.31088e-112	1.29712	0.271	0.046	1.68141e-107	6	TMEM47.1
2.92917e-111	1.69075	0.314	0.062	7.80419e-107	6	NANOS1A.1
8.72372e-111	1.97311	0.79	0.412	2.32426e-106	6	PB.7526.1
8.47743e-110	1.64552	0.724	0.333	2.25864e-105	6	GLUL (2 OF 2)
4.54689e-108	1.65305	0.654	0.256	1.21143e-103	6	NFU-G-1-007454
8.81829e-107	1.83198	0.283	0.052	2.34946e-102	6	CTGF
9.52124e-107	1.19094	0.372	0.087	2.53674e-102	6	QKI
7.47456e-106	1.27134	0.294	0.057	1.99145e-101	6	GLCCI1.1
3.04753e-105	1.20584	0.275	0.05	8.11954e-101	6	MYL9
6.76959e-102	1.48809	0.357	0.083	1.80362e-97	6	ZFP36
1.06425e-101	1.28715	0.276	0.052	2.83549e-97	6	PB.942.1
1.95354e-100	0.982652	0.932	0.752	5.20481e-96	6	EEF1B2 (1 OF 2)
8.4676e-100	1.14968	0.326	0.071	2.25602e-95	6	PPAP2B
9.93841e-97	1.05291	0.886	0.715	2.64789e-92	6	ATP5G3
2.969e-95	1.07991	0.254	0.047	7.9103e-91	6	FAT4
4.07811e-95	1.76849	0.299	0.065	1.08653e-90	6	ANGPTL4 (2 OF 2)
4.66597e-92	2.39944	0.273	0.056	1.24315e-87	6	LOC107384909
1.87218e-86	0.780623	0.973	0.916	4.98804e-82	6	HSP90AB1
2.04648e-85	0.923996	0.253	0.051	5.45243e-81	6	PTGR1
1.73159e-84	1.84331	0.86	0.62	4.61348e-80	6	PB.6299.1
3.66516e-84	0.950664	0.295	0.068	9.76509e-80	6	LFNG
1.16515e-83	1.15036	0.381	0.108	3.1043e-79	6	ITM2B
9.11038e-83	1.92808	0.317	0.08	2.42728e-78	6	SPARC
1.65567e-82	0.953998	0.254	0.053	4.41119e-78	6	TIMP4
6.36251e-82	1.02889	0.363	0.098	1.69516e-77	6	CD63
1.15985e-81	1.90024	0.684	0.356	3.09018e-77	6	SLC1A2B
3.13662e-81	1.14936	0.778	0.464	8.35691e-77	6	NSA2
1.17084e-80	1.23834	0.623	0.3	3.11947e-76	6	EEF1D
1.05578e-79	1.14996	0.601	0.259	2.81292e-75	6	NCANA
1.76301e-79	1.13357	0.797	0.507	4.69718e-75	6	PRDX2
2.02314e-78	1.12058	0.314	0.082	5.39024e-74	6	FGFR2
9.93913e-78	1.15771	0.343	0.097	2.64808e-73	6	NANOS1A
3.02499e-73	1.15283	0.834	0.612	8.05948e-69	6	PB.8558.1
5.61544e-72	0.951529	0.87	0.646	1.49612e-67	6	DDX21
1.48412e-70	0.747791	0.314	0.082	3.95415e-66	6	ATP1B4
4.77725e-69	1.24863	0.411	0.146	1.2728e-64	6	SNORA74
7.43114e-66	1.20344	0.317	0.095	1.97988e-61	6	CISH
3.21317e-64	1.29395	0.394	0.144	8.56085e-60	6	NFU-G-1-015436
8.72717e-63	1.11287	0.381	0.137	2.32518e-58	6	NFU-G-1-020435
1.33969e-62	0.830609	0.91	0.719	3.56934e-58	6	POLR2G
2.78547e-62	1.89489	0.363	0.135	7.42133e-58	6	LOC107394272
1.71484e-60	0.911974	0.783	0.515	4.56885e-56	6	CCNG1
8.52255e-59	0.90715	0.323	0.104	2.27066e-54	6	DKC1
8.96029e-59	0.985656	0.578	0.298	2.38729e-54	6	AK2
1.13586e-57	0.801	0.823	0.579	3.02627e-53	6	PPIB
8.20166e-56	0.908471	0.765	0.541	2.18517e-51	6	BTF3
1.15939e-54	1.57266	0.369	0.145	3.08895e-50	6	LOC107384901
1.18298e-52	0.859099	0.299	0.1	3.15181e-48	6	PA2G4B
2.06881e-51	0.827811	0.812	0.636	5.51193e-47	6	EEF2
3.66145e-51	1.18515	0.283	0.089	9.75521e-47	6	LOC107394792
1.18377e-50	0.810104	0.328	0.117	3.15392e-46	6	PRPS2
5.55906e-50	0.878176	0.763	0.555	1.4811e-45	6	RSL24D1
9.72383e-50	1.29506	0.362	0.148	2.59072e-45	6	KRTCAP2
1.73625e-49	1.48717	0.352	0.143	4.62588e-45	6	PCNA
4.4754e-49	1.06512	0.341	0.13	1.19238e-44	6	SCP2
1.59259e-47	1.12847	0.271	0.087	4.24313e-43	6	KRT18 (2 OF 3)
1.32555e-46	0.930806	0.251	0.076	3.53165e-42	6	LOC107387849
1.73399e-46	1.59121	0.491	0.278	4.61986e-42	6	IER2 (2 OF 2)
4.57043e-45	1.16733	0.317	0.115	1.2177e-40	6	LOC107391378
2.5037e-44	1.01777	0.534	0.3	6.6706e-40	6	OLA.5716
7.10974e-44	0.770951	0.251	0.08	1.89425e-39	6	TOX
8.20132e-44	2.29901	0.386	0.205	2.18508e-39	6	LOC107381616
1.14672e-42	1.13332	0.307	0.12	3.05521e-38	6	JUNBA
2.70702e-42	0.640955	0.265	0.089	7.21232e-38	6	SOX2
3.41985e-42	1.20376	0.314	0.122	9.1115e-38	6	ATF3
8.09291e-41	0.876789	0.265	0.089	2.15619e-36	6	LOC107396491
4.33121e-39	0.868887	0.259	0.09	1.15396e-34	6	DBI
1.15115e-38	2.24076	0.379	0.212	3.06702e-34	6	LOC107381811
3.15846e-38	0.763486	0.555	0.316	8.41509e-34	6	EIF3E
7.63248e-38	0.724643	0.621	0.379	2.03352e-33	6	SSR2.1
8.28406e-38	0.787024	0.288	0.113	2.20712e-33	6	MRTO4
8.44957e-38	0.983335	0.469	0.243	2.25122e-33	6	MIR-9
1.48678e-37	0.847519	0.602	0.377	3.96122e-33	6	MCL1B
5.99695e-37	0.732894	0.64	0.412	1.59777e-32	6	EIF3M
2.94513e-36	0.786767	0.299	0.124	7.84671e-32	6	PNO1
3.14244e-36	0.761695	0.314	0.132	8.37241e-32	6	CAPRIN1 (1 OF 2)
6.05146e-36	0.813665	0.288	0.108	1.61229e-31	6	LOC107387014
9.06303e-36	1.09561	0.334	0.145	2.41466e-31	6	LOC107386157
9.10337e-36	1.74706	0.382	0.213	2.42541e-31	6	LOC107373838
1.35056e-35	0.692431	0.321	0.135	3.59829e-31	6	NFU-G-1-010535
1.72681e-35	0.768179	0.555	0.327	4.60073e-31	6	NAA20
2.31695e-35	0.811272	0.556	0.333	6.17306e-31	6	HMGN3.1
5.51242e-35	1.37433	0.659	0.464	1.46867e-30	6	SLC25A6
6.49277e-35	0.826565	0.462	0.255	1.72987e-30	6	SNU13
1.55485e-34	0.982101	0.381	0.186	4.14259e-30	6	JUN
2.73623e-34	1.98198	0.389	0.233	7.29014e-30	6	LOC107378566
3.28938e-34	0.762576	0.558	0.33	8.76389e-30	6	PB.3922.1
1.8399e-33	0.726791	0.608	0.397	4.90205e-29	6	EIF3K
1.36831e-32	0.880363	0.271	0.105	3.64559e-28	6	LOC107381735
2.28236e-32	0.60541	0.829	0.687	6.08089e-28	6	PB.3700.1
7.50947e-32	0.599881	0.365	0.17	2.00075e-27	6	TMEM233
1.61607e-31	0.680521	0.278	0.116	4.3057e-27	6	GTPBP4
4.99761e-31	0.738995	0.48	0.262	1.33151e-26	6	CD81
1.18869e-30	0.694578	0.282	0.113	3.16703e-26	6	LOC107384710
2.19716e-30	1.99554	0.387	0.248	5.8539e-26	6	LOC107377705
3.80267e-30	0.727384	0.623	0.441	1.01314e-25	6	SET (1 OF 2)
4.58865e-30	0.710964	0.28	0.119	1.22256e-25	6	GNG5
8.95779e-30	0.920512	0.539	0.351	2.38663e-25	6	ARRDC3
8.98464e-30	0.650397	0.608	0.405	2.39378e-25	6	SEC61G
7.03107e-29	0.671391	0.527	0.325	1.87329e-24	6	SSR3
1.90419e-28	0.739034	0.613	0.419	5.07335e-24	6	NDUFA4 (1 OF 2)
2.72302e-28	0.748885	0.394	0.211	7.25494e-24	6	LOC107393658
6.54658e-28	0.752851	0.669	0.474	1.74421e-23	6	PPDPFB
8.22394e-28	0.77097	0.433	0.244	2.19111e-23	6	TMEM106BA
9.12627e-28	1.99734	0.391	0.263	2.43151e-23	6	LOC107387694
1.00596e-27	0.660108	0.65	0.462	2.68019e-23	6	EIF3G
3.7288e-27	0.71192	0.326	0.162	9.93464e-23	6	NOP56
4.07066e-27	0.586609	0.261	0.111	1.08455e-22	6	NRCAM (1 OF 2)
4.29864e-27	1.88627	0.389	0.263	1.14529e-22	6	LOC107394573
4.86248e-27	0.63419	0.305	0.142	1.29551e-22	6	CLIC4
7.70759e-27	0.584529	0.732	0.556	2.05353e-22	6	EIF3F
2.37227e-26	0.703305	0.285	0.134	6.32045e-22	6	NFU-G-1-011800
5.67226e-26	1.82229	0.392	0.271	1.51126e-21	6	LOC107385042
1.12863e-25	0.664384	0.355	0.187	3.00701e-21	6	NAA10
1.2245e-25	0.633177	0.261	0.117	3.26243e-21	6	TMA16
2.17758e-25	0.712931	0.582	0.399	5.80173e-21	6	SOD1
2.96583e-25	0.6851	0.403	0.231	7.90187e-21	6	POLR2F
5.85377e-25	1.13615	0.372	0.211	1.55962e-20	6	NFU-G-1-008875
6.81215e-25	0.910916	0.408	0.24	1.81496e-20	6	HSPA8
5.26669e-24	0.653391	0.314	0.16	1.4032e-19	6	PARK7
9.86055e-24	0.787026	0.401	0.228	2.62715e-19	6	NFU-G-1-019856
1.47668e-23	0.601808	0.28	0.135	3.93433e-19	6	CCDC86
1.55332e-23	0.660352	0.691	0.514	4.1385e-19	6	ATP5J2
1.73271e-23	0.780241	0.425	0.259	4.61646e-19	6	TALDO1
8.34604e-23	0.588808	0.556	0.382	2.22364e-18	6	EIF3I
1.05531e-21	0.651672	0.307	0.161	2.81166e-17	6	TOMM5
4.30981e-21	0.591073	0.544	0.379	1.14826e-16	6	RAN
4.31793e-21	0.611949	0.643	0.466	1.15042e-16	6	PB.9341.1
5.97573e-21	1.03293	0.273	0.137	1.59211e-16	6	NFU-G-1-011208
1.08305e-20	0.801528	0.278	0.146	2.88558e-16	6	PRDX6
1.344e-20	0.734987	0.389	0.231	3.58081e-16	6	TUBA8L3.2
2.53982e-20	0.630637	0.44	0.283	6.76685e-16	6	TMEM258
2.92743e-20	0.682819	0.34	0.18	7.79955e-16	6	HSPA8.1
3.73628e-20	1.24032	0.396	0.283	9.95457e-16	6	LOC107394932
1.30963e-19	0.631939	0.551	0.395	3.48925e-15	6	LDHB (1 OF 2)
3.70318e-17	0.622936	0.532	0.378	9.86639e-13	6	NDUFB5
8.98594e-16	0.589754	0.363	0.23	2.39412e-11	6	GCSH
1.24738e-15	0.89802	0.369	0.255	3.32339e-11	6	ZBTB4
2.53148e-15	1.71316	0.299	0.181	6.74461e-11	6	NFU-G-1-002766
3.68273e-12	0.763966	0.541	0.528	9.81189e-08	6	BTF3 (2 OF 2)
1.14239e-10	0.618393	0.473	0.367	3.04366e-06	6	ACTG1
6.26565e-10	0.680941	0.329	0.244	1.66936e-05	6	HMGB2A
4.53101e-09	0.779684	0.423	0.365	0.00012072	6	FABP3
3.98458e-08	0.825688	0.27	0.185	0.00106161	6	MGLL
2.16661e-06	0.659116	0.433	0.403	0.0577249	6	SERBP1 (1 OF 2)
8.28923e-189	1.98325	0.641	0.163	2.2085e-184	7	SLC6A1 (1 OF 2)
1.10547e-167	2.18915	0.414	0.074	2.94531e-163	7	NFU-G-1-018863
8.47074e-144	1.8036	0.44	0.095	2.25686e-139	7	SCG2A
3.42258e-138	1.82544	0.358	0.064	9.11877e-134	7	SLC6A1 (2 OF 2)
2.04196e-129	1.92546	0.44	0.101	5.44041e-125	7	GAD2
9.1031e-126	1.41363	0.345	0.062	2.42534e-121	7	SLC32A1 (1 OF 2)
5.68832e-121	1.63348	0.394	0.085	1.51554e-116	7	GAD1B
7.59356e-117	1.36262	0.303	0.052	2.02315e-112	7	ZFHX3
1.12911e-108	1.34249	0.359	0.077	3.0083e-104	7	PB.3602.1
2.39741e-107	1.8194	0.651	0.275	6.38743e-103	7	JUND
8.42802e-106	1.5716	0.328	0.068	2.24548e-101	7	ZFHX4
2.02281e-103	1.46087	0.602	0.214	5.38937e-99	7	NFU-G-1-021778
1.00834e-96	1.1195	0.312	0.065	2.68653e-92	7	HPCAL4
3.79515e-96	1.8545	0.316	0.068	1.01114e-91	7	ZIC1
3.71379e-89	1.31162	0.668	0.292	9.89466e-85	7	PPIAB
7.70206e-82	1.21278	0.504	0.184	2.05206e-77	7	LDHA
2.81363e-81	1.09161	0.664	0.292	7.49636e-77	7	PCSK1NL
9.5684e-79	1.3056	0.681	0.317	2.54931e-74	7	SCG2B
2.58962e-78	1.11617	0.42	0.134	6.89952e-74	7	SI:CH211-39I22.1
1.32394e-77	1.1478	0.312	0.079	3.52737e-73	7	STXBP5L.2
1.22339e-75	1.09288	0.381	0.116	3.25947e-71	7	ZFHX2 (2 OF 3)
3.2654e-74	0.959612	0.414	0.135	8.7e-70	7	C7H4ORF48
4.60785e-72	1.08628	0.265	0.06	1.22767e-67	7	ADCK1
2.64293e-70	1.09857	0.31	0.084	7.04155e-66	7	CPLX2
1.80384e-68	1.59641	0.714	0.421	4.80598e-64	7	NPAS4
5.06306e-68	1.03329	0.474	0.178	1.34895e-63	7	EEF1A1B
6.49528e-68	0.941346	0.349	0.107	1.73054e-63	7	NFU-G-1-020252
2.28242e-66	0.912099	0.285	0.071	6.08106e-62	7	DLX5A
4.6557e-66	1.1122	0.447	0.168	1.24042e-61	7	NFU-G-1-026209
4.68291e-66	1.14396	0.301	0.082	1.24767e-61	7	CACNG4 (1 OF 2)
3.95929e-65	1.19963	0.639	0.314	1.05487e-60	7	NDUFA4
1.97558e-62	1.02427	0.542	0.234	5.26353e-58	7	TGOLN2
1.47273e-61	1.05317	0.316	0.096	3.92381e-57	7	CR384099.1
2.72286e-59	0.973932	0.449	0.175	7.25452e-55	7	PTPRNA
2.88927e-59	1.07698	0.52	0.228	7.69789e-55	7	HMP19
5.42294e-57	1.36829	0.261	0.072	1.44483e-52	7	SLA2
6.74373e-57	1.11669	0.524	0.229	1.79673e-52	7	ELAVL2
1.29535e-56	1.0656	0.557	0.272	3.45119e-52	7	NOVA1
4.67935e-56	1.01564	0.407	0.154	1.24672e-51	7	PCSK1
6.68723e-56	0.878493	0.507	0.22	1.78168e-51	7	SCG5
8.26645e-56	0.896129	0.515	0.223	2.20243e-51	7	ENO2
2.2149e-55	0.901181	0.668	0.342	5.90116e-51	7	STXBP1A
2.25638e-55	0.864223	0.577	0.269	6.01166e-51	7	ELMOD1
1.68014e-54	0.926727	0.378	0.141	4.4764e-50	7	MAP1A (2 OF 2).1
1.35531e-52	1.08023	0.303	0.097	3.61095e-48	7	MSI2B
4.9326e-51	0.737027	0.286	0.09	1.31419e-46	7	NRXN2 (2 OF 3)
4.95383e-51	0.826254	0.549	0.255	1.31985e-46	7	RAB3C
5.07267e-51	0.887363	0.518	0.234	1.35151e-46	7	NAPB (2 OF 2)
7.54088e-51	0.921729	0.688	0.41	2.00912e-46	7	ATP6V1G1
1.4884e-50	0.797653	0.807	0.512	3.96553e-46	7	YWHAG2
4.40078e-50	1.71451	0.352	0.133	1.1725e-45	7	RRAD
4.77643e-50	0.802464	0.423	0.175	1.27259e-45	7	ITM2CA
2.43095e-49	1.19243	0.628	0.365	6.47677e-45	7	FOS
4.81597e-49	0.794898	0.788	0.503	1.28312e-44	7	ALDOCB
1.5234e-48	0.918578	0.639	0.346	4.05878e-44	7	UBE2QL1
7.27256e-48	0.851551	0.37	0.145	1.93763e-43	7	LHFPL3 (2 OF 2)
9.83346e-47	0.852065	0.285	0.095	2.61993e-42	7	PODXL2
2.43014e-46	0.725063	0.268	0.085	6.47461e-42	7	CACNA2D2 (1 OF 2).1
3.39415e-46	0.751037	0.334	0.123	9.04304e-42	7	PHYHIPLB
4.12429e-45	1.07171	0.536	0.267	1.09884e-40	7	ADGRB1
1.33173e-44	0.80831	0.684	0.404	3.54814e-40	7	MSXE
2.29077e-44	0.86515	0.394	0.167	6.10329e-40	7	RAB3D
3.91124e-44	0.8859	0.383	0.16	1.04207e-39	7	TRIB2
6.76924e-44	0.769472	0.365	0.146	1.80353e-39	7	CLSTN3
8.8238e-43	0.775287	0.529	0.268	2.35092e-38	7	GABRQ
8.7172e-42	0.650787	0.436	0.191	2.32252e-37	7	CACNA1AA
2.88468e-41	0.790749	0.693	0.416	7.68565e-37	7	MAP1A
7.16692e-41	0.786507	0.396	0.168	1.90948e-36	7	NADL1.2
1.05742e-40	0.894087	0.268	0.093	2.81728e-36	7	GPR3
1.2518e-40	0.61997	0.841	0.612	3.33518e-36	7	NFU-G-1-000695
1.56025e-40	0.701273	0.504	0.24	4.15697e-36	7	PCLOB
3.07491e-40	0.648531	0.367	0.152	8.19247e-36	7	TNS1 (2 OF 2).2
1.29588e-39	0.888419	0.485	0.249	3.45261e-35	7	OLA.20264
1.20373e-38	0.857924	0.568	0.304	3.2071e-34	7	EFNB3
1.31973e-38	0.741732	0.657	0.39	3.51615e-34	7	SPOCK3
9.93564e-38	0.732271	0.515	0.264	2.64715e-33	7	RAB6BB
1.01522e-37	0.733954	0.664	0.401	2.70486e-33	7	ATP6AP1A
1.1105e-37	0.731695	0.46	0.222	2.95872e-33	7	NCOA5.1
1.96407e-37	0.682609	0.27	0.096	5.23286e-33	7	NECAB2
3.98849e-37	0.753632	0.254	0.089	1.06265e-32	7	SLITRK1
4.33392e-37	0.819042	0.385	0.166	1.15469e-32	7	ELAVL4
9.31038e-37	0.819822	0.686	0.48	2.48056e-32	7	CHAC1
1.62489e-36	0.843886	0.418	0.207	4.32919e-32	7	COX5B2
2.39128e-36	0.606436	0.467	0.226	6.37108e-32	7	PB.2883.2
4.99483e-36	0.682619	0.495	0.25	1.33077e-31	7	SV2A (2 OF 2)
7.7756e-36	0.759404	0.394	0.185	2.07165e-31	7	SPOCK2
8.62995e-36	0.613167	0.272	0.102	2.29928e-31	7	PIK3R1 (1 OF 2)
2.15385e-35	1.0538	0.456	0.229	5.7385e-31	7	DNAJB5 (2 OF 2)
8.27349e-35	1.13865	0.359	0.168	2.20431e-30	7	NR4A1 (2 OF 2)
9.29435e-35	0.778782	0.401	0.195	2.47629e-30	7	ISCU (2 OF 2)
3.14504e-34	0.639418	0.391	0.177	8.37934e-30	7	PB.4410.1
5.53748e-34	0.746221	0.312	0.128	1.47535e-29	7	MDGA2
6.11597e-34	0.679664	0.383	0.18	1.62948e-29	7	GLT25D1 (2 OF 2)
1.54709e-33	0.656285	0.341	0.15	4.12192e-29	7	SLC6A8.1
2.31103e-33	0.599499	0.438	0.215	6.15729e-29	7	KIF5AA
2.64151e-33	0.785881	0.33	0.143	7.03778e-29	7	PCDH19
2.66742e-33	0.643235	0.376	0.171	7.1068e-29	7	NRXN1
4.79896e-33	0.675935	0.255	0.095	1.27859e-28	7	STMN4
1.19967e-32	0.74373	0.363	0.168	3.19629e-28	7	FIBCD1
1.50474e-32	0.617177	0.29	0.119	4.00909e-28	7	NTRK2B
1.84934e-32	0.963338	0.547	0.336	4.9272e-28	7	PPP1R15B
4.57046e-32	0.84108	0.365	0.172	1.21771e-27	7	NRSN1
8.21951e-32	0.625312	0.677	0.437	2.18993e-27	7	MARCKSL1B
8.9546e-32	0.740647	0.422	0.218	2.38577e-27	7	PGAM1B
9.29804e-32	0.600484	0.505	0.274	2.47728e-27	7	PEA15
1.31231e-31	0.64045	0.58	0.324	3.49639e-27	7	VSNL1A
1.96317e-31	0.681942	0.259	0.102	5.23048e-27	7	CAMTA1A
2.12541e-31	0.602193	0.442	0.223	5.66273e-27	7	PB.2856.1
2.6973e-31	0.60918	0.582	0.334	7.18642e-27	7	ITM2CB
4.39762e-31	0.717937	0.535	0.302	1.17166e-26	7	STMN2A
4.65391e-31	0.753283	0.6	0.378	1.23994e-26	7	PB.5856.4
5.15477e-31	0.657253	0.294	0.125	1.37339e-26	7	RAB3B
7.38262e-31	0.650397	0.429	0.21	1.96695e-26	7	GABRA1
3.46896e-30	0.547052	0.392	0.188	9.24235e-26	7	TUB
6.05316e-30	0.654418	0.44	0.227	1.61274e-25	7	SYT4
7.75714e-30	0.661146	0.374	0.18	2.06673e-25	7	SLC6A17 (2 OF 2)
9.96898e-30	0.699588	0.301	0.13	2.65604e-25	7	SLC29A4
1.28243e-29	0.631594	0.281	0.119	3.41677e-25	7	CR352258.1
1.39018e-29	0.524316	0.597	0.342	3.70386e-25	7	KIF1A (1 OF 2)
1.62242e-29	0.654529	0.65	0.434	4.3226e-25	7	TPI1B
1.84981e-29	0.622193	0.363	0.175	4.92846e-25	7	JAZF1A
3.68817e-29	0.523719	0.409	0.199	9.82639e-25	7	SYNPR.1
4.06271e-29	0.791589	0.518	0.288	1.08243e-24	7	PB.1394.2
5.29192e-29	0.602223	0.277	0.117	1.40993e-24	7	SLC4A10 (2 OF 2)
5.49262e-29	0.714512	0.349	0.166	1.4634e-24	7	PTPN5
6.66631e-29	0.771957	0.453	0.241	1.7761e-24	7	NFU-G-1-010954
6.96997e-29	0.655997	0.599	0.378	1.85701e-24	7	PKMA
1.0715e-28	0.544159	0.442	0.227	2.8548e-24	7	C19H7ORF41
2.86367e-28	0.572374	0.485	0.265	7.62967e-24	7	CELF6
3.69932e-28	0.623975	0.429	0.232	9.85609e-24	7	ACTR8.1
9.41967e-28	0.626657	0.307	0.14	2.50968e-23	7	CRIP2 (2 OF 2)
1.93522e-27	0.864909	0.365	0.187	5.156e-23	7	SCARB2
2.4557e-27	0.789169	0.391	0.202	6.54272e-23	7	IER2 (1 OF 2)
2.95623e-27	0.583346	0.776	0.576	7.87628e-23	7	GAPDHS
3.11117e-27	0.557486	0.52	0.287	8.28908e-23	7	SNAP25 (1 OF 2)
3.74003e-27	0.857802	0.407	0.215	9.96456e-23	7	NFU-G-1-012693
1.32455e-26	0.839602	0.498	0.296	3.52899e-22	7	FOSB
2.08543e-26	0.528012	0.343	0.165	5.5562e-22	7	ATP1A3 (1 OF 2).1
3.23518e-26	0.767424	0.31	0.145	8.61949e-22	7	PCDH17
4.50371e-26	0.558465	0.628	0.406	1.19992e-21	7	RNASEKB
5.88862e-26	0.559762	0.37	0.191	1.56891e-21	7	GPX4B
9.02469e-26	0.542254	0.288	0.13	2.40445e-21	7	AL929252.1
9.09112e-26	0.64643	0.467	0.261	2.42215e-21	7	MAP1B
1.11362e-25	0.5803	0.677	0.467	2.96701e-21	7	ENO1A
1.58749e-25	0.552674	0.325	0.154	4.22954e-21	7	PRR12 (2 OF 2)
4.4535e-25	0.67736	0.715	0.473	1.18654e-20	7	SYT1
4.92709e-25	0.597585	0.354	0.176	1.31273e-20	7	PB.6079.3
1.05452e-24	0.5577	0.485	0.282	2.80956e-20	7	DNAJC5AA
1.23108e-24	0.537045	0.261	0.113	3.27997e-20	7	PKP4 (2 OF 2)
3.76664e-24	0.54639	0.608	0.385	1.00355e-19	7	KIF1B
4.25161e-24	0.538016	0.854	0.768	1.13276e-19	7	NFU-G-1-005337
8.44592e-24	0.560737	0.255	0.113	2.25025e-19	7	BX957337.1
9.18096e-24	0.516059	0.493	0.278	2.44608e-19	7	SNAP91 (2 OF 2)
2.32082e-23	0.600333	0.365	0.196	6.18335e-19	7	FAM49A
2.65655e-23	0.523482	0.294	0.14	7.07785e-19	7	SMIM18
5.52261e-23	0.513948	0.637	0.403	1.47139e-18	7	MAPTA
6.99021e-23	0.643127	0.307	0.15	1.8624e-18	7	NFU-G-1-007616
1.03431e-22	0.701743	0.305	0.149	2.75571e-18	7	VSTM2L
1.9293e-22	0.631279	0.259	0.12	5.14024e-18	7	TSPAN3A
5.50942e-22	0.516342	0.336	0.175	1.46788e-17	7	NAPG
6.91818e-22	0.68331	0.529	0.335	1.84321e-17	7	JUNBB
9.33217e-22	0.639452	0.301	0.15	2.48637e-17	7	SLC38A2
1.37873e-21	0.533147	0.316	0.159	3.67334e-17	7	NFU-G-1-003796
1.48571e-21	0.804098	0.285	0.14	3.95837e-17	7	SPRY4
2.67503e-21	0.538867	0.38	0.204	7.12709e-17	7	HK1 (2 OF 2)
3.22385e-21	0.551006	0.602	0.419	8.5893e-17	7	YWHAB (2 OF 2)
4.75348e-21	0.541182	0.385	0.213	1.26647e-16	7	RAB3AB
6.6979e-21	0.536529	0.286	0.139	1.78452e-16	7	RIMS2A
9.36069e-21	0.513683	0.434	0.255	2.49397e-16	7	CDK5R1
1.0163e-20	0.554384	0.653	0.465	2.70772e-16	7	NFU-G-1-015765
1.07138e-20	0.657291	0.416	0.239	2.85447e-16	7	PLK2
1.13899e-20	0.558411	0.254	0.119	3.03462e-16	7	NRXN2A
2.80434e-20	0.585956	0.369	0.205	7.4716e-16	7	CPEB4 (1 OF 2)
3.64603e-20	0.858666	0.336	0.186	9.71412e-16	7	PLK3
8.67701e-20	0.53418	0.25	0.12	2.31182e-15	7	RABGGTB
1.04965e-19	0.675087	0.301	0.158	2.79659e-15	7	CBX7A
1.07624e-19	0.550289	0.63	0.441	2.86742e-15	7	COX4I1
1.86661e-19	0.55427	0.356	0.202	4.97322e-15	7	PYGMB
2.45535e-19	0.560509	0.35	0.194	6.54178e-15	7	UPF3A
2.86276e-19	0.833765	0.307	0.165	7.62725e-15	7	PRR18
4.59239e-19	0.519593	0.398	0.234	1.22355e-14	7	ATP6V1H
9.79798e-19	0.516902	0.411	0.248	2.61048e-14	7	MAP2 (1 OF 2)
3.67809e-18	0.635314	0.261	0.132	9.79953e-14	7	DUSP4
4.51324e-18	0.563362	0.361	0.21	1.20246e-13	7	PIK3IP1
1.24334e-17	0.52306	0.255	0.129	3.31263e-13	7	TAB1
3.29558e-17	0.5369	0.261	0.138	8.78042e-13	7	FAIMA
4.97403e-17	0.522815	0.318	0.177	1.32523e-12	7	DAB2IP (1 OF 2)
6.06049e-16	0.653331	0.637	0.482	1.6147e-11	7	EIF1B
8.87485e-16	0.626304	0.318	0.18	2.36453e-11	7	PLCXD3
1.00292e-15	0.714562	0.71	0.609	2.67209e-11	7	HSPA1A.1
6.94663e-15	0.554158	0.44	0.293	1.85079e-10	7	EIF4A2
8.32543e-15	0.531109	0.257	0.139	2.21814e-10	7	PB.5986.4
9.83715e-15	0.612082	0.515	0.37	2.62091e-10	7	DNAJB2
8.54568e-13	0.590463	0.821	0.808	2.27682e-08	7	HSPA1A
1.53058e-11	0.743005	0.283	0.179	4.07792e-07	7	IRS2.1
2.54361e-11	0.629898	0.664	0.558	6.77695e-07	7	BTG1
6.12106e-10	0.53603	0.338	0.231	1.63083e-05	7	ZFAND5A
1.24316e-09	0.519979	0.301	0.198	3.31215e-05	7	GADD45B
1.85303e-07	0.521208	0.635	0.54	0.00493703	7	NFU-G-1-023540
4.49895e-06	0.624621	0.474	0.396	0.119866	7	NFU-G-1-006772
0	8.49985	0.837	0.022	0	8	APOEB
0	6.31341	0.791	0.006	0	8	MIR-944
0	6.22336	0.851	0.03	0	8	NFU-G-1-019981
0	5.40986	0.322	0.01	0	8	OLA.25127.1
0	5.21686	0.895	0.013	0	8	NFU-G-1-001221
0	5.08951	0.915	0.016	0	8	DSTN
0	4.64107	0.736	0.005	0	8	BX005256.5
0	4.63101	0.956	0.219	0	8	LOC107389947
0	4.4677	0.744	0.002	0	8	NFU-G-1-016449
0	4.37074	0.383	0.009	0	8	NFU-G-1-017079
0	4.35844	0.747	0.009	0	8	PFN1
0	4.31695	0.835	0.008	0	8	LOC107373971
0	4.20123	0.32	0.001	0	8	NFU-G-1-011390
0	4.17135	0.758	0.005	0	8	LYZ
0	4.04328	0.617	0.01	0	8	CD74
0	3.81316	0.672	0.003	0	8	AIF1
0	3.7954	0.658	0.003	0	8	C1QA
0	3.66225	0.623	0.001	0	8	NFU-G-1-004417
0	3.64739	0.576	0.012	0	8	CEBPB
0	3.52985	0.532	0.001	0	8	BX470254.1.1
0	3.45778	0.278	0	0	8	TNFA
0	3.45028	0.526	0.004	0	8	NFU-G-1-021973
0	3.44681	0.774	0.113	0	8	CTSBA
0	3.44146	0.526	0.002	0	8	C1QB
0	3.44021	0.606	0.002	0	8	OLA.10429.1
0	3.37316	0.628	0.025	0	8	OLA.9601
0	3.28051	0.631	0.016	0	8	NFU-G-1-003229
0	3.26187	0.399	0.002	0	8	SFTPB
0	3.26012	0.556	0.003	0	8	ERC1 (2 OF 3)
0	3.24131	0.331	0.002	0	8	LOC107379316
0	3.16108	0.562	0.04	0	8	KSR1 (1 OF 2)
0	3.15919	0.543	0.002	0	8	C1QC
0	2.99886	0.523	0.001	0	8	NFU-G-1-004260
0	2.98046	0.455	0.003	0	8	OLA.15822.1
0	2.92366	0.556	0.01	0	8	TSPAN4.2
0	2.90342	0.507	0.003	0	8	MCM9
0	2.89702	0.523	0.001	0	8	NFU-G-1-020189
0	2.87089	0.504	0.001	0	8	PLA2G1B
0	2.86342	0.507	0.007	0	8	LCP1
0	2.83351	0.488	0.001	0	8	NFU-G-1-007109
0	2.82588	0.463	0.002	0	8	MARCO
0	2.81921	0.545	0.011	0	8	DAB2
0	2.80946	0.532	0.005	0	8	RAC2
0	2.65759	0.336	0.002	0	8	CD74B
0	2.6547	0.463	0.003	0	8	NFU-G-1-001124
0	2.62695	0.515	0.014	0	8	CD68
0	2.60157	0.253	0.001	0	8	OLA.20441
0	2.52725	0.471	0.004	0	8	RHOGB
0	2.5161	0.427	0.014	0	8	CORO1A
0	2.49836	0.548	0.044	0	8	CLDN5
0	2.48699	0.421	0.002	0	8	HCLS1
0	2.4862	0.433	0.012	0	8	CFP
0	2.47942	0.468	0.023	0	8	ARPC1B
0	2.45362	0.444	0.017	0	8	NFU-G-1-016915
0	2.39553	0.289	0.001	0	8	EBI3
0	2.36017	0.405	0.004	0	8	RGS13 (1 OF 2)
0	2.35658	0.444	0.021	0	8	CMTM6
0	2.35365	0.41	0.011	0	8	PTPN6
0	2.34422	0.41	0.007	0	8	OLA.5421
0	2.34261	0.394	0.002	0	8	SLC43A2B
0	2.33616	0.311	0.007	0	8	ALOX5
0	2.30126	0.38	0.007	0	8	CTSS
0	2.2835	0.391	0.001	0	8	CSF3R
0	2.27228	0.377	0.001	0	8	NFU-G-1-022803
0	2.21257	0.322	0	0	8	NFU-G-1-013301
0	2.1749	0.369	0	0	8	SPI1A
0	2.16797	0.339	0	0	8	CD2 (2 OF 2)
0	2.14186	0.377	0.004	0	8	GMFG
0	2.12413	0.353	0.004	0	8	CSF1R
0	2.10607	0.32	0.001	0	8	NFU-G-1-003766
0	2.10497	0.331	0.001	0	8	CXCR3.2
0	2.09583	0.32	0.001	0	8	TMEM173
0	2.07207	0.344	0.002	0	8	TP53I3
0	2.04806	0.383	0.007	0	8	OLA.3485
0	2.04345	0.325	0.002	0	8	TNNC1B
0	2.03771	0.342	0.006	0	8	CEBPA
0	2.00928	0.361	0.004	0	8	ITGAL
0	1.92635	0.333	0	0	8	NFU-G-1-007460
0	1.92236	0.264	0.001	0	8	NFU-G-1-000564
0	1.88832	0.344	0.005	0	8	HCK
0	1.88198	0.333	0.006	0	8	NFU-G-1-010899
0	1.87659	0.336	0.005	0	8	PTPRC
0	1.84026	0.311	0.001	0	8	NFU-G-1-019572
0	1.83409	0.298	0.005	0	8	BIN2B
0	1.79957	0.275	0.001	0	8	GPR84
0	1.79589	0.331	0.001	0	8	C5AR1
0	1.78977	0.295	0.002	0	8	IL18R1.1
0	1.77936	0.289	0.003	0	8	TNFAIP8L2A
0	1.77207	0.251	0.003	0	8	CSGR14HXORF21
0	1.76603	0.27	0.003	0	8	MAFBB
0	1.7603	0.311	0.002	0	8	BLNK.1
0	1.74993	0.303	0	0	8	CMKLR1
0	1.71937	0.281	0.001	0	8	CFHR3.1
0	1.71672	0.273	0.001	0	8	NFU-G-1-010002
0	1.71627	0.264	0.002	0	8	CU463790.1
0	1.67885	0.289	0.002	0	8	PLEK
0	1.67776	0.27	0.005	0	8	CAPG
0	1.61961	0.273	0.002	0	8	KLHL6
0	1.55915	0.256	0.001	0	8	IL10RA
0	1.50221	0.253	0	0	8	NFU-G-1-007115
0	1.47273	0.259	0.003	0	8	CD97 (1 OF 4)
0	1.44345	0.264	0.004	0	8	OLA.10390
0	1.39061	0.275	0.002	0	8	PSD4
3.29876e-306	1.79786	0.287	0.009	8.78887e-302	8	DAPP1
3.96758e-301	3.44037	0.515	0.046	1.05708e-296	8	B2M (1 OF 2)
1.18558e-295	1.6328	0.267	0.008	3.15874e-291	8	PTPN18
3.24629e-294	1.60675	0.27	0.008	8.64909e-290	8	TAGAP
5.0464e-288	3.16764	0.766	0.132	1.34451e-283	8	VANGL2
3.20632e-284	3.24493	0.725	0.109	8.54261e-280	8	SI:DKEY-27I16.2
6.71964e-262	1.74821	0.328	0.018	1.79031e-257	8	GNSB
2.48258e-255	1.98519	0.284	0.013	6.61433e-251	8	HMOX1.1
1.80508e-252	1.96236	0.336	0.02	4.80928e-248	8	CTSK
1.0194e-245	1.52321	0.253	0.01	2.71598e-241	8	SAMSN1A
1.11256e-243	2.18934	0.444	0.041	2.9642e-239	8	SMOX
8.92126e-238	1.71417	0.317	0.019	2.37689e-233	8	ENTPD1
3.11205e-237	2.49564	0.551	0.071	8.29144e-233	8	NCCRP1
2.15717e-236	3.2	0.683	0.124	5.74735e-232	8	NFU-G-1-011208
1.32506e-232	2.37673	0.501	0.059	3.53036e-228	8	TCN2L
8.15234e-228	1.65121	0.262	0.012	2.17203e-223	8	CSGR03H10ORF54
5.76632e-225	2.02059	0.383	0.032	1.53632e-220	8	ANXA5B
1.17716e-220	1.66785	0.328	0.022	3.13631e-216	8	TM4SF18
4.33209e-215	1.92131	0.303	0.02	1.1542e-210	8	BHLHE40 (1 OF 2)
1.1862e-207	1.64675	0.331	0.025	3.1604e-203	8	TLN1
1.7152e-202	3.4037	0.347	0.03	4.56981e-198	8	PLIN2
4.70573e-200	2.29813	0.457	0.056	1.25375e-195	8	ATP6V0E1
1.51782e-199	1.68316	0.303	0.022	4.04393e-195	8	SLC37A2.1
1.63306e-195	2.80075	0.399	0.043	4.35097e-191	8	TIFA
2.49149e-193	1.86279	0.405	0.043	6.63807e-189	8	TGFBI
4.33164e-188	1.6946	0.27	0.017	1.15408e-183	8	FN1
1.86904e-181	2.21057	0.529	0.085	4.97968e-177	8	SCPEP1
1.3805e-170	3.0828	0.777	0.266	3.67806e-166	8	PSAP
1.43232e-169	1.80114	0.532	0.083	3.81612e-165	8	SEPP1
1.25901e-168	2.27467	0.579	0.113	3.35439e-164	8	NFU-G-1-011626
3.17281e-165	1.81342	0.364	0.041	8.45331e-161	8	MPP1
1.23601e-158	2.69333	0.322	0.034	3.2931e-154	8	BCL2L14
1.45828e-155	1.67669	0.309	0.031	3.88528e-151	8	OLA.1660
9.75741e-154	1.48809	0.298	0.029	2.59967e-149	8	NFU-G-1-017698
1.7095e-153	1.71285	0.41	0.054	4.55463e-149	8	CRIP1
3.14008e-153	1.65603	0.253	0.02	8.36612e-149	8	GLOD5
5.84408e-153	2.22588	0.496	0.084	1.55704e-148	8	ZFP36
4.74007e-152	1.61707	0.994	0.938	1.2629e-147	8	ACTB (1 OF 2)
5.43946e-146	3.48122	0.438	0.074	1.44924e-141	8	CBX3B
2.34403e-145	1.48107	0.259	0.022	6.24519e-141	8	PXDC1
1.90519e-143	1.74652	0.353	0.044	5.07601e-139	8	LOC107390101
2.04891e-142	1.42903	0.273	0.026	5.45892e-138	8	SNX9
1.79478e-141	1.4807	0.289	0.03	4.78184e-137	8	TSKU
3.71261e-138	1.75289	0.347	0.045	9.8915e-134	8	RGL1
5.45721e-138	1.85513	0.981	0.806	1.45396e-133	8	TMSB4X
1.33069e-135	1.96374	0.344	0.046	3.54536e-131	8	CDK4
1.13613e-132	1.5611	0.278	0.029	3.02699e-128	8	NT5C3
4.70003e-131	1.56325	0.273	0.028	1.25223e-126	8	TMEM179B
7.23279e-130	1.81678	0.333	0.044	1.92703e-125	8	CNTN1B
6.8368e-129	1.94955	0.499	0.1	1.82153e-124	8	CD63
2.81362e-126	1.61552	0.251	0.025	7.49633e-122	8	HSD17B14
2.941e-125	1.61696	0.311	0.039	7.83571e-121	8	PLA2G15
1.62516e-121	2.43545	0.543	0.138	4.3299e-117	8	NPC2
5.79276e-121	1.41374	0.273	0.031	1.54336e-116	8	OLA.3245
2.228e-118	1.58564	0.281	0.034	5.93605e-114	8	CSGR17H19ORF24
1.26991e-117	2.35213	0.413	0.079	3.38343e-113	8	CNDP2
1.73029e-113	1.56504	0.251	0.028	4.61e-109	8	NENF
4.30173e-112	1.51535	0.32	0.047	1.14611e-107	8	NFU-G-1-015537
2.7953e-110	1.8653	0.521	0.12	7.4475e-106	8	EEF1DA
2.38328e-104	1.90481	0.394	0.078	6.34977e-100	8	ARHGDIA (1 OF 2)
1.44731e-101	1.47069	0.275	0.038	3.85606e-97	8	SLC31A2
1.57073e-100	1.89651	0.471	0.111	4.1849e-96	8	ITM2B
8.21876e-99	2.25947	0.567	0.173	2.18972e-94	8	NFU-G-1-002766
1.52295e-98	3.76264	0.369	0.074	4.05761e-94	8	NFU-G-1-009681
5.20957e-97	1.70136	0.32	0.054	1.38798e-92	8	VMP1
4.14339e-95	1.92737	0.521	0.15	1.10392e-90	8	TIMP2A
4.50288e-86	1.89635	0.27	0.043	1.1997e-81	8	HSPB8
7.76268e-84	2.03235	0.634	0.263	2.06821e-79	8	MYL12.2
1.2318e-81	1.41854	0.295	0.052	3.28188e-77	8	SALL3
1.24696e-79	1.43605	0.471	0.124	3.32228e-75	8	ZFP36L1
7.04384e-79	3.09751	0.441	0.135	1.87669e-74	8	SQSTM1
8.62041e-74	1.41099	0.267	0.048	2.29674e-69	8	ORLA-UAA
5.6807e-72	1.54765	0.333	0.075	1.51351e-67	8	MID1IP1L
2.93497e-69	1.44312	0.289	0.06	7.81963e-65	8	CU639413.3
3.74544e-68	1.59648	0.678	0.331	9.97897e-64	8	PB.3922.1
5.70124e-68	1.57073	0.424	0.125	1.51898e-63	8	KCTD12.2
1.13445e-67	1.77697	0.322	0.077	3.02252e-63	8	NFKBIAA
5.02183e-65	1.4478	0.273	0.057	1.33797e-60	8	SLMO2
8.55039e-63	1.65586	0.364	0.101	2.27808e-58	8	PRDX1
1.03109e-61	2.24539	0.339	0.092	2.74712e-57	8	SDC4
2.72776e-61	2.13523	0.774	0.586	7.26758e-57	8	FTH1A
8.2849e-54	1.53238	0.672	0.396	2.20735e-49	8	NFU-G-1-022957
2.13597e-53	1.48073	0.686	0.382	5.69087e-49	8	SSR2.1
3.23505e-52	1.88879	0.614	0.356	8.61914e-48	8	TXNDC2.1
4.94351e-51	1.48009	0.532	0.229	1.3171e-46	8	TUBA8L3.2
2.06684e-49	1.3951	0.355	0.111	5.50668e-45	8	OLA.4512
4.90018e-49	2.33095	0.35	0.116	1.30555e-44	8	NFKBIA
2.86928e-44	1.50152	0.455	0.187	7.64461e-40	8	MYL6.1
8.73322e-41	1.37563	0.3	0.096	2.32679e-36	8	JUN.1
3.21912e-40	2.60427	0.397	0.174	8.57669e-36	8	ZFAND2A
2.62767e-37	1.3916	0.339	0.123	7.0009e-33	8	JUNBA
2.39756e-31	1.39643	0.394	0.181	6.38783e-27	8	NFU-G-1-015619
2.4932e-29	1.40834	0.372	0.172	6.64264e-25	8	CTSL
9.92634e-26	1.56086	0.281	0.114	2.64467e-21	8	FOSL1
8.69591e-24	1.74535	0.609	0.459	2.31685e-19	8	OLA.5669
5.98052e-21	1.39347	0.32	0.156	1.59339e-16	8	DUSP5
2.83236e-13	2.18251	0.424	0.338	7.54627e-09	8	CHCHD2
0	4.75322	0.991	0.144	0	9	NFU-G-1-009468
0	4.48455	0.984	0.14	0	9	OLA.2167
0	4.40689	0.913	0.05	0	9	CX43
0	3.93611	0.956	0.098	0	9	FABP2.1
0	3.73001	0.991	0.225	0	9	GPM6BB
0	3.69347	0.966	0.194	0	9	S100B
0	3.61681	0.928	0.072	0	9	PTN
0	3.59885	0.931	0.151	0	9	FGFBP3
0	3.46674	0.888	0.062	0	9	GPR37L1B
0	3.4418	0.953	0.149	0	9	MDK
0	3.42892	0.573	0.038	0	9	OLA.20275
0	3.3797	0.854	0.067	0	9	FAM167AB
0	3.32607	0.639	0.053	0	9	SI:CH211-237L4.6
0	3.233	0.648	0.037	0	9	CYP19A1B
0	3.12084	0.832	0.082	0	9	SLAMF6
0	2.92464	0.773	0.033	0	9	MLC1
0	2.91546	0.798	0.062	0	9	PPAP2B
0	2.87163	0.807	0.067	0	9	SFRP5
0	2.82691	0.707	0.043	0	9	PB.942.1
0	2.78441	0.576	0.021	0	9	MFGE8 (2 OF 2)
0	2.76065	0.748	0.082	0	9	ITGB5
0	2.75801	0.757	0.077	0	9	SEPP1
0	2.72792	0.801	0.072	0	9	ATP1B4
0	2.60316	0.62	0.048	0	9	FP245511.1
0	2.56985	0.598	0.038	0	9	FXYD6
0	2.49475	0.555	0.024	0	9	SLC4A4A
0	2.43576	0.495	0.018	0	9	SLC6A11
0	2.40991	0.785	0.081	0	9	QKI
0	2.34662	0.654	0.022	0	9	NFU-G-1-007171
0	2.28459	0.589	0.036	0	9	GSTA5
0	2.27575	0.717	0.074	0	9	FGFR2
0	2.27265	0.66	0.038	0	9	NFU-G-1-007251
0	2.256	0.676	0.06	0	9	VIM
0	2.12766	0.611	0.034	0	9	S1PR1
0	2.1202	0.386	0.015	0	9	NMNAT3
0	2.08796	0.745	0.068	0	9	NOTCH3
0	1.99333	0.567	0.027	0	9	ADGRD2
0	1.94065	0.455	0.026	0	9	SI:CH211-152C2.3
0	1.85179	0.769	0.06	0	9	BCAN
0	1.77048	0.386	0.012	0	9	NFU-G-1-021343
0	1.74844	0.601	0.048	0	9	NFU-G-1-024370
0	1.71235	0.43	0.01	0	9	COLM
0	1.70331	0.486	0.021	0	9	ABI3 (1 OF 2)
0	1.70124	0.576	0.042	0	9	PBXIP1
0	1.68521	0.514	0.024	0	9	OLA.14917
0	1.67721	0.595	0.047	0	9	TIMP4
0	1.64024	0.542	0.04	0	9	HEY1
0	1.62245	0.442	0.021	0	9	BHMT
0	1.61407	0.461	0.014	0	9	FAM107A (1 OF 2)
0	1.61362	0.533	0.032	0	9	CSGR03H10ORF105
0	1.57431	0.467	0.028	0	9	DOCK8
0	1.55048	0.561	0.04	0	9	PDGFRB
0	1.51056	0.442	0.021	0	9	CD200 (1 OF 2)
0	1.43325	0.455	0.026	0	9	SLC6A6B
0	1.34807	0.436	0.015	0	9	CR354432.1
0	1.33916	0.368	0.012	0	9	GGT5 (1 OF 2)
0	1.29015	0.374	0.008	0	9	SLC13A5
0	1.22465	0.346	0.01	0	9	ITGA7
0	1.10033	0.383	0.016	0	9	NFU-G-1-001444
1.92594e-306	1.85665	0.726	0.079	5.13129e-302	9	OLA.5237.1
4.79595e-303	2.24361	0.701	0.077	1.27779e-298	9	KRT18 (2 OF 3)
2.41137e-300	1.33312	0.455	0.028	6.42462e-296	9	NFU-G-1-008815
4.72926e-298	1.66684	0.539	0.043	1.26002e-293	9	TMEM47.1
4.75753e-298	1.7448	0.558	0.046	1.26755e-293	9	CABZ01076275.1
5.2131e-294	2.12404	0.442	0.028	1.38893e-289	9	GRM7
2.6323e-292	2.33347	0.688	0.082	7.01324e-288	9	LAPTM4B
1.54472e-289	2.46248	0.561	0.049	4.11561e-285	9	CTGF
2.23712e-289	1.61668	0.523	0.042	5.96035e-285	9	ZFP36L2
4.51373e-288	2.27692	0.57	0.053	1.20259e-283	9	KRT5
3.02207e-287	1.17741	0.361	0.017	8.05171e-283	9	LOC107393784
2.72285e-286	2.04482	0.558	0.05	7.2545e-282	9	CD81 (2 OF 2)
2.63865e-278	1.80746	0.52	0.043	7.03015e-274	9	FAT4
1.87535e-266	1.07474	0.377	0.021	4.99649e-262	9	HEPACAM
8.20602e-261	1.12055	0.421	0.028	2.18633e-256	9	ARHGAP27
1.25316e-254	2.35594	0.835	0.14	3.3388e-250	9	ID4
1.18753e-253	1.77356	0.648	0.075	3.16393e-249	9	HAPLN1A
1.12776e-251	2.56686	0.57	0.062	3.00469e-247	9	ANGPTL4 (2 OF 2)
2.78247e-250	1.26401	0.393	0.026	7.41334e-246	9	PTPRZ1
6.36717e-250	2.38816	0.467	0.039	1.6964e-245	9	CYR61.1
3.89085e-249	1.72363	0.523	0.05	1.03664e-244	9	CABZ01064771.1
4.15175e-248	3.7255	1	0.337	1.10615e-243	9	FABP7
1.6191e-246	1.29896	0.452	0.036	4.31378e-242	9	PERP
1.91253e-244	1.25621	0.318	0.016	5.09555e-240	9	CA12
1.93612e-242	3.75881	0.969	0.335	5.15841e-238	9	GLUL (2 OF 2)
2.06708e-242	1.2195	0.389	0.026	5.50732e-238	9	GLDC
1.74864e-239	1.12183	0.324	0.017	4.65889e-235	9	SLC7A2
5.75182e-239	1.19742	0.402	0.028	1.53246e-234	9	TTYH2
1.91184e-237	2.27003	0.636	0.081	5.09371e-233	9	ZFP36
1.83034e-236	2.10886	0.838	0.145	4.87656e-232	9	SOX3
5.73145e-236	1.95186	0.698	0.096	1.52703e-231	9	HES1
2.32154e-235	2.17411	0.794	0.128	6.18528e-231	9	ID1
3.70909e-233	1.50101	0.539	0.056	9.88213e-229	9	BAG2
2.84707e-231	1.39703	0.442	0.038	7.58546e-227	9	SFXN5B
2.03284e-226	1.40895	0.477	0.045	5.4161e-222	9	TNIK
1.27573e-222	2.54169	0.947	0.257	3.39893e-218	9	NCANA
9.18769e-222	1.77634	0.601	0.078	2.44788e-217	9	OLA.6898
4.07172e-220	1.06962	0.324	0.019	1.08483e-215	9	GPT (2 OF 2)
1.8391e-219	1.14445	0.277	0.013	4.89992e-215	9	ITPR3
4.38187e-219	1.41763	0.514	0.053	1.16746e-214	9	LRIG1
1.39187e-217	2.44433	0.592	0.075	3.70835e-213	9	HES5 (3 OF 9)
4.31628e-217	1.2989	0.414	0.035	1.14999e-212	9	NFU-G-1-010727
1.21661e-215	2.56183	0.763	0.141	3.24141e-211	9	CEBPD
4.28795e-215	3.82123	0.96	0.356	1.14244e-210	9	SLC1A2B
2.08893e-210	1.04606	0.324	0.021	5.56553e-206	9	SOX9B
3.0192e-210	1.58838	0.664	0.096	8.04406e-206	9	CD63
3.25283e-209	1.65806	0.514	0.058	8.66652e-205	9	ARRDC2
5.63673e-209	1.16324	0.427	0.038	1.50179e-204	9	WNT7BB
1.59768e-207	1.13351	0.287	0.016	4.25669e-203	9	ENPP6
6.27918e-207	2.53192	0.86	0.217	1.67296e-202	9	NFU-G-1-019856
8.5706e-207	1.61515	0.623	0.085	2.28347e-202	9	NRARP
1.07218e-206	1.07674	0.352	0.025	2.85662e-202	9	PRELP
1.8653e-204	1.84677	0.717	0.117	4.96971e-200	9	ZFP36L1
1.34469e-203	1.37369	0.371	0.029	3.58264e-199	9	GFAP
2.57162e-199	2.44187	0.707	0.132	6.85158e-195	9	GRM3
6.36819e-199	1.23023	0.287	0.017	1.69668e-194	9	SMOC1
9.83449e-199	1.35826	0.508	0.06	2.6202e-194	9	PHF24
8.16646e-198	1.07247	0.364	0.029	2.17579e-193	9	OLA.3245
6.84766e-196	2.13018	0.751	0.135	1.82442e-191	9	HES5 (2 OF 2)
2.94358e-193	1.45514	0.576	0.077	7.84259e-189	9	MSI1
1.99066e-192	1.9016	0.595	0.091	5.30371e-188	9	ALDH9A1 (1 OF 2).1
1.4124e-189	1.0409	0.358	0.029	3.76305e-185	9	NR2E1
1.11769e-188	1.5377	0.424	0.043	2.97786e-184	9	ERRFI1 (2 OF 2)
7.89906e-188	1.36784	0.673	0.106	2.10455e-183	9	ITM2B
1.59664e-182	1.09132	0.48	0.056	4.25393e-178	9	PB.1549.1
1.01972e-178	1.22025	0.523	0.068	2.71683e-174	9	GNAI2A
7.05552e-177	1.05147	0.333	0.027	1.8798e-172	9	EPHA3
2.42887e-174	1.48502	0.427	0.046	6.47124e-170	9	FABP7A
1.14406e-172	1.23001	0.364	0.034	3.04812e-168	9	ITGB4
9.82936e-172	1.63854	0.551	0.083	2.61884e-167	9	NFU-G-1-008278
5.09371e-171	1.48133	0.502	0.068	1.35712e-166	9	TMEM100 (2 OF 2)
1.29073e-170	1.06612	0.405	0.042	3.4389e-166	9	VANGL2 (1 OF 2)
4.99776e-170	1.05572	0.364	0.034	1.33155e-165	9	DSP
1.4384e-169	2.69294	0.648	0.123	3.83234e-165	9	HES5 (3 OF 9).1
9.09432e-169	1.53348	0.592	0.095	2.423e-164	9	NANOS1A
1.35222e-167	1.09937	0.386	0.039	3.60272e-163	9	METRN
2.35756e-163	2.03742	0.732	0.171	6.28126e-159	9	MGLL
3.49237e-162	2.07491	0.854	0.236	9.30471e-158	9	MIR-9
2.20367e-160	1.65815	0.449	0.056	5.87125e-156	9	HES4.1
3.3402e-160	1.27247	0.558	0.086	8.89929e-156	9	SERPINE2
1.18644e-158	1.07284	0.393	0.042	3.16103e-154	9	DMRTA2
1.36985e-158	1.03222	0.349	0.034	3.64969e-154	9	FAM181B
1.17455e-157	1.18822	0.464	0.061	3.12935e-153	9	PNP5B
1.47773e-157	1.12554	0.427	0.051	3.93713e-153	9	MYL9
2.23509e-157	1.07509	0.43	0.053	5.95496e-153	9	NFU-G-1-021000.1
4.54582e-154	1.04086	0.343	0.034	1.21114e-149	9	CDON
3.44156e-152	1.38805	0.486	0.071	9.16936e-148	9	MID1IP1L
3.65846e-152	1.35891	0.399	0.047	9.74724e-148	9	NFU-G-1-002033
1.1097e-151	1.40547	0.539	0.087	2.95657e-147	9	ITGAV
1.85458e-151	1.03766	0.396	0.046	4.94116e-147	9	VEGFA
2.49081e-151	1.54139	0.586	0.104	6.63626e-147	9	NRCAM (1 OF 2)
8.76762e-149	1.3538	0.523	0.084	2.33596e-144	9	WASF3
1.70658e-140	1.55468	0.542	0.095	4.54683e-136	9	SLC1A4
1.61254e-137	1.04996	0.43	0.061	4.2963e-133	9	NQO1 (1 OF 10)
2.27989e-135	1.67279	0.826	0.256	6.07431e-131	9	CD81
2.17821e-134	1.30312	0.617	0.127	5.80341e-130	9	SCP2
1.1072e-131	1.40263	0.439	0.065	2.94991e-127	9	NANOS1A.1
4.48168e-131	1.57772	0.583	0.12	1.19405e-126	9	SLC25A25A
7.16542e-131	1.61026	0.604	0.131	1.90908e-126	9	NFU-G-1-010535
6.40486e-129	1.96708	0.567	0.119	1.70645e-124	9	ATF3
1.34179e-127	1.2944	0.713	0.16	3.57492e-123	9	DAPL1
1.68068e-126	1.08635	0.321	0.035	4.47784e-122	9	CABZ01070258.1
5.37571e-125	1.09897	0.483	0.081	1.43225e-120	9	FARP1
3.31197e-124	1.24056	0.477	0.083	8.82409e-120	9	DEC1B
1.36005e-122	1.15266	0.417	0.064	3.62357e-118	9	PIM1
5.24371e-114	1.04637	0.433	0.07	1.39708e-109	9	LFNG
3.79418e-113	2.04337	0.897	0.419	1.01088e-108	9	PB.7526.1
4.23187e-108	1.23742	0.564	0.12	1.1275e-103	9	EEF1DA
8.88921e-107	1.06373	0.542	0.115	2.36835e-102	9	GNG5
4.00799e-102	1.03374	0.361	0.056	1.06785e-97	9	BOC.1
5.66161e-102	1.13436	0.508	0.107	1.50842e-97	9	OLA.4512
6.11958e-102	1.20001	0.555	0.131	1.63044e-97	9	NFU-G-1-011208
6.323e-95	1.6076	0.763	0.263	1.68464e-90	9	NFU-G-1-007454
1.28362e-92	1.41394	0.748	0.255	3.41995e-88	9	APLP2
1.47174e-92	2.29288	0.595	0.174	3.92115e-88	9	NFU-G-1-002766
4.82718e-90	1.05374	0.561	0.137	1.2861e-85	9	NFU-G-1-020435
3.50828e-89	1.43615	0.614	0.184	9.3471e-85	9	JUN
2.67526e-80	1.14173	0.461	0.108	7.12768e-76	9	FOSL1
5.22581e-79	2.3151	0.642	0.279	1.39231e-74	9	IER2 (2 OF 2)
1.35425e-78	1.22354	0.477	0.119	3.60814e-74	9	JUNBA
8.979e-75	1.64082	0.642	0.25	2.39228e-70	9	ATP1A1B.1
6.26919e-74	1.09285	0.555	0.156	1.6703e-69	9	RHOBTB2A
8.99333e-73	1.32768	0.788	0.377	2.39609e-68	9	MCL1B
2.11211e-72	1.20139	0.645	0.219	5.62729e-68	9	NDRG3A
1.58268e-71	1.25476	0.283	0.049	4.21673e-67	9	JDP2
5.04815e-69	1.37313	0.738	0.296	1.34498e-64	9	HSPB1
4.06911e-63	1.09656	0.589	0.208	1.08413e-58	9	NFU-G-1-008875
9.49708e-63	1.14221	0.57	0.191	2.53031e-58	9	GADD45B
9.55602e-62	1.05085	0.645	0.242	2.54601e-57	9	TMEM106BA
7.81987e-61	1.72515	0.664	0.288	2.08345e-56	9	CROT
1.87828e-59	1.36128	0.726	0.361	5.0043e-55	9	ACTG1
1.30892e-58	1.24242	0.735	0.349	3.48736e-54	9	ARRDC3
7.76746e-51	1.0639	0.461	0.15	2.06948e-46	9	KRTCAP2
1.68394e-44	1.16617	0.405	0.129	4.48653e-40	9	CSGR18H8ORF4
1.07222e-41	1.16708	0.673	0.367	2.85671e-37	9	BRD2A
2.72752e-39	2.70106	0.287	0.084	7.26692e-35	9	LOC107375799
4.0493e-35	1.179	0.636	0.371	1.07886e-30	9	FOS
9.05542e-29	1.13199	0.586	0.338	2.41264e-24	9	JUNBB
[truncated: 2,603 more rows]

## Sheet: Suppl. table 3
Supplementary Table 3: Cell type specific markers for neuron clusters (Neu1-17). Highlighted cells: > ±1.2 log2FC
Top 200 markers for all Neuron subtypes
p_val	avg_log2FC	pct.1	pct.2	p_val_adj	cluster identity	gene
0	3.80231	0.403	0.03	0	Neu1	NHLH2
0	3.21782	0.833	0.142	0	Neu1	CNP
0	1.57982	0.997	0.894	0	Neu1	HSP90AB1
4.04483e-303	2.29657	0.971	0.68	1.07766e-298	Neu1	ELAVL3
1.34723e-300	1.85088	0.961	0.763	3.58941e-296	Neu1	RACK1
8.04987e-280	1.63121	0.974	0.804	2.14473e-275	Neu1	NR1D2B
1.94532e-278	1.56565	0.989	0.728	5.18291e-274	Neu1	MARCKS
2.23818e-273	1.87861	0.945	0.663	5.96317e-269	Neu1	POLR2G
5.55096e-257	1.19669	0.996	0.917	1.47894e-252	Neu1	ACTB (1 OF 2)
6.21111e-256	1.30329	0.999	0.913	1.65483e-251	Neu1	LOC107385699
1.25939e-255	1.48916	0.974	0.806	3.35538e-251	Neu1	UBA52
3.90144e-255	2.22994	0.834	0.322	1.03946e-250	Neu1	MIBP2
1.15302e-254	2.51295	0.61	0.129	3.072e-250	Neu1	TUBA8L3.2
3.85575e-247	1.60982	0.954	0.693	1.02729e-242	Neu1	PB.3507.1
1.50614e-241	1.82176	0.886	0.33	4.01281e-237	Neu1	MEX3A
6.5686e-240	2.33348	0.862	0.465	1.75007e-235	Neu1	TUBB5
4.79923e-239	2.87139	0.397	0.046	1.27866e-234	Neu1	NFU-G-1-010349
4.93915e-238	2.39314	0.833	0.382	1.31594e-233	Neu1	NFIXA.1
4.65597e-236	1.28964	0.979	0.786	1.24049e-231	Neu1	NACA
1.65844e-224	1.99338	0.867	0.514	4.41859e-220	Neu1	STMN1B
4.53414e-222	1.48055	0.945	0.69	1.20803e-217	Neu1	EEF1B2 (1 OF 2)
1.81069e-221	2.33288	0.636	0.156	4.82422e-217	Neu1	SOX11A
1.09281e-211	1.28813	0.966	0.726	2.91156e-207	Neu1	OLA.26634
1.22306e-211	1.75103	0.867	0.566	3.25859e-207	Neu1	SLC25A6.1
1.40149e-206	1.44765	0.87	0.657	3.73398e-202	Neu1	EEF1A1L1
4.9971e-206	1.8156	0.837	0.359	1.33138e-201	Neu1	NSA2
9.54144e-202	1.54974	0.87	0.621	2.54213e-197	Neu1	PTMAB
3.94505e-201	1.71508	0.866	0.36	1.05108e-196	Neu1	SOX4
3.15379e-199	1.34549	0.946	0.715	8.40265e-195	Neu1	FAU
1.45285e-196	1.35197	0.962	0.677	3.87082e-192	Neu1	YBX1
1.43814e-193	1.39258	0.924	0.637	3.83163e-189	Neu1	TPT1
4.21003e-193	1.58763	0.75	0.236	1.12168e-188	Neu1	CD44 (1 OF 2)
2.52438e-190	1.09079	0.993	0.859	6.7257e-186	Neu1	PECR
1.28668e-179	1.56598	0.863	0.563	3.42809e-175	Neu1	PPIAA
7.19969e-178	1.64587	0.854	0.48	1.91821e-173	Neu1	BTF3 (2 OF 2)
4.15818e-174	2.06432	0.658	0.233	1.10786e-169	Neu1	MSNA
7.54326e-164	1.05576	0.966	0.746	2.00975e-159	Neu1	CIRBP
5.68692e-163	1.15811	0.979	0.753	1.51517e-158	Neu1	TUBA1C.1
3.72292e-162	1.78856	0.757	0.357	9.91899e-158	Neu1	CABZ01073085.1.1
2.94647e-161	1.91432	0.712	0.281	7.85027e-157	Neu1	NEUROD2
1.29368e-160	1.705	0.798	0.41	3.44674e-156	Neu1	EIF4A1
2.41459e-159	1.56395	0.71	0.263	6.4332e-155	Neu1	HMGN3.1
7.07811e-159	1.3365	0.898	0.542	1.88582e-154	Neu1	EIF5A2
1.87605e-158	1.78762	0.728	0.324	4.99836e-154	Neu1	HMGB1B.1
1.34044e-156	2.87493	0.286	0.037	3.57133e-152	Neu1	MDK
2.64223e-154	2.36651	0.599	0.208	7.03969e-150	Neu1	EOMESA
4.81961e-152	1.20279	0.934	0.635	1.28409e-147	Neu1	PB.3700.1
2.46945e-151	2.10806	0.434	0.1	6.57937e-147	Neu1	MEX3D
7.58077e-151	1.82657	0.681	0.276	2.01975e-146	Neu1	SSR2.1
2.58278e-148	1.71006	0.691	0.281	6.88129e-144	Neu1	PB.145.1
4.83814e-147	1.43054	0.85	0.535	1.28903e-142	Neu1	HSPA8.2
5.9897e-145	1.93132	0.72	0.328	1.59584e-140	Neu1	H1F0
1.92266e-143	1.58487	0.714	0.303	5.12253e-139	Neu1	H2AFVA
3.06271e-142	1.58018	0.736	0.334	8.15997e-138	Neu1	EIF3M
1.29317e-141	1.73573	0.573	0.183	3.44539e-137	Neu1	GPC6L
1.32139e-138	1.12162	0.953	0.684	3.52059e-134	Neu1	HMGB1
1.40098e-137	1.26873	0.886	0.547	3.73264e-133	Neu1	HNRNPA0
2.95567e-135	1.34611	0.848	0.529	7.8748e-131	Neu1	NFU-G-1-021971
4.32152e-134	1.70942	0.631	0.251	1.15138e-129	Neu1	APEX1
8.40848e-130	1.29884	0.849	0.488	2.24027e-125	Neu1	PPIB
1.65847e-129	1.45843	0.739	0.361	4.41867e-125	Neu1	CCT7
9.47391e-128	2.13331	0.298	0.05	2.52413e-123	Neu1	FGFBP3
4.03701e-127	1.69711	0.647	0.28	1.07558e-122	Neu1	H3F3B.1.2
1.00931e-125	2.8035	0.332	0.072	2.68909e-121	Neu1	NEUROD2 (1 OF 2)
2.84412e-125	1.32905	0.815	0.456	7.57758e-121	Neu1	BTF3
8.53084e-124	1.99627	0.516	0.182	2.27287e-119	Neu1	DYNLL1
4.84844e-122	1.25485	0.842	0.473	1.29177e-117	Neu1	ISLR2
2.04387e-120	1.36747	0.773	0.402	5.44548e-116	Neu1	PRDX2
6.23141e-120	1.10876	0.916	0.584	1.66023e-115	Neu1	H3F3B.1
1.37055e-119	1.48235	0.694	0.327	3.65154e-115	Neu1	EIF3K
7.28879e-119	1.55356	0.604	0.244	1.94195e-114	Neu1	EIF3E
7.33362e-118	1.16733	0.853	0.535	1.9539e-113	Neu1	H3F3B.1.4
8.49674e-117	1.65424	0.474	0.146	2.26379e-112	Neu1	NEO1
4.83252e-111	1.37613	0.679	0.322	1.28753e-106	Neu1	CCT4
1.64937e-109	2.29886	0.309	0.067	4.39442e-105	Neu1	BCAM
5.21858e-109	1.24471	0.787	0.429	1.39039e-104	Neu1	EIF3H
1.0299e-108	1.50251	0.623	0.28	2.74395e-104	Neu1	TCP1
2.87926e-104	1.85339	0.375	0.1	7.67121e-100	Neu1	TMEM233
4.25695e-101	2.11222	0.297	0.066	1.13418e-96	Neu1	RCC2
2.39582e-99	1.13827	0.808	0.483	6.38319e-95	Neu1	EIF3F
4.01703e-98	1.56847	0.51	0.199	1.07026e-93	Neu1	SYNCRIP.1
8.58153e-98	1.45299	0.607	0.282	2.28638e-93	Neu1	CCT3
1.64125e-94	1.44105	0.523	0.21	4.37278e-90	Neu1	XPR1 (2 OF 3)
7.72728e-94	1.25453	0.723	0.384	2.05878e-89	Neu1	ZEB2
6.91452e-93	1.09551	0.806	0.483	1.84224e-88	Neu1	RSL24D1
7.10235e-93	2.01733	0.351	0.101	1.89228e-88	Neu1	OLA.5240
4.94409e-92	1.98262	0.271	0.059	1.31725e-87	Neu1	LOC107382540
5.2206e-92	1.76772	0.434	0.153	1.39092e-87	Neu1	ZFPM2
8.51756e-88	1.18605	0.753	0.472	2.26933e-83	Neu1	NFU-G-1-010245
1.35458e-87	1.44533	0.447	0.158	3.60901e-83	Neu1	MCAM (1 OF 2)
3.15361e-87	1.42025	0.62	0.307	8.40217e-83	Neu1	ARRDC3
1.02849e-85	1.47777	0.527	0.23	2.74019e-81	Neu1	CHD4A
1.66801e-84	1.71282	0.494	0.218	4.44407e-80	Neu1	CCT8
1.95989e-84	1.81733	0.497	0.202	5.22174e-80	Neu1	HSPB1
8.83067e-83	1.63063	0.385	0.128	2.35276e-78	Neu1	EPB41B
2.72152e-82	1.40438	0.526	0.235	7.25094e-78	Neu1	SSR3
3.86785e-79	1.4683	0.491	0.215	1.03051e-74	Neu1	EIF3S6IP
3.39128e-78	1.17053	0.661	0.372	9.03539e-74	Neu1	HP1BP3
1.6725e-77	1.49946	0.422	0.16	4.45604e-73	Neu1	KDM1A
5.72549e-77	1.24986	0.549	0.263	1.52544e-72	Neu1	SNRPA
2.0814e-76	1.66447	0.431	0.176	5.54547e-72	Neu1	ATF4B1
2.32443e-76	1.09249	0.708	0.4	6.19299e-72	Neu1	TUBA1A
3.03498e-76	1.67366	0.348	0.113	8.0861e-72	Neu1	KDM6B
6.5503e-76	1.25516	0.597	0.311	1.7452e-71	Neu1	HDAC1 (1 OF 2)
1.41338e-75	1.22144	0.664	0.382	3.76566e-71	Neu1	KHDRBS1A
2.65635e-75	1.05284	0.675	0.367	7.07731e-71	Neu1	TCF4 (2 OF 2)
5.66769e-74	2.06521	0.258	0.067	1.51004e-69	Neu1	SCRT2
1.0032e-72	1.28012	0.507	0.21	2.67282e-68	Neu1	NEUROD6B
4.09198e-72	1.39625	0.482	0.218	1.09023e-67	Neu1	CCT6A
5.18954e-72	1.40061	0.463	0.198	1.38265e-67	Neu1	DPYSL4
4.68932e-68	1.24781	0.62	0.361	1.24938e-63	Neu1	SERBP1 (1 OF 2)
9.04792e-68	1.29565	0.57	0.311	2.41064e-63	Neu1	HNRNPAB (2 OF 2)
1.29376e-67	1.07612	0.61	0.337	3.44698e-63	Neu1	EIF3D
2.13437e-67	1.16165	0.547	0.276	5.6866e-63	Neu1	PRMT1
8.27503e-66	1.76201	0.288	0.09	2.20472e-61	Neu1	SUMO2
3.00698e-64	1.08647	0.557	0.292	8.0115e-60	Neu1	SNRPD2
7.98645e-64	1.7808	0.26	0.076	2.12783e-59	Neu1	TFAP4 (2 OF 2)
1.54698e-63	1.0618	0.629	0.368	4.12162e-59	Neu1	SUMO4
5.3036e-63	1.49258	0.418	0.184	1.41304e-58	Neu1	NFU-G-1-008875
1.98838e-61	1.33067	0.402	0.166	5.29764e-57	Neu1	CELSR3
4.3546e-61	1.93751	0.255	0.078	1.1602e-56	Neu1	C10H5ORF28
4.88184e-61	1.21784	0.534	0.287	1.30067e-56	Neu1	ATPIF1
1.07378e-60	1.51706	0.373	0.152	2.86087e-56	Neu1	ROBO2 (1 OF 2).1
2.76639e-57	1.20621	0.461	0.216	7.3705e-53	Neu1	FAM60A
9.38338e-56	1.30562	0.407	0.187	2.50001e-51	Neu1	FKBP2
1.38181e-55	2.0233	0.259	0.083	3.68157e-51	Neu1	ST18
1.96421e-55	1.0882	0.566	0.332	5.23326e-51	Neu1	EIF3I
6.32178e-55	1.37568	0.41	0.185	1.68431e-50	Neu1	HSPA8
6.71706e-55	1.42596	0.318	0.119	1.78963e-50	Neu1	TBR1
7.55429e-55	1.19528	0.516	0.283	2.01269e-50	Neu1	BZW1A
9.57363e-55	1.43222	0.368	0.158	2.5507e-50	Neu1	SF3B5
2.34361e-54	1.19481	0.455	0.222	6.24409e-50	Neu1	EIF2S3
4.19159e-54	1.75484	0.314	0.124	1.11676e-49	Neu1	MPP2A
4.61488e-54	1.03612	0.62	0.38	1.22954e-49	Neu1	H3F3B.1.3
7.97805e-54	1.28156	0.415	0.196	2.12559e-49	Neu1	SNU13
1.81929e-53	1.4856	0.311	0.118	4.84712e-49	Neu1	NFIXA.3
8.12381e-53	1.18131	0.343	0.133	2.16443e-48	Neu1	SOX4A
1.06789e-52	1.09339	0.478	0.248	2.84518e-48	Neu1	LSM7
1.89585e-52	1.40506	0.427	0.215	5.05112e-48	Neu1	OLA1.1
8.55638e-52	1.03191	0.557	0.323	2.27968e-47	Neu1	RAN
1.31662e-51	1.32402	0.44	0.214	3.50788e-47	Neu1	BHLHE23
2.07604e-51	1.03963	0.548	0.317	5.5312e-47	Neu1	PEBP1
5.4244e-51	1.43543	0.327	0.133	1.44522e-46	Neu1	SMARCA4
2.81339e-50	1.75267	0.265	0.092	7.49571e-46	Neu1	POU3F3B
9.31725e-50	1.55449	0.297	0.113	2.48239e-45	Neu1	ZNF804A
1.59955e-49	1.32668	0.403	0.199	4.26169e-45	Neu1	PSMA6
6.10557e-49	1.41241	0.417	0.216	1.62671e-44	Neu1	TOMM20B
8.82301e-49	1.05429	0.556	0.33	2.35071e-44	Neu1	PFN2L.1
1.02163e-48	1.07648	0.562	0.342	2.72192e-44	Neu1	FABP3
1.31908e-47	1.24629	0.335	0.139	3.51444e-43	Neu1	ALCAMB
6.91825e-47	1.16876	0.382	0.179	1.84323e-42	Neu1	NUDT21
1.51113e-46	2.14414	0.343	0.159	4.02611e-42	Neu1	PPP1R1A
1.84857e-46	1.03913	0.302	0.115	4.92514e-42	Neu1	RGMB
3.90505e-46	1.40843	0.305	0.124	1.04042e-41	Neu1	SBNO1 (2 OF 2)
4.07578e-46	1.40132	0.322	0.137	1.08591e-41	Neu1	GSE1
1.62574e-45	1.3267	0.417	0.221	4.33146e-41	Neu1	LDB1A
1.31288e-44	1.22883	0.361	0.17	3.49789e-40	Neu1	EIF3B
2.55047e-44	1.4631	0.256	0.095	6.79522e-40	Neu1	ACTR6
6.0221e-44	1.11934	0.44	0.238	1.60447e-39	Neu1	MPLKIP
9.67057e-44	1.27664	0.409	0.214	2.57653e-39	Neu1	NFU-G-1-022469
2.47303e-43	1.31136	0.388	0.198	6.58888e-39	Neu1	DDX39AA
7.44703e-43	1.14002	0.428	0.231	1.98411e-38	Neu1	BX284638.3
1.14284e-42	1.06331	0.465	0.268	3.04486e-38	Neu1	NAA20
1.2159e-42	1.04876	0.494	0.287	3.23952e-38	Neu1	CCT5
4.83272e-42	1.15038	0.396	0.206	1.28758e-37	Neu1	COMMD3
7.23549e-42	1.33114	0.339	0.162	1.92775e-37	Neu1	CHMP5A
2.46046e-41	1.30097	0.343	0.164	6.55541e-37	Neu1	VBP1
3.89285e-41	1.30924	0.271	0.107	1.03717e-36	Neu1	DDX39AB
9.45392e-41	1.18345	0.273	0.108	2.51881e-36	Neu1	BAZ2B
1.31975e-40	1.3172	0.348	0.172	3.51621e-36	Neu1	EIF4EBP1 (1 OF 2)
1.33683e-40	1.47699	0.311	0.132	3.56171e-36	Neu1	ID2
5.00637e-40	1.03362	0.432	0.237	1.33385e-35	Neu1	PB.3922.1
1.19324e-39	1.09092	0.394	0.207	3.17916e-35	Neu1	PSMB7
3.20506e-39	1.42843	0.288	0.126	8.53923e-35	Neu1	CTPS1A
1.00526e-38	1.21365	0.269	0.111	2.67833e-34	Neu1	CHD4B
1.04589e-38	1.21164	0.258	0.101	2.78656e-34	Neu1	THSD7A.1
1.1487e-38	1.32833	0.292	0.129	3.06048e-34	Neu1	SMARCD1
1.59676e-38	1.27998	0.351	0.175	4.25424e-34	Neu1	SARNP
2.37335e-38	1.49956	0.256	0.105	6.32332e-34	Neu1	ADH5
7.96803e-37	1.22236	0.359	0.186	2.12292e-32	Neu1	GCSH
5.4526e-36	1.27869	0.285	0.129	1.45274e-31	Neu1	AMER2
8.20053e-36	1.07305	0.351	0.18	2.18487e-31	Neu1	SAP18
6.7642e-33	1.20981	0.283	0.132	1.80219e-28	Neu1	MIR-9.2
1.02648e-32	1.45677	0.255	0.115	2.73485e-28	Neu1	SMX5
7.25285e-32	1.14415	0.334	0.179	1.93238e-27	Neu1	RHOA
2.68725e-31	1.50147	0.397	0.234	7.15964e-27	Neu1	NR2F2
9.84761e-31	1.09959	0.3	0.149	2.6237e-26	Neu1	NHP2
5.0697e-30	1.08684	0.296	0.146	1.35072e-25	Neu1	SSX2IP
6.91804e-30	1.31766	0.307	0.164	1.84317e-25	Neu1	U2AF1.1
9.94456e-30	1.07271	0.315	0.165	2.64953e-25	Neu1	ATF7IP
2.30107e-29	1.23377	0.298	0.154	6.13075e-25	Neu1	YPEL3
2.47069e-27	1.05417	0.252	0.12	6.58266e-23	Neu1	ARID1A
2.09496e-26	1.20051	0.3	0.158	5.58159e-22	Neu1	NFIB
3.92328e-26	1.11901	0.275	0.142	1.04528e-21	Neu1	SSBP3B
5.92682e-23	1.10789	0.283	0.152	1.57908e-18	Neu1	ZIC3
2.2721e-21	1.15515	0.269	0.15	6.05355e-17	Neu1	KIAA1211.1
2.44564e-20	1.0779	0.273	0.159	6.51591e-16	Neu1	PPP1CAB
3.54182e-18	1.02309	0.254	0.147	9.43646e-14	Neu1	MRPL57
2.29856e-17	1.09301	0.276	0.173	6.12405e-13	Neu1	MAK.1
2.80523e-16	1.05413	0.272	0.173	7.47397e-12	Neu1	SRSF3 (2 OF 2).1
1.11624e-236	1.67715	0.959	0.812	2.974e-232	Neu2	28S-RRNA
1.12856e-199	1.4256	0.98	0.941	3.00683e-195	Neu2	LOC107373896
1.14652e-192	1.11713	0.996	0.999	3.05467e-188	Neu2	CCDC88B.1
2.0163e-190	1.99346	0.944	0.847	5.37203e-186	Neu2	PB.4162.1
2.281e-153	1.30887	0.914	0.687	6.07726e-149	Neu2	NFU-G-1-026237
1.07154e-87	1.00995	0.888	0.704	2.85489e-83	Neu2	SSU-RRNA-EUKARYA
7.3387e-65	1.034	0.792	0.696	1.95525e-60	Neu2	NFU-G-1-026687
1.29741e-40	0.537243	0.921	0.78	3.45668e-36	Neu2	HSPA1A
1.44411e-39	0.496124	0.872	0.661	3.84755e-35	Neu2	HSP90AA1.2
9.11902e-38	0.870724	0.766	0.769	2.42958e-33	Neu2	PB.930.2
4.63028e-34	-0.410718	0.128	0.408	1.23364e-29	Neu2	ATP5L
2.64776e-33	-0.375186	0.176	0.477	7.05443e-29	Neu2	AMDHD1
3.15771e-33	-0.443462	0.193	0.504	8.41308e-29	Neu2	ATP5F1
5.53791e-32	-0.42743	0.187	0.487	1.47547e-27	Neu2	NUCKS1A
3.05259e-31	-0.406097	0.23	0.551	8.13302e-27	Neu2	CBX1B
1.85965e-30	-0.414544	0.114	0.362	4.95468e-26	Neu2	GNG13
2.383e-30	-0.308623	0.079	0.303	6.34902e-26	Neu2	PFDN5
3.3486e-30	-0.431145	0.09	0.319	8.92167e-26	Neu2	COX5A (2 OF 2)
8.76811e-30	-0.369572	0.101	0.338	2.33609e-25	Neu2	PB.5699.1
1.12727e-29	-0.401261	0.211	0.508	3.00338e-25	Neu2	HNRNPR
1.64978e-29	-0.285736	0.149	0.421	4.39551e-25	Neu2	SUB1B
1.72225e-29	-0.341742	0.106	0.346	4.58858e-25	Neu2	TOMM7
1.9491e-29	-0.267186	0.093	0.324	5.19298e-25	Neu2	COX7B2
2.00272e-29	-0.417946	0.109	0.351	5.33585e-25	Neu2	VDAC3 (1 OF 2)
2.21787e-29	-0.395458	0.162	0.438	5.90907e-25	Neu2	ATP5G3B
2.22265e-29	-0.4382	0.225	0.527	5.92182e-25	Neu2	BTF3
2.48171e-29	-0.34719	0.162	0.434	6.61203e-25	Neu2	H3F3B.1.3
3.1285e-29	-0.400127	0.153	0.42	8.33527e-25	Neu2	LSM8
3.32897e-29	-0.260111	0.147	0.416	8.86938e-25	Neu2	CBX1A
3.58213e-29	-0.313601	0.191	0.488	9.54387e-25	Neu2	PB.2189.3
4.9437e-29	-0.417363	0.117	0.359	1.31715e-24	Neu2	SRSF4
5.25049e-29	-0.44396	0.106	0.339	1.39889e-24	Neu2	STAU2
5.40579e-29	-0.398537	0.128	0.375	1.44026e-24	Neu2	SRSF3
5.88393e-29	-0.339185	0.091	0.318	1.56765e-24	Neu2	NAP1L1
8.77249e-29	-0.417412	0.129	0.378	2.33725e-24	Neu2	SERPINA10A
1.40942e-28	0.453933	0.815	0.624	3.75511e-24	Neu2	HSPA1A.1
1.41379e-28	-0.353751	0.093	0.318	3.76677e-24	Neu2	MBD3B
4.38034e-28	-0.2528	0.101	0.328	1.16705e-23	Neu2	UQCRB
6.0168e-28	1.26908	0.569	0.534	1.60306e-23	Neu2	PB.1044.1
1.785e-27	-0.388604	0.11	0.34	4.75578e-23	Neu2	POMP
1.97866e-27	-0.430728	0.109	0.336	5.27175e-23	Neu2	FBXO48
4.8507e-27	-0.305905	0.123	0.36	1.29237e-22	Neu2	GNAO1A
4.87081e-27	-0.446056	0.099	0.32	1.29773e-22	Neu2	PTP4A1
6.26339e-27	-0.270435	0.183	0.457	1.66876e-22	Neu2	NFU-G-1-014200
6.47508e-27	-0.287116	0.189	0.471	1.72516e-22	Neu2	NME5
7.2223e-27	-0.325073	0.067	0.263	1.92424e-22	Neu2	LDB1A
2.67052e-26	-0.400862	0.105	0.324	7.11507e-22	Neu2	RAB10
6.63309e-26	-0.341864	0.146	0.389	1.76725e-21	Neu2	ANKRD11
6.8684e-26	-0.271319	0.114	0.341	1.82995e-21	Neu2	USP10
6.87762e-26	-0.28391	0.146	0.389	1.8324e-21	Neu2	CSDE1
7.75246e-26	-0.380425	0.086	0.291	2.06549e-21	Neu2	RALA
8.07851e-26	-0.356686	0.105	0.322	2.15236e-21	Neu2	AP3D1
8.71279e-26	-0.364341	0.094	0.303	2.32135e-21	Neu2	PFDN6
1.03952e-25	-0.380738	0.184	0.447	2.76958e-21	Neu2	APPB
1.07972e-25	-0.419653	0.105	0.322	2.87669e-21	Neu2	OLA.20264
1.22586e-25	-0.394077	0.069	0.26	3.26607e-21	Neu2	PSMB2
2.33445e-25	-0.269027	0.072	0.265	6.21967e-21	Neu2	FAM49A
2.76056e-25	-0.342415	0.136	0.369	7.35495e-21	Neu2	PAFAH1B1A
3.5563e-25	-0.378833	0.114	0.332	9.47506e-21	Neu2	CCT5
3.70844e-25	-0.325251	0.142	0.378	9.8804e-21	Neu2	OLA.10208
4.85857e-25	-0.403514	0.12	0.34	1.29447e-20	Neu2	TCP1
8.05117e-25	-0.441515	0.076	0.269	2.14507e-20	Neu2	RAB30
9.77546e-25	-0.286978	0.095	0.3	2.60448e-20	Neu2	CELF2 (2 OF 2)
1.11081e-24	-0.253674	0.106	0.317	2.95954e-20	Neu2	PPM1A
1.27787e-24	-0.252821	0.075	0.267	3.40464e-20	Neu2	NFU-G-1-015923
1.47966e-24	-0.279919	0.08	0.275	3.94226e-20	Neu2	ACTR8.1
1.74489e-24	-0.262585	0.116	0.334	4.64891e-20	Neu2	NFU-G-1-004152
1.75664e-24	-0.386086	0.068	0.251	4.68021e-20	Neu2	ZC4H2
1.79638e-24	-0.404061	0.327	0.636	4.7861e-20	Neu2	YWHAG1
2.431e-24	-0.370974	0.331	0.647	6.4769e-20	Neu2	EEF2
2.9019e-24	-0.412538	0.962	0.97	7.73153e-20	Neu2	PB.3912.1
4.9877e-24	-0.314508	0.094	0.294	1.32887e-19	Neu2	LSM7
4.99586e-24	-0.359247	0.084	0.278	1.33105e-19	Neu2	PB.3922.1
5.74626e-24	-0.424603	0.158	0.392	1.53098e-19	Neu2	PTPRN2
6.31672e-24	-0.408548	0.082	0.271	1.68296e-19	Neu2	SEC61B
6.5065e-24	-0.343989	0.082	0.274	1.73353e-19	Neu2	CLTA
8.95011e-24	-0.440475	0.095	0.294	2.38458e-19	Neu2	C19H6ORF62
9.46705e-24	-0.394928	0.082	0.27	2.52231e-19	Neu2	PABPN1
1.50883e-23	-0.281519	0.161	0.398	4.01997e-19	Neu2	CLK4A
1.99405e-23	-0.442834	0.079	0.264	5.31275e-19	Neu2	PIN1
2.05119e-23	-0.280282	0.264	0.555	5.465e-19	Neu2	MSXE
2.07066e-23	-0.317705	0.143	0.37	5.51686e-19	Neu2	KIAA2022
2.67726e-23	-0.257406	0.119	0.331	7.13302e-19	Neu2	BZW1A
2.77053e-23	-0.326214	0.221	0.492	7.38151e-19	Neu2	PLXDC2 (2 OF 2)
7.1897e-23	-0.417616	0.113	0.316	1.91555e-18	Neu2	SNRPA
8.67547e-23	-0.336258	0.082	0.266	2.3114e-18	Neu2	CAMK2N2
1.30465e-22	-0.349989	0.076	0.256	3.47597e-18	Neu2	NFU-G-1-013226
1.3109e-22	-0.31033	0.097	0.29	3.49264e-18	Neu2	ARF1L
1.35391e-22	-0.291198	0.075	0.254	3.60721e-18	Neu2	PAFAH1B1B
1.83125e-22	-0.293969	0.104	0.301	4.87901e-18	Neu2	SPCS3
1.83173e-22	-0.400028	0.155	0.38	4.88028e-18	Neu2	CELF6
2.22465e-22	-0.334246	0.234	0.499	5.92713e-18	Neu2	COX4I1
2.30487e-22	-0.357561	0.09	0.277	6.14086e-18	Neu2	CAP1
3.28519e-22	-0.33332	0.123	0.328	8.75274e-18	Neu2	PB.2883.2
3.49065e-22	-0.439928	0.142	0.353	9.30014e-18	Neu2	MIDN
4.10664e-22	-0.396673	0.082	0.261	1.09413e-17	Neu2	C1ORF216
4.91643e-22	-0.390699	0.084	0.265	1.30988e-17	Neu2	NFU-G-1-004643
4.94284e-22	1.47403	0.473	0.399	1.31692e-17	Neu2	MKNK2
9.6388e-22	-0.444713	0.083	0.26	2.56807e-17	Neu2	PB.4410.1
1.0359e-21	-0.358213	0.105	0.297	2.75994e-17	Neu2	SHFM1
1.0873e-21	-0.405199	0.09	0.272	2.89688e-17	Neu2	GLSB
1.28147e-21	-0.271363	0.247	0.521	3.41422e-17	Neu2	SERINC1
1.93807e-21	-0.252338	0.146	0.362	5.16359e-17	Neu2	TTYH3B
1.96192e-21	-0.365886	0.21	0.459	5.22714e-17	Neu2	PCLO
3.61217e-21	-0.281746	0.094	0.279	9.62391e-17	Neu2	NFU-G-1-016132
4.92778e-21	-0.357115	0.113	0.306	1.31291e-16	Neu2	CR396586.1
7.91132e-21	-0.344552	0.083	0.257	2.10781e-16	Neu2	EEF1D
1.29047e-20	-0.257687	0.082	0.254	3.43819e-16	Neu2	DPYSL2 (1 OF 2)
1.39688e-20	-0.310653	0.129	0.329	3.72172e-16	Neu2	EWSR1B
1.56539e-20	-0.29743	0.09	0.266	4.17067e-16	Neu2	CCT8
2.01371e-20	-0.284063	0.259	0.534	5.36514e-16	Neu2	ATP6AP1A
2.10805e-20	-0.283995	0.104	0.287	5.61648e-16	Neu2	TFG
2.34894e-20	-0.356911	0.134	0.333	6.25828e-16	Neu2	KCTD16B
3.52682e-20	-0.303524	0.11	0.297	9.3965e-16	Neu2	CHD3
4.85153e-20	-0.328941	0.091	0.265	1.29259e-15	Neu2	CCT6A
4.99758e-20	-0.313407	0.331	0.626	1.3315e-15	Neu2	MARCKSL1
5.54898e-20	-0.354782	0.084	0.253	1.47841e-15	Neu2	SAS
7.43015e-20	-0.328907	0.097	0.273	1.97962e-15	Neu2	FRYB
1.03005e-19	0.579405	0.659	0.547	2.74436e-15	Neu2	DNAJB1B
1.36025e-19	-0.41454	0.221	0.446	3.62412e-15	Neu2	NDUFA4
1.50379e-19	-0.404674	0.094	0.266	4.00654e-15	Neu2	EIF2S3
2.11635e-19	-0.339783	0.135	0.329	5.6386e-15	Neu2	NFU-G-1-010954
3.39424e-19	-0.27188	0.138	0.332	9.04326e-15	Neu2	PB.1116.1
5.18075e-19	-0.39729	0.337	0.617	1.38031e-14	Neu2	GPM6B (2 OF 2)
7.28312e-19	-0.321782	0.225	0.462	1.94044e-14	Neu2	CPE
9.88957e-19	-0.40573	0.116	0.293	2.63488e-14	Neu2	FAM131A
1.03224e-18	1.02073	0.56	0.568	2.7502e-14	Neu2	BX005294.4
1.2458e-18	1.27406	0.451	0.379	3.31919e-14	Neu2	DNAJB2
1.39498e-18	-0.342602	0.35	0.638	3.71663e-14	Neu2	NDRG4
4.1316e-18	-0.305836	0.123	0.302	1.10078e-13	Neu2	TOB1
7.16718e-18	-0.345661	0.094	0.255	1.90955e-13	Neu2	CADPS
1.06201e-17	-0.258133	0.373	0.674	2.82951e-13	Neu2	RTN1
1.40901e-17	-0.388	0.101	0.263	3.75402e-13	Neu2	SLC6A17 (2 OF 2)
7.95912e-17	0.430913	0.678	0.576	2.12055e-12	Neu2	DNAJA4
3.67464e-16	-0.411181	0.649	0.826	9.79033e-12	Neu2	NACA
2.47528e-15	-0.396289	0.411	0.631	6.59488e-11	Neu2	SYT1
4.77363e-15	-0.284417	0.129	0.291	1.27184e-10	Neu2	TTBK2 (2 OF 2)
7.87934e-15	0.52532	0.609	0.521	2.09929e-10	Neu2	NPAS4
1.16637e-14	-0.382697	0.386	0.592	3.10756e-10	Neu2	CKBB
2.4102e-14	-0.318702	0.324	0.563	6.42151e-10	Neu2	APLP1
1.78222e-13	0.286598	0.128	0.288	4.74837e-09	Neu2	FSCN1 (2 OF 2)
6.60842e-13	-0.294732	0.441	0.687	1.76068e-08	Neu2	PNRC2
1.2259e-12	0.258221	0.125	0.275	3.26617e-08	Neu2	ADGRB3
1.5031e-12	0.29652	0.112	0.255	4.00472e-08	Neu2	TUB
1.6147e-12	0.355264	0.127	0.28	4.30204e-08	Neu2	NFU-G-1-004343
8.63181e-12	0.26727	0.157	0.32	2.29977e-07	Neu2	TARDBP
1.4654e-11	0.268543	0.189	0.371	3.90428e-07	Neu2	MYCBP2
2.51791e-11	1.25493	0.345	0.285	6.70846e-07	Neu2	CD44 (1 OF 2)
4.72199e-11	-0.257479	0.36	0.559	1.25808e-06	Neu2	NFU-G-1-015765
9.37174e-11	-0.250214	0.403	0.639	2.49691e-06	Neu2	MAP2
2.21435e-10	0.396077	0.129	0.267	5.8997e-06	Neu2	BX284638.3
2.51375e-10	0.454762	0.123	0.257	6.69739e-06	Neu2	SPTBN1 (3 OF 3)
2.78906e-10	0.842593	0.518	0.545	7.43089e-06	Neu2	CELF2.1
3.10825e-10	0.26858	0.162	0.316	8.28132e-06	Neu2	TSPAN3B
3.32352e-10	0.270247	0.161	0.313	8.85486e-06	Neu2	KCNK1B
3.68125e-10	0.513791	0.128	0.264	9.80795e-06	Neu2	CU571336.2
5.05477e-10	0.25491	0.147	0.288	1.34674e-05	Neu2	NBEAA
1.17252e-09	0.408629	0.217	0.407	3.12395e-05	Neu2	ANKRD52A
1.43033e-09	0.526239	0.127	0.258	3.81084e-05	Neu2	MYT1A
1.50564e-09	0.384834	0.191	0.358	4.01147e-05	Neu2	PTPRN2.1
1.88564e-09	0.506509	0.158	0.31	5.02392e-05	Neu2	KIF5AA
3.07876e-09	0.305679	0.143	0.277	8.20273e-05	Neu2	SRSF2
3.58173e-09	-0.28728	0.522	0.73	9.54281e-05	Neu2	YBX1
6.91317e-09	0.421331	0.134	0.259	0.000184188	Neu2	PPP2R5B
7.62417e-09	0.493368	0.191	0.355	0.000203131	Neu2	CELF3A
1.44792e-08	0.913587	0.48	0.527	0.000385769	Neu2	PCDHAC2 (1 OF 2)
3.96894e-08	0.50542	0.135	0.256	0.00105744	Neu2	SPEN
6.73987e-08	-0.338573	0.289	0.429	0.0017957	Neu2	SOX4
8.04773e-08	0.250452	0.162	0.29	0.00214416	Neu2	SCG3
1.02862e-07	1.22147	0.345	0.309	0.00274057	Neu2	FOSB
3.27591e-07	0.277188	0.206	0.351	0.00872799	Neu2	OGT
5.87309e-07	0.536275	0.17	0.302	0.0156477	Neu2	CT025910.1
6.10141e-07	1.07628	0.417	0.456	0.016256	Neu2	KIF1A (1 OF 2)
1.0712e-06	0.467816	0.206	0.352	0.0285399	Neu2	CMC4
1.19042e-06	0.462287	0.173	0.3	0.0317163	Neu2	LOC107393148
1.54336e-06	0.388591	0.252	0.429	0.0411197	Neu2	BX539313.1
3.70428e-06	0.413618	0.147	0.254	0.098693	Neu2	FAM60A
4.18442e-06	0.831231	0.428	0.41	0.111485	Neu2	ITM2CB
4.59781e-06	0.510366	0.193	0.331	0.122499	Neu2	LRRC4BB
6.22697e-06	0.688069	0.172	0.294	0.165905	Neu2	SCN1LAB
1.85081e-05	-0.437024	0.557	0.73	0.49311	Neu2	ELAVL3
7.59511e-05	0.273535	0.296	0.464	1	Neu2	CSPG5
7.7295e-05	0.445684	0.266	0.423	1	Neu2	PNISR
0.000111686	0.427577	0.282	0.452	1	Neu2	REEP5
0.000125026	0.590588	0.218	0.352	1	Neu2	ATP1B3B
0.000208167	1.14996	0.35	0.372	1	Neu2	QKIA
0.000227783	0.74547	0.158	0.254	1	Neu2	ATP1A1B.1
0.000380563	-0.350068	0.579	0.707	1	Neu2	POLR2G
0.00042339	0.380683	0.215	0.325	1	Neu2	LUZP2.1
0.000463843	0.628679	0.172	0.268	1	Neu2	SLC8A4A
0.000492599	0.900032	0.165	0.261	1	Neu2	NFU-G-1-004194
0.000543146	0.325563	0.177	0.265	1	Neu2	CT990561.1
0.00154332	1.26126	0.263	0.258	1	Neu2	CACNA1AA
0.00163894	0.662219	0.229	0.351	1	Neu2	GABRQ
0.00184647	0.384575	0.18	0.263	1	Neu2	IER2 (2 OF 2)
0.00329324	0.875924	0.203	0.309	1	Neu2	SLC44A2
0.00359915	0.758844	0.196	0.296	1	Neu2	SCN8A (1 OF 2)
0.00398984	0.405272	0.255	0.359	1	Neu2	ADGRB1
0.00580671	0.79292	0.176	0.257	1	Neu2	NFU-G-1-013670
0.00727752	0.501744	0.52	0.641	1	Neu2	GRIA2
0	4.12176	0.312	0.01	0	Neu3	C1QL3B.1
4.51422e-213	2.80052	0.435	0.065	1.20272e-208	Neu3	NECAB3
3.59475e-209	2.38896	0.603	0.14	9.57749e-205	Neu3	CNR1
2.21459e-200	2.93694	0.264	0.019	5.90033e-196	Neu3	FOXO1A
5.73245e-189	3.15099	0.254	0.019	1.5273e-184	Neu3	PRICKLE1
1.46831e-180	2.7319	0.395	0.065	3.91202e-176	Neu3	LSR
5.16687e-157	2.55015	0.301	0.039	1.37661e-152	Neu3	PB.7120.1
3.48932e-148	2.29617	0.379	0.07	9.29658e-144	Neu3	CNR1 (2 OF 2)
2.57326e-132	2.17914	0.59	0.212	6.85594e-128	Neu3	FAM131A.1
7.06143e-125	1.89623	0.561	0.18	1.88138e-120	Neu3	ELAVL4
3.52305e-113	1.46806	0.585	0.204	9.38647e-109	Neu3	NEUROD6B
1.03703e-106	2.13948	0.257	0.043	2.76295e-102	Neu3	CPNE7
1.08383e-93	1.64715	0.473	0.162	2.88764e-89	Neu3	DUSP14
1.30751e-92	2.17103	0.274	0.058	3.48359e-88	Neu3	CAMK1 (2 OF 2)
2.0624e-92	1.73874	0.564	0.238	5.49485e-88	Neu3	C6H16ORF45
1.66679e-90	1.69702	0.436	0.142	4.44083e-86	Neu3	GAS7
2.66352e-88	1.35994	0.499	0.173	7.09643e-84	Neu3	CALY
6.38218e-87	1.3138	0.695	0.364	1.7004e-82	Neu3	PCSK1NL
3.42238e-86	1.93203	0.285	0.065	9.11825e-82	Neu3	JUNBA
6.64291e-77	1.41832	0.556	0.242	1.76987e-72	Neu3	SRCIN1 (1 OF 2)
7.64491e-74	1.65744	0.479	0.202	2.03683e-69	Neu3	NECAP1 (2 OF 2)
2.34527e-73	1.47433	0.412	0.144	6.2485e-69	Neu3	LRRC4.2
9.08344e-69	1.7548	0.256	0.064	2.4201e-64	Neu3	CAMKK1
5.35381e-68	1.19712	0.424	0.15	1.42641e-63	Neu3	KCNAB1 (3 OF 3)
3.80034e-66	1.01346	0.781	0.469	1.01253e-61	Neu3	SLC17A6B
6.15463e-65	0.944795	0.792	0.528	1.63978e-60	Neu3	ALDOCB
1.94932e-64	1.2706	0.521	0.236	5.19357e-60	Neu3	NFU-G-1-008794
7.36641e-64	1.41374	0.34	0.111	1.96263e-59	Neu3	DOC2D
7.86987e-64	1.49092	0.428	0.169	2.09677e-59	Neu3	SMIM18
1.25597e-63	1.48332	0.427	0.169	3.34629e-59	Neu3	BX465851.1
1.26922e-61	1.35957	0.387	0.142	3.38157e-57	Neu3	RTN4RL1A
1.90492e-61	1.91819	0.347	0.123	5.07529e-57	Neu3	NRN1
7.75704e-61	1.49974	0.304	0.094	2.06671e-56	Neu3	PB.3602.1
2.1874e-59	0.968515	0.668	0.365	5.82788e-55	Neu3	GABRB3 (1 OF 2)
1.11863e-58	1.16535	0.537	0.257	2.98036e-54	Neu3	CR396586.1
9.99334e-58	1.45059	0.258	0.074	2.66253e-53	Neu3	TCF12
3.71023e-57	1.00477	0.723	0.445	9.88516e-53	Neu3	ADCYAP1B
8.37668e-57	0.901928	0.6	0.307	2.2318e-52	Neu3	SPA17
2.39992e-56	1.315	0.362	0.132	6.39411e-52	Neu3	PCDH17
3.17215e-56	0.867517	0.682	0.383	8.45156e-52	Neu3	SNCA
2.56501e-55	0.986933	0.684	0.409	6.83394e-51	Neu3	CPE
4.28844e-55	1.28134	0.551	0.286	1.14257e-50	Neu3	GAPVD1
4.32312e-55	1.16731	0.49	0.226	1.15181e-50	Neu3	CU633848.1
4.68461e-55	1.52565	0.316	0.11	1.24812e-50	Neu3	GRID2IPB
1.81698e-54	1.20292	0.363	0.136	4.84098e-50	Neu3	CNKSR2
4.81787e-52	1.05692	0.492	0.23	1.28363e-47	Neu3	APLP2
8.29576e-52	0.858292	0.756	0.508	2.21024e-47	Neu3	SYPA
1.13598e-51	1.52528	0.535	0.284	3.0266e-47	Neu3	PEA15
3.01378e-50	1.40277	0.261	0.083	8.02961e-46	Neu3	NECAB1.1
3.31605e-50	1.3739	0.339	0.129	8.83494e-46	Neu3	DUSP5
4.61978e-49	1.04475	0.549	0.286	1.23085e-44	Neu3	SLC17A6A
5.29685e-49	1.24356	0.284	0.098	1.41124e-44	Neu3	CABZ01064108.1.1
8.12496e-49	0.968936	0.59	0.33	2.16473e-44	Neu3	CELF6
1.20474e-48	1.66239	0.339	0.136	3.20979e-44	Neu3	NPTXR
2.31779e-48	1.198	0.504	0.264	6.17528e-44	Neu3	PLPPR4
9.08831e-48	1.91454	0.26	0.088	2.4214e-43	Neu3	EGR2A
1.36786e-47	1.36952	0.254	0.082	3.64438e-43	Neu3	NAB2
1.03441e-46	1.1976	0.434	0.2	2.75597e-42	Neu3	TRIO.1
1.44806e-46	1.27942	0.295	0.105	3.85807e-42	Neu3	PLXNB2
1.60115e-46	0.991206	0.535	0.284	4.26593e-42	Neu3	NFU-G-1-010954
3.63418e-45	0.720427	0.575	0.3	9.68254e-41	Neu3	NEUROD2
3.68487e-45	1.51003	0.424	0.202	9.8176e-41	Neu3	RTN4RL2A
4.62607e-45	1.58533	0.315	0.124	1.23252e-40	Neu3	HSD17B12B.1
2.04805e-44	0.771983	0.654	0.379	5.45663e-40	Neu3	ADCYAP1R1A
2.246e-44	1.00666	0.508	0.259	5.98403e-40	Neu3	NFU-G-1-016062
5.05974e-44	1.06083	0.398	0.179	1.34807e-39	Neu3	NFU-G-1-007616
5.41984e-44	0.84091	0.617	0.352	1.44401e-39	Neu3	FAM107B
8.21433e-44	1.13703	0.377	0.165	2.18854e-39	Neu3	PB.5523.1
9.88479e-44	1.02004	0.487	0.244	2.6336e-39	Neu3	MPRIP
1.66005e-43	0.968931	0.442	0.208	4.42288e-39	Neu3	NADL1.2
2.92866e-43	0.994049	0.528	0.285	7.80284e-39	Neu3	ENO2
3.1269e-43	1.11862	0.253	0.085	8.33101e-39	Neu3	NDST3
4.25994e-43	1.11504	0.506	0.272	1.13497e-38	Neu3	ATP6V1A (3 OF 4)
1.65988e-42	1.2892	0.302	0.116	4.42243e-38	Neu3	B3GALT2
1.66976e-42	0.992338	0.397	0.179	4.44875e-38	Neu3	ABI2A
1.22435e-41	1.54278	0.343	0.148	3.26204e-37	Neu3	RTN4RL2B
1.52053e-41	1.21699	0.282	0.107	4.05115e-37	Neu3	DBPA
2.33711e-41	1.06251	0.39	0.178	6.22676e-37	Neu3	BRSK1
1.33983e-40	0.991907	0.305	0.118	3.56972e-36	Neu3	DIO3
1.85016e-40	1.06431	0.448	0.223	4.92938e-36	Neu3	SLC6A17 (2 OF 2)
2.17714e-40	0.761541	0.733	0.516	5.80056e-36	Neu3	APLP1
2.87811e-40	0.801333	0.431	0.199	7.66816e-36	Neu3	SLC17A7
9.29065e-40	1.12215	0.253	0.089	2.47531e-35	Neu3	ADCY1B
1.67379e-39	1.26951	0.251	0.09	4.45947e-35	Neu3	PSD (1 OF 3)
2.10563e-39	0.779342	0.513	0.266	5.61004e-35	Neu3	CSGR04H1ORF95
2.69841e-39	1.05214	0.407	0.195	7.18936e-35	Neu3	DTNBP1
6.83382e-39	0.792882	0.686	0.448	1.82073e-34	Neu3	SYP
8.21934e-39	0.946069	0.542	0.32	2.18988e-34	Neu3	GPI (1 OF 2)
1.08989e-38	1.03301	0.347	0.154	2.90378e-34	Neu3	RAB6B
2.21036e-38	0.83701	0.445	0.215	5.88907e-34	Neu3	BHLHE23
2.55396e-38	1.10559	0.379	0.176	6.80451e-34	Neu3	GABRA5 (2 OF 2)
2.83577e-38	1.00544	0.275	0.105	7.55535e-34	Neu3	DBNDD1
4.79127e-38	1.17584	0.277	0.106	1.27654e-33	Neu3	CPNE4 (1 OF 2)
1.14009e-37	1.1598	0.261	0.099	3.03755e-33	Neu3	RORA
2.79218e-37	0.842342	0.507	0.277	7.4392e-33	Neu3	SCG5
3.62128e-36	1.09863	0.425	0.225	9.64818e-32	Neu3	CPEB4 (1 OF 2)
1.24329e-35	0.888558	0.576	0.352	3.31251e-31	Neu3	SNAP25 (1 OF 2)
2.2115e-35	1.22342	0.287	0.118	5.89209e-31	Neu3	SBK1
1.71949e-34	0.968456	0.352	0.162	4.58123e-30	Neu3	CDC42SE1
2.56471e-34	0.986244	0.331	0.149	6.83316e-30	Neu3	FAM102B
3.78067e-34	0.844486	0.415	0.209	1.00728e-29	Neu3	MXD1
4.06353e-34	1.25457	0.323	0.147	1.08265e-29	Neu3	DLK1
4.35108e-34	1.08177	0.316	0.14	1.15926e-29	Neu3	ERC1 (2 OF 3).1
4.55748e-34	1.03363	0.325	0.149	1.21425e-29	Neu3	PRKAR1B
8.21717e-34	0.849582	0.462	0.25	2.1893e-29	Neu3	AAK1
8.30503e-34	0.889402	0.277	0.113	2.21271e-29	Neu3	GRIN2DA.1
9.33946e-34	0.814642	0.612	0.402	2.48831e-29	Neu3	NFU-G-1-022957
1.21031e-33	0.805373	0.453	0.239	3.22463e-29	Neu3	NSF
1.54796e-33	0.695627	0.777	0.637	4.12423e-29	Neu3	NFU-G-1-007837
2.99012e-33	0.823718	0.514	0.298	7.96658e-29	Neu3	NAPB (2 OF 2)
4.87397e-33	0.970557	0.299	0.132	1.29857e-28	Neu3	FNDC4 (2 OF 2)
4.9203e-33	1.10254	0.369	0.185	1.31092e-28	Neu3	ATP6V1BA
8.58399e-33	0.83089	0.319	0.141	2.28703e-28	Neu3	MGLL
1.07564e-32	0.890237	0.442	0.239	2.86583e-28	Neu3	LDHA
1.87343e-32	0.830522	0.376	0.181	4.99139e-28	Neu3	RELN
1.96636e-32	0.876634	0.322	0.143	5.23898e-28	Neu3	CKB
2.74139e-32	0.837959	0.421	0.222	7.30389e-28	Neu3	C1ORF216
3.54211e-32	0.948733	0.321	0.146	9.43725e-28	Neu3	GRIN2AB
4.93377e-32	0.845498	0.356	0.169	1.3145e-27	Neu3	PTPRK
6.74709e-32	0.930481	0.291	0.126	1.79763e-27	Neu3	ELOVL6
8.40976e-32	0.843259	0.333	0.154	2.24061e-27	Neu3	ARHGDIG
2.24841e-31	0.935436	0.373	0.188	5.99044e-27	Neu3	LOC107373494
3.3094e-31	1.17374	0.263	0.112	8.81724e-27	Neu3	EPB49
5.64764e-31	1.02407	0.294	0.129	1.5047e-26	Neu3	SEMA3E
8.93929e-31	0.817072	0.438	0.236	2.3817e-26	Neu3	PACSIN1A
1.66957e-30	0.857799	0.379	0.193	4.44823e-26	Neu3	CACNA2D2 (3 OF 3)
2.28043e-30	0.871823	0.432	0.24	6.07576e-26	Neu3	NFU-G-1-016132
2.61838e-30	0.834303	0.258	0.106	6.97616e-26	Neu3	KIRREL3
3.90217e-30	1.1976	0.352	0.179	1.03965e-25	Neu3	EGR4 (2 OF 2)
6.36783e-30	0.834336	0.316	0.146	1.69658e-25	Neu3	IGSF3
7.58736e-30	0.865484	0.479	0.279	2.0215e-25	Neu3	OLA.20264
9.49706e-30	1.15131	0.336	0.166	2.5303e-25	Neu3	PACS1
2.1557e-29	0.991007	0.328	0.159	5.74343e-25	Neu3	MN1
2.51544e-29	0.720867	0.511	0.306	6.70188e-25	Neu3	PCLOB
4.06664e-29	0.932426	0.362	0.186	1.08348e-24	Neu3	SERP2
4.64138e-29	0.877663	0.309	0.145	1.2366e-24	Neu3	SLC4A10 (2 OF 2)
5.08671e-29	0.727477	0.333	0.158	1.35525e-24	Neu3	NCAM2
1.34512e-28	0.691527	0.523	0.312	3.58381e-24	Neu3	ARF3 (2 OF 2)
1.55397e-28	0.80106	0.353	0.173	4.14024e-24	Neu3	RIN1
2.6157e-28	0.78706	0.357	0.181	6.96901e-24	Neu3	PFKPA
2.90225e-28	0.811757	0.37	0.189	7.73246e-24	Neu3	CAMK2B (3 OF 3)
3.11305e-28	1.01014	0.331	0.161	8.29409e-24	Neu3	BX004890.2
3.35305e-28	0.697219	0.421	0.223	8.93352e-24	Neu3	EEF1A1B
1.19223e-27	1.26958	0.329	0.167	3.17645e-23	Neu3	MAPK8A
1.28612e-27	0.831556	0.356	0.18	3.42661e-23	Neu3	SNAP25 (2 OF 2)
1.86682e-27	0.866121	0.462	0.265	4.97376e-23	Neu3	PB.3820.5
5.03822e-27	0.978079	0.275	0.126	1.34233e-22	Neu3	C1QTNF4
7.58419e-27	0.885117	0.367	0.192	2.02065e-22	Neu3	FIBCD1
6.05497e-26	0.825086	0.41	0.229	1.61322e-21	Neu3	SYNJ1
6.97408e-26	0.735685	0.339	0.169	1.8581e-21	Neu3	CABZ01077140.1
7.66395e-26	1.00647	0.501	0.33	2.04191e-21	Neu3	RAB3C
1.52805e-25	0.831522	0.299	0.144	4.07117e-21	Neu3	NUP93
3.23334e-25	0.752751	0.51	0.319	8.61458e-21	Neu3	JUNBB
6.57485e-25	0.846207	0.261	0.119	1.75174e-20	Neu3	MPPE1
9.38035e-25	0.727387	0.424	0.243	2.49921e-20	Neu3	HK1 (2 OF 2)
9.97976e-25	0.760658	0.287	0.137	2.65891e-20	Neu3	2024-03-08
1.8699e-24	0.839918	0.366	0.198	4.98197e-20	Neu3	ISCU (2 OF 2)
1.94862e-24	0.795578	0.302	0.149	5.19171e-20	Neu3	CABZ01033874.1.1
2.17362e-24	0.900874	0.305	0.153	5.79119e-20	Neu3	NTRK2B
4.72139e-24	0.694824	0.6	0.439	1.25792e-19	Neu3	NRXN1A
5.15355e-24	0.708628	0.371	0.204	1.37306e-19	Neu3	RNF208
1.1774e-23	0.830594	0.311	0.158	3.13695e-19	Neu3	GUCY1A2
2.19899e-23	0.749621	0.411	0.235	5.85877e-19	Neu3	IQSEC2 (1 OF 2)
2.81978e-23	0.722417	0.275	0.133	7.51274e-19	Neu3	NCOA2
4.75767e-23	0.775307	0.371	0.206	1.26759e-18	Neu3	SPRED1
6.62874e-23	0.708417	0.332	0.174	1.7661e-18	Neu3	ATP2B4
6.67606e-23	0.767357	0.665	0.543	1.7787e-18	Neu3	FTH1A
1.2875e-22	0.85434	0.282	0.141	3.4303e-18	Neu3	ATP6V1C1 (1 OF 2)
1.69293e-22	0.84437	0.258	0.125	4.51047e-18	Neu3	CABZ01029422.1
1.70555e-22	0.860289	0.308	0.161	4.5441e-18	Neu3	RRAD
1.40247e-21	0.771112	0.355	0.201	3.7366e-17	Neu3	PROZA
1.48659e-21	0.775888	0.384	0.22	3.96071e-17	Neu3	SGIP1 (1 OF 2)
2.01856e-21	0.767436	0.347	0.195	5.37805e-17	Neu3	NDUFA2.1
2.36037e-21	0.825693	0.321	0.173	6.28873e-17	Neu3	PB.1325.10
2.5793e-21	0.827303	0.431	0.267	6.87203e-17	Neu3	EGR3
4.50504e-21	0.714287	0.26	0.128	1.20028e-16	Neu3	DLGAP2 (2 OF 2)
4.53362e-21	0.866706	0.258	0.128	1.20789e-16	Neu3	HIPK3B
5.80249e-21	0.714354	0.369	0.209	1.54596e-16	Neu3	SEPT7B
6.25824e-21	1.0602	0.254	0.126	1.66738e-16	Neu3	PSMD4B
7.97812e-21	0.771293	0.277	0.141	2.12561e-16	Neu3	PDE4BA
1.15084e-20	0.799138	0.291	0.154	3.06619e-16	Neu3	IQSEC3B
1.24795e-20	0.778173	0.26	0.129	3.32492e-16	Neu3	DLG1
1.72283e-20	0.817694	0.331	0.182	4.59014e-16	Neu3	SCHIP1
2.89428e-20	0.74064	0.263	0.131	7.71122e-16	Neu3	CR352258.1
7.12219e-20	0.690762	0.321	0.176	1.89756e-15	Neu3	ADRBK2
2.81424e-19	0.799992	0.268	0.139	7.49799e-15	Neu3	TTC9B
1.71641e-18	0.720878	0.304	0.167	4.57303e-14	Neu3	XBP1
3.12469e-18	0.705545	0.428	0.277	8.32512e-14	Neu3	SCAMP5
5.10604e-18	0.972449	0.364	0.223	1.3604e-13	Neu3	CHN1
5.14074e-18	0.945428	0.261	0.14	1.36965e-13	Neu3	HDAC9B
5.42835e-18	0.836954	0.387	0.243	1.44628e-13	Neu3	NFU-G-1-012693
6.40124e-18	0.709153	0.273	0.147	1.70548e-13	Neu3	NFU-G-1-020252
8.69616e-18	0.757507	0.263	0.139	2.31692e-13	Neu3	MXI1.1
3.18669e-17	0.955739	0.534	0.398	8.49029e-13	Neu3	ITM2CB
5.49979e-17	0.761895	0.306	0.173	1.46531e-12	Neu3	SNAP91
5.77039e-17	0.743245	0.339	0.203	1.53741e-12	Neu3	YWHAE2
1.98287e-15	0.724185	0.275	0.155	5.28295e-11	Neu3	RXRB
2.80395e-15	0.717825	0.264	0.147	7.47057e-11	Neu3	CRHR1
8.98617e-14	1.04007	0.466	0.334	2.39418e-09	Neu3	ADGRB1
2.68982e-13	0.733743	0.251	0.147	7.16649e-09	Neu3	PKP4 (2 OF 2)
2.82662e-221	2.07994	0.964	0.707	7.53097e-217	Neu4	PBX3A.1
9.69379e-172	2.3056	0.986	0.968	2.58272e-167	Neu4	PB.3912.1
2.68715e-159	2.27421	0.809	0.475	7.15937e-155	Neu4	BOC
4.9918e-60	1.76794	0.363	0.132	1.32997e-55	Neu4	LOC107387181
6.54526e-54	1.06016	0.496	0.217	1.74385e-49	Neu4	LOC107387694
3.90918e-53	1.62209	0.364	0.142	1.04152e-48	Neu4	CELF2
1.69086e-50	0.987584	0.507	0.227	4.50495e-46	Neu4	LOC107385042
1.14395e-48	0.852587	0.53	0.24	3.04782e-44	Neu4	LOC107394932
3.07732e-47	1.02324	0.454	0.201	8.19891e-43	Neu4	LOC107377705
3.28583e-44	0.897131	0.475	0.219	8.75444e-40	Neu4	LOC107394573
2.24237e-42	1.06764	0.416	0.187	5.97434e-38	Neu4	LOC107378566
2.18367e-41	1.40047	0.326	0.133	5.81796e-37	Neu4	LOC107386604
1.018e-40	1.70533	0.25	0.088	2.71226e-36	Neu4	LOC107388681
9.14516e-35	1.33869	0.288	0.12	2.43655e-30	Neu4	LOC107396261
3.99421e-29	0.536	0.442	0.218	1.06418e-24	Neu4	LOC107383746
6.5288e-29	-0.456478	0.143	0.412	1.73947e-24	Neu4	ATP5C1
2.01e-28	-0.438782	0.206	0.51	5.35524e-24	Neu4	ATP5J2
2.42843e-28	1.29071	0.269	0.118	6.47006e-24	Neu4	LOC107376678
3.5714e-28	-0.466641	0.152	0.42	9.51527e-24	Neu4	GAREM2
5.75581e-28	1.1161	0.264	0.114	1.53352e-23	Neu4	LOC107374626
3.2094e-27	-0.459301	0.167	0.436	8.55081e-23	Neu4	BX539313.1
4.04827e-27	-0.469767	0.09	0.316	1.07858e-22	Neu4	NAP1L1
1.27942e-26	-0.441833	0.193	0.479	3.40876e-22	Neu4	OLA.23000
1.29262e-26	-0.418719	0.179	0.455	3.44392e-22	Neu4	GNAS-AS1-1
1.35107e-26	-0.443333	0.131	0.379	3.59966e-22	Neu4	LDHB (1 OF 2)
5.49912e-26	1.14092	0.305	0.15	1.46513e-21	Neu4	LOC107376386
1.7237e-25	-0.44416	0.08	0.29	4.59246e-21	Neu4	UBE2L3B
1.86384e-25	-0.341034	0.147	0.399	4.96582e-21	Neu4	MAPK8IP2
3.1772e-25	-0.45965	0.109	0.335	8.46502e-21	Neu4	ATP5J
1.04972e-24	-0.441342	0.105	0.327	2.79677e-20	Neu4	PRMT1
1.29476e-24	-0.343294	0.237	0.536	3.44964e-20	Neu4	PABPC1B
1.37382e-24	-0.446454	0.24	0.523	3.66027e-20	Neu4	CEBPZ
2.38079e-24	-0.405098	0.134	0.371	6.34314e-20	Neu4	SRSF3
7.49427e-24	-0.25478	0.111	0.333	1.9967e-19	Neu4	FBXO48
1.06983e-23	-0.468346	0.185	0.442	2.85035e-19	Neu4	ARL6IP1
1.24643e-23	-0.395897	0.259	0.555	3.32086e-19	Neu4	PPIB
1.50349e-23	0.700655	0.341	0.175	4.00574e-19	Neu4	LOC107395803
2.04328e-23	-0.269401	0.134	0.368	5.44392e-19	Neu4	NDUFC1
2.41975e-23	-0.429954	0.311	0.625	6.44694e-19	Neu4	MARCKSL1
1.49172e-22	-0.390534	0.094	0.296	3.9744e-18	Neu4	SHFM1
1.57628e-22	0.826911	0.325	0.17	4.19968e-18	Neu4	LOC107381811
1.84898e-22	1.2048	0.252	0.121	4.92624e-18	Neu4	LOC107387769
1.8707e-22	0.816193	0.319	0.164	4.9841e-18	Neu4	LOC107381616
2.31657e-22	-0.378229	0.114	0.324	6.17205e-18	Neu4	SLC25A3
2.55223e-22	-0.432931	0.117	0.329	6.7999e-18	Neu4	NDUFB3
2.71291e-22	-0.358316	0.094	0.295	7.228e-18	Neu4	NDUFA5
2.89856e-22	-0.478743	0.12	0.334	7.72264e-18	Neu4	CROT
4.60043e-22	-0.282346	0.141	0.373	1.22569e-17	Neu4	SEC61G
5.70929e-22	-0.436767	0.126	0.341	1.52113e-17	Neu4	TMEM35
5.9159e-22	-0.364757	0.08	0.271	1.57617e-17	Neu4	LOC107373280
6.02743e-22	-0.375891	0.112	0.32	1.60589e-17	Neu4	SCG5
1.06943e-21	-0.344439	0.103	0.306	2.84929e-17	Neu4	ATP6V1H
1.15456e-21	-0.451034	0.07	0.25	3.07608e-17	Neu4	EIF4G2 (2 OF 2)
1.56016e-21	-0.276436	0.161	0.394	4.15675e-17	Neu4	CSNK1A1
1.88609e-21	-0.478849	0.082	0.268	5.02511e-17	Neu4	NFU-G-1-018026
1.99772e-21	-0.320692	0.094	0.29	5.32252e-17	Neu4	AP2B1
2.77736e-21	-0.35503	0.243	0.512	7.39973e-17	Neu4	NFU-G-1-015310
2.78724e-21	-0.465149	0.096	0.285	7.42605e-17	Neu4	DYNC1H1
3.43544e-21	-0.387628	0.1	0.297	9.15305e-17	Neu4	CELF2 (2 OF 2)
3.67858e-21	-0.291123	0.15	0.378	9.80085e-17	Neu4	NDUFA13
4.59578e-21	-0.280928	0.214	0.482	1.22445e-16	Neu4	PB.2189.3
6.53317e-21	-0.471359	0.079	0.259	1.74063e-16	Neu4	ADD2
7.19497e-21	-0.393223	0.112	0.313	1.91696e-16	Neu4	KIF5AA
9.47238e-21	-0.361789	0.144	0.363	2.52373e-16	Neu4	GPI (1 OF 2)
9.55833e-21	-0.43159	0.091	0.278	2.54663e-16	Neu4	MGST3
1.17442e-20	-0.332197	0.088	0.274	3.129e-16	Neu4	LOC107384147
1.64502e-20	-0.408099	0.12	0.322	4.38284e-16	Neu4	TARDBP
1.90886e-20	-0.370432	0.076	0.253	5.08578e-16	Neu4	AK1
2.03601e-20	-0.396925	0.083	0.264	5.42455e-16	Neu4	TMEM258
2.15085e-20	-0.360897	0.077	0.255	5.7305e-16	Neu4	NDUFB2
3.27464e-20	-0.350002	0.085	0.266	8.72461e-16	Neu4	RAB30
3.62815e-20	-0.451888	0.375	0.67	9.66647e-16	Neu4	RTN1
8.28237e-20	-0.440606	0.12	0.317	2.20667e-15	Neu4	SLC44A2
9.99193e-20	-0.413736	0.077	0.25	2.66215e-15	Neu4	FKBP4
1.97801e-19	-0.313389	0.256	0.531	5.27e-15	Neu4	MAPTA
2.53641e-19	-0.422732	0.085	0.26	6.75776e-15	Neu4	FUNDC1
2.65403e-19	-0.303124	0.212	0.459	7.07114e-15	Neu4	TSC22D1
3.34283e-19	1.6868	0.338	0.235	8.9063e-15	Neu4	DPP10 (1 OF 3)
3.58547e-19	-0.443146	0.08	0.252	9.55278e-15	Neu4	AK2
4.52645e-19	-0.455221	0.358	0.63	1.20598e-14	Neu4	GAPDHS
5.51714e-19	-0.334129	0.086	0.261	1.46993e-14	Neu4	PB.8153.1
5.73035e-19	-0.256954	0.147	0.358	1.52674e-14	Neu4	ATP1B3B
6.87435e-19	-0.278262	0.088	0.262	1.83153e-14	Neu4	NFU-G-1-004643
7.84705e-19	-0.365319	0.105	0.289	2.09069e-14	Neu4	AAK1
1.06436e-18	-0.340212	0.255	0.509	2.83578e-14	Neu4	ENO1A
1.10442e-18	1.2774	0.469	0.4	2.94251e-14	Neu4	ADCYAP1R1A
1.33948e-18	0.869799	0.311	0.173	3.56877e-14	Neu4	LOC107373838
2.11089e-18	-0.389137	0.108	0.288	5.62404e-14	Neu4	C6H16ORF45
2.49072e-18	-0.436426	0.807	0.938	6.63603e-14	Neu4	ACTB (1 OF 2)
2.79818e-18	-0.362361	0.082	0.251	7.4552e-14	Neu4	PYGMB
3.07513e-18	-0.448386	0.094	0.266	8.19307e-14	Neu4	PABPN1
5.0238e-18	-0.366962	0.093	0.264	1.33849e-13	Neu4	EIF2S3
5.41806e-18	-0.474506	0.431	0.674	1.44353e-13	Neu4	NFU-G-1-007837
5.78634e-18	-0.423132	0.346	0.611	1.54165e-13	Neu4	YWHAB (1 OF 2)
6.3215e-18	-0.28127	0.086	0.254	1.68424e-13	Neu4	EEF1D
1.03212e-17	-0.480575	0.086	0.25	2.74989e-13	Neu4	NDRG3A
1.26557e-17	1.42189	0.351	0.246	3.37185e-13	Neu4	CT990561.1
1.43755e-16	-0.445349	0.121	0.295	3.83007e-12	Neu4	HSPA5
1.8294e-16	-0.324377	0.355	0.634	4.87407e-12	Neu4	NDRG4
1.92494e-16	-0.278777	0.094	0.256	5.12863e-12	Neu4	PB.5757.2
8.07408e-16	-0.352503	0.099	0.258	2.15118e-11	Neu4	SPTBN1 (3 OF 3)
8.13268e-16	-0.285587	0.124	0.296	2.16679e-11	Neu4	TMED7
1.03718e-15	-0.370085	0.88	0.951	2.76337e-11	Neu4	LOC107373896
2.05329e-15	0.885455	0.264	0.146	5.47058e-11	Neu4	LOC107396109
4.0232e-15	-0.442052	0.105	0.261	1.0719e-10	Neu4	CAMK2N2
2.81605e-14	0.976383	0.511	0.49	7.5028e-10	Neu4	CNIH2
8.50033e-14	-0.284922	0.138	0.303	2.26474e-09	Neu4	PLPPR4
9.46716e-14	-0.41314	0.115	0.265	2.52234e-09	Neu4	FAM131A.1
9.56669e-14	1.67188	0.267	0.179	2.54885e-09	Neu4	SYT9A
1.19845e-13	-0.258393	0.14	0.301	3.19304e-09	Neu4	CR396586.1
2.07365e-13	-0.280199	0.243	0.444	5.52483e-09	Neu4	VSNL1A
2.6534e-13	0.475331	0.546	0.466	7.06946e-09	Neu4	ADCYAP1B
3.72064e-13	-0.362054	0.108	0.252	9.91289e-09	Neu4	BHLHE23
3.92548e-13	1.11798	0.446	0.393	1.04587e-08	Neu4	PB.3285.3
4.6143e-13	0.848284	0.555	0.531	1.22939e-08	Neu4	ZBTB18
4.81005e-13	1.44966	0.372	0.307	1.28154e-08	Neu4	LUZP2.1
1.89427e-12	1.51274	0.293	0.215	5.04691e-08	Neu4	SLC17A7
1.19252e-11	0.750022	0.568	0.59	3.17723e-07	Neu4	GPM6B (2 OF 2)
1.50454e-11	0.927595	0.49	0.485	4.00854e-07	Neu4	CLSTN1
1.69408e-11	-0.314592	0.58	0.76	4.51353e-07	Neu4	VAT1
3.44294e-11	1.51287	0.299	0.23	9.17301e-07	Neu4	CR790377.1
3.98222e-11	0.324153	0.153	0.314	1.06098e-06	Neu4	WU:FJ34H05
3.99681e-11	0.656289	0.581	0.633	1.06487e-06	Neu4	GRIA2
2.02369e-10	-0.467121	0.235	0.394	5.39173e-06	Neu4	PB.1394.2
4.04191e-10	-0.39385	0.835	0.931	1.07689e-05	Neu4	LOC107385699
9.94392e-10	0.309388	0.152	0.299	2.64936e-05	Neu4	SCN8A (1 OF 2)
1.04585e-09	-0.256611	0.217	0.377	2.78646e-05	Neu4	PB.7526.1
1.20494e-09	0.494832	0.657	0.752	3.21031e-05	Neu4	PCDH2AC
1.21852e-09	0.998347	0.422	0.393	3.24649e-05	Neu4	GABRB3 (1 OF 2)
1.61974e-09	1.51952	0.266	0.201	4.31546e-05	Neu4	PLXNA1
2.04662e-09	0.29431	0.129	0.262	5.45282e-05	Neu4	ADCYAP1R1.1
7.85095e-09	-0.4687	0.305	0.452	0.000209173	Neu4	EGR1
1.07997e-08	-0.325874	0.401	0.57	0.000287737	Neu4	ALDOCB
1.19897e-08	1.11573	0.411	0.397	0.000319441	Neu4	ATP2B1A
1.6208e-08	-0.367201	0.206	0.347	0.000431829	Neu4	KCTD4
1.8889e-08	0.310312	0.134	0.258	0.000503258	Neu4	PPP2R5B
2.21249e-08	1.38453	0.317	0.27	0.000589474	Neu4	TTBK2 (2 OF 2)
2.35339e-08	0.271994	0.143	0.271	0.000627014	Neu4	PB.6671.2
2.36714e-08	1.19941	0.376	0.355	0.000630677	Neu4	CASC3
5.18701e-08	0.375094	0.164	0.301	0.00138197	Neu4	CT025910.1
5.56133e-08	0.267672	0.181	0.326	0.00148171	Neu4	EPO
6.17851e-08	-0.398131	0.293	0.426	0.00164614	Neu4	SNCA
6.68268e-08	1.25591	0.343	0.309	0.00178047	Neu4	PB.1116.1
8.85992e-08	0.907351	0.317	0.252	0.00236055	Neu4	FABP7
1.05961e-07	0.458666	0.131	0.25	0.00282311	Neu4	DLG4.1
1.15337e-07	0.495165	0.604	0.609	0.00307293	Neu4	SYT1
1.38639e-07	0.307487	0.14	0.257	0.00369377	Neu4	FAM171A2 (2 OF 2)
1.74147e-07	0.252873	0.223	0.389	0.00463981	Neu4	CLK4A
2.53873e-07	0.361828	0.182	0.321	0.00676393	Neu4	EWSR1B
2.94427e-07	0.323003	0.14	0.257	0.00784441	Neu4	NDRG3B
4.16138e-07	0.558962	0.587	0.64	0.0110872	Neu4	RBM43
4.45212e-07	0.413376	0.144	0.264	0.0118618	Neu4	GLSB
5.0019e-07	0.383878	0.182	0.319	0.0133266	Neu4	PTPRSA
5.13583e-07	0.292611	0.181	0.317	0.0136834	Neu4	TNRC6A
1.27087e-06	0.274502	0.162	0.283	0.0338599	Neu4	AUH
1.32844e-06	0.281942	0.179	0.306	0.0353937	Neu4	GNB4
1.49046e-06	0.26163	0.344	0.274	0.0397102	Neu4	CCK (1 OF 2)
2.84338e-06	1.21488	0.323	0.297	0.0757562	Neu4	NCOA5.1
5.46534e-06	0.277466	0.226	0.37	0.145613	Neu4	CELF6
8.6714e-06	0.253703	0.161	0.271	0.231032	Neu4	AGRN (1 OF 2)
9.42035e-06	0.273416	0.687	0.842	0.250986	Neu4	28S-RRNA
9.79944e-06	1.14951	0.273	0.233	0.261086	Neu4	PB.7114.1
9.86992e-06	0.482962	0.568	0.619	0.262964	Neu4	MAP2
1.07905e-05	0.438541	0.175	0.291	0.287491	Neu4	CAMSAP2
1.29961e-05	0.911522	0.378	0.375	0.346256	Neu4	PB.5560.1
1.47703e-05	0.376776	0.214	0.348	0.393526	Neu4	OGT
1.57694e-05	0.262165	0.162	0.27	0.420145	Neu4	ADGRB3
1.75449e-05	0.281564	0.185	0.302	0.467449	Neu4	CSGR04H1ORF95
3.03446e-05	0.71911	0.431	0.442	0.808472	Neu4	PTPRD
3.18641e-05	0.283733	0.484	0.729	0.848954	Neu4	NFU-G-1-026687
6.49315e-05	0.44567	0.164	0.266	1	Neu4	PPM1E
7.04858e-05	0.360228	0.168	0.268	1	Neu4	CACNA1AA
0.000124221	0.349464	0.197	0.307	1	Neu4	RBM5
0.000125112	1.20209	0.29	0.271	1	Neu4	ATP1A3 (1 OF 2)
0.000160869	0.492128	0.238	0.377	1	Neu4	ANKRD11
0.000211517	0.355639	0.258	0.4	1	Neu4	SEZ6L2
0.000264962	0.445741	0.243	0.378	1	Neu4	SFPQ
0.000457231	1.07178	0.285	0.269	1	Neu4	PB.814.1
0.000469879	1.09791	0.347	0.353	1	Neu4	CAMK2B1
0.000523776	0.466395	0.214	0.327	1	Neu4	CR847998.1
0.000652892	0.8214	0.384	0.41	1	Neu4	SHISA7
0.000665808	0.624431	0.187	0.289	1	Neu4	SRSF5B
0.000811753	0.416363	0.191	0.291	1	Neu4	KLF12A
0.000816845	0.313341	0.212	0.311	1	Neu4	PLK2
0.00086864	0.525289	0.205	0.311	1	Neu4	ATP2B2.1
0.00113708	0.280775	0.269	0.396	1	Neu4	EFNB3
0.00206308	0.306089	0.303	0.454	1	Neu4	ARHGEF10L
0.00218236	1.20804	0.297	0.302	1	Neu4	PB.3382.1
0.00227232	0.566377	0.181	0.27	1	Neu4	HK1 (2 OF 2)
0.00298048	0.275519	0.314	0.464	1	Neu4	SPOCK3
0.00366921	0.379953	0.229	0.33	1	Neu4	DNER
0.00398099	0.691468	0.2	0.299	1	Neu4	GPATCH8
0.00463878	0.470667	0.463	0.504	1	Neu4	SLC17A6B
0.00506697	0.417961	0.206	0.295	1	Neu4	NFU-G-1-021376
0.00719185	0.309523	0.684	0.778	1	Neu4	PB.930.2
0.00844767	0.472703	0.22	0.313	1	Neu4	MPPED1
0.00871506	0.489867	0.287	0.419	1	Neu4	PNISR
0.00938608	0.600566	0.179	0.257	1	Neu4	ZNF827
0.00961967	0.586013	0.196	0.281	1	Neu4	NBEAA
0.00980033	0.54474	0.199	0.284	1	Neu4	SCG3
1.05307e-211	2.25858	0.841	0.239	2.8057e-207	Neu5	CCK (1 OF 2)
4.5221e-204	2.24937	0.905	0.377	1.20482e-199	Neu5	SNCA
1.32943e-154	1.94766	0.647	0.158	3.542e-150	Neu5	RIN1
6.45717e-153	2.28988	0.434	0.07	1.72038e-148	Neu5	SPHKAP
1.7349e-149	1.84653	0.661	0.165	4.62229e-145	Neu5	CLU
1.39029e-146	2.53018	0.252	0.021	3.70415e-142	Neu5	PDLIM5A
5.87317e-142	2.35993	0.494	0.099	1.56479e-137	Neu5	CBLN12
3.70222e-128	1.88266	0.479	0.099	9.86383e-124	Neu5	ENTPD3
3.74029e-124	1.65687	0.659	0.19	9.96525e-120	Neu5	SLC17A7
9.35255e-124	1.9941	0.603	0.168	2.4918e-119	Neu5	CD9A
3.32294e-119	1.85948	0.661	0.217	8.85332e-115	Neu5	MAP2K1
1.87288e-117	1.34084	0.713	0.219	4.98992e-113	Neu5	TSHZ1 (1 OF 2)
4.55954e-114	1.87596	0.467	0.106	1.2148e-109	Neu5	KCNIP1B
8.5519e-113	1.9022	0.5	0.125	2.27848e-108	Neu5	PGBD5
6.92955e-111	2.03051	0.293	0.042	1.84624e-106	Neu5	NPY8BR
1.21738e-110	1.8881	0.335	0.055	3.24348e-106	Neu5	SPHKAP.1
8.52738e-105	1.3987	0.684	0.224	2.27195e-100	Neu5	CT990561.1
2.74135e-98	1.62226	0.636	0.219	7.30379e-94	Neu5	AK5
3.50059e-93	2.25071	0.281	0.047	9.32662e-89	Neu5	CBLN1
7.9875e-92	1.54724	0.467	0.122	2.12811e-87	Neu5	CNTN3
2.08423e-89	1.50321	0.643	0.247	5.55301e-85	Neu5	FAM131A
2.29807e-88	1.21806	0.583	0.178	6.12276e-84	Neu5	CALY
2.8981e-87	1.44493	0.64	0.232	7.7214e-83	Neu5	AGRN (1 OF 2)
1.62703e-86	1.79804	0.475	0.138	4.33489e-82	Neu5	CKB
1.45389e-84	1.5422	0.39	0.095	3.87359e-80	Neu5	TACC1 (2 OF 2)
1.36716e-81	0.997196	0.926	0.647	3.64252e-77	Neu5	NFU-G-1-000695
1.86073e-79	1.38743	0.682	0.298	4.95753e-75	Neu5	CPNE2
1.96622e-79	1.88843	0.419	0.116	5.23859e-75	Neu5	DIO3
8.59998e-78	1.42586	0.378	0.094	2.29129e-73	Neu5	PPM1LB
2.5673e-76	1.29736	0.552	0.191	6.84005e-72	Neu5	DTNBP1
5.83103e-76	1.44813	0.353	0.086	1.55356e-71	Neu5	CR392045.1
8.02948e-76	1.19276	0.597	0.218	2.13929e-71	Neu5	ADD3B
5.36842e-74	1.18552	0.787	0.367	1.43031e-69	Neu5	GABRB3 (1 OF 2)
1.45231e-72	1.1588	0.395	0.103	3.8694e-68	Neu5	PLD1
1.42476e-68	1.003	0.909	0.564	3.79598e-64	Neu5	GPM6B (2 OF 2)
4.93277e-68	0.918519	0.919	0.668	1.31424e-63	Neu5	SNCB
8.84402e-68	1.22626	0.622	0.249	2.35631e-63	Neu5	SYNPR.1
9.96832e-68	1.44951	0.306	0.071	2.65586e-63	Neu5	GRAP
2.18794e-67	1.00861	0.857	0.445	5.82934e-63	Neu5	ADCYAP1B
2.40436e-66	1.42266	0.647	0.283	6.40593e-62	Neu5	OLFM1
3.63331e-66	1.06999	0.572	0.211	9.68022e-62	Neu5	CR790377.1
2.26359e-65	1.15384	0.63	0.255	6.03088e-61	Neu5	BSN (2 OF 3)
2.67961e-65	1.18991	0.579	0.228	7.13929e-61	Neu5	GLSB
5.48738e-65	1.15284	0.628	0.258	1.462e-60	Neu5	EGR3
1.77e-64	1.33941	0.444	0.143	4.71581e-60	Neu5	COX6B1
2.00072e-64	1.36244	0.531	0.201	5.33052e-60	Neu5	NPDC1
2.92704e-64	1.27334	0.616	0.265	7.79851e-60	Neu5	SYN2A
1.24493e-62	1.31847	0.337	0.089	3.31688e-58	Neu5	SOX8
1.37457e-62	1.0765	0.634	0.265	3.66226e-58	Neu5	CSGR04H1ORF95
2.55675e-62	1.01271	0.576	0.22	6.81196e-58	Neu5	DPP10 (1 OF 3)
8.60956e-62	1.22849	0.448	0.145	2.29384e-57	Neu5	ZIC3
2.9133e-61	1.48664	0.256	0.055	7.7619e-57	Neu5	RAMP3
6.82793e-61	1.20331	0.374	0.108	1.81917e-56	Neu5	CDH22
1.97545e-60	1.17557	0.51	0.187	5.26319e-56	Neu5	MEF2C
1.99849e-60	1.15988	0.568	0.235	5.32456e-56	Neu5	SLC8A4A
3.07216e-60	1.22932	0.459	0.157	8.18516e-56	Neu5	SPON1A
5.24639e-60	1.09594	0.376	0.11	1.39779e-55	Neu5	CSGR02H9ORF69
1.18418e-59	1.04218	0.746	0.382	3.15501e-55	Neu5	SHISA7
9.20392e-59	1.11887	0.601	0.25	2.4522e-54	Neu5	NPTN (1 OF 2)
1.71294e-58	1.06	0.496	0.178	4.56379e-54	Neu5	DGKK
2.8039e-58	1.32128	0.269	0.063	7.47042e-54	Neu5	AMPD2
4.31752e-58	1.1914	0.533	0.208	1.15032e-53	Neu5	C22ORF32 (1 OF 2)
6.93029e-58	1.25115	0.353	0.102	1.84644e-53	Neu5	NOS1
2.82532e-57	1.11117	0.572	0.242	7.5275e-53	Neu5	DMXL2
4.40434e-56	1.19754	0.455	0.161	1.17345e-51	Neu5	CDC42SE1
1.5165e-55	0.9771	0.645	0.287	4.04041e-51	Neu5	KCTD16B
3.68232e-55	1.34474	0.355	0.107	9.81081e-51	Neu5	OLA.8291
8.62995e-55	1.11368	0.467	0.167	2.29928e-50	Neu5	SYT9A
1.35471e-54	1.00257	0.593	0.247	3.60935e-50	Neu5	PB.814.1
1.76558e-54	1.39978	0.312	0.086	4.70403e-50	Neu5	PRKCD
7.4219e-54	1.25443	0.302	0.083	1.97742e-49	Neu5	EFNA1A
7.77673e-54	1.31485	0.428	0.152	2.07195e-49	Neu5	LRRC4.2
1.11342e-53	0.932362	0.696	0.331	2.96649e-49	Neu5	CASC3
1.44266e-53	0.993729	0.548	0.224	3.84367e-49	Neu5	GABRB2
2.34973e-53	1.06867	0.333	0.095	6.2604e-49	Neu5	MEF2CB
4.74078e-53	1.24851	0.355	0.111	1.26308e-48	Neu5	TMEM211
3.08638e-52	1.29415	0.298	0.082	8.22303e-48	Neu5	GRM5 (1 OF 2)
1.63764e-51	1.5363	0.31	0.092	4.36317e-47	Neu5	TMEM65
1.7147e-51	1.30301	0.37	0.122	4.56848e-47	Neu5	TSSC1
1.7349e-51	1.13822	0.69	0.356	4.62229e-47	Neu5	FAM107B
1.78275e-51	1.04824	0.347	0.106	4.74979e-47	Neu5	ADCYAP1
2.04783e-50	1.30396	0.3	0.085	5.45604e-46	Neu5	RGS8
2.26125e-50	0.859377	0.63	0.287	6.02465e-46	Neu5	SH3GL2
7.89871e-50	0.977077	0.527	0.218	2.10445e-45	Neu5	PLCXD3
2.05054e-49	1.38595	0.267	0.071	5.46326e-45	Neu5	CNRIP1B
5.04941e-49	1.19517	0.397	0.138	1.34532e-44	Neu5	NPTXR
1.64513e-48	1.12407	0.558	0.255	4.38311e-44	Neu5	SCG3
2.61478e-48	0.994182	0.638	0.311	6.96656e-44	Neu5	KCTD4
4.10205e-48	1.53595	0.3	0.089	1.09291e-43	Neu5	FGFR1OP2
1.02054e-46	0.921921	0.562	0.247	2.71903e-42	Neu5	MPRIP
1.15297e-46	1.0864	0.395	0.139	3.07185e-42	Neu5	MYH10 (2 OF 2)
1.23927e-46	1.05635	0.572	0.265	3.30179e-42	Neu5	NFU-G-1-021376
6.91493e-46	1.14041	0.395	0.143	1.84235e-41	Neu5	KLHL5
1.67994e-45	1.24777	0.26	0.072	4.47585e-41	Neu5	KCNJ12 (1 OF 2)
3.48953e-45	1.10722	0.469	0.192	9.29716e-41	Neu5	UCKL1
4.70221e-45	1.09351	0.471	0.193	1.25281e-40	Neu5	ARHGAP44 (1 OF 2)
5.88379e-45	1.11421	0.496	0.21	1.56762e-40	Neu5	KIAA1191
1.01376e-44	0.866795	0.444	0.171	2.70097e-40	Neu5	MEF2AA
1.25433e-44	0.924289	0.523	0.225	3.3419e-40	Neu5	NDRG3B
3.99684e-44	0.875982	0.678	0.355	1.06488e-39	Neu5	ADD1
9.02557e-44	0.83177	0.566	0.253	2.40468e-39	Neu5	TTBK2 (2 OF 2)
1.04889e-43	1.15629	0.504	0.227	2.79457e-39	Neu5	CAMK2N2
3.39337e-43	1.1504	0.512	0.241	9.04095e-39	Neu5	NFU-G-1-022893.1
5.85326e-43	1.15166	0.541	0.266	1.55948e-38	Neu5	CR396586.1
9.95845e-43	1.24446	0.312	0.101	2.65323e-38	Neu5	CHGA
1.7324e-42	0.888812	0.455	0.182	4.61564e-38	Neu5	ABI2A
2.29573e-42	0.857616	0.56	0.253	6.11652e-38	Neu5	PRDM8B
3.09138e-42	0.946697	0.38	0.137	8.23637e-38	Neu5	ATP2A3
4.04137e-42	1.00795	0.39	0.145	1.07674e-37	Neu5	MAPK3
5.58696e-42	1.02704	0.57	0.28	1.48853e-37	Neu5	PPP1CB
2.6599e-41	0.908714	0.459	0.191	7.08678e-37	Neu5	CR407704.1
5.62916e-41	0.883193	0.535	0.243	1.49978e-36	Neu5	CADM1A
6.24973e-41	0.848644	0.446	0.18	1.66511e-36	Neu5	PFKPA
6.52454e-41	0.947026	0.55	0.265	1.73833e-36	Neu5	NFU-G-1-016062
7.79541e-41	1.04563	0.362	0.131	2.07693e-36	Neu5	CNTN5
1.23916e-40	0.876369	0.415	0.16	3.30149e-36	Neu5	KCNAB1 (3 OF 3)
1.71803e-40	1.26011	0.384	0.151	4.57735e-36	Neu5	NFU-G-1-001572
1.77995e-40	0.944396	0.657	0.358	4.74233e-36	Neu5	ATP6V1E1B
4.31421e-40	0.921126	0.452	0.188	1.14943e-35	Neu5	VSNL1B
6.43929e-40	1.07224	0.357	0.131	1.71562e-35	Neu5	NFU-G-1-011110
8.69151e-40	1.12717	0.293	0.096	2.31568e-35	Neu5	NLGN4X
1.19914e-39	1.08768	0.318	0.109	3.19487e-35	Neu5	ARHGEF10
1.41898e-39	1.19497	0.287	0.092	3.78058e-35	Neu5	FZD3B
1.72345e-39	0.880517	0.601	0.317	4.5918e-35	Neu5	SPA17
1.1478e-38	1.00174	0.345	0.128	3.05808e-34	Neu5	DLG1
1.16837e-38	0.993284	0.306	0.102	3.1129e-34	Neu5	LRRTM1
1.25446e-38	0.967043	0.529	0.248	3.34226e-34	Neu5	TFG
3.83364e-38	1.07377	0.279	0.089	1.0214e-33	Neu5	NFU-G-1-011102
5.89044e-38	0.879452	0.269	0.083	1.56939e-33	Neu5	RASGEF1BB
1.3696e-37	1.0906	0.345	0.128	3.64903e-33	Neu5	GNAI2B
1.7184e-37	0.836523	0.51	0.233	4.57834e-33	Neu5	GPRC5BB
2.18707e-37	0.942446	0.444	0.191	5.82702e-33	Neu5	CHST2B
2.98975e-37	1.01243	0.351	0.132	7.9656e-33	Neu5	WBP2
3.65411e-37	0.972131	0.477	0.216	9.73563e-33	Neu5	EMC7
9.63208e-37	0.832692	0.558	0.28	2.56628e-32	Neu5	BSN (2 OF 3).1
1.12562e-36	1.14458	0.3	0.104	2.999e-32	Neu5	ATG3
1.21103e-36	0.850477	0.492	0.224	3.22656e-32	Neu5	C1ORF216
3.62538e-36	1.05229	0.326	0.121	9.6591e-32	Neu5	GPRIN1
1.17089e-35	1.04275	0.322	0.119	3.1196e-31	Neu5	NAV3
1.42854e-35	0.834498	0.465	0.208	3.80607e-31	Neu5	LOC107389947
1.64341e-35	0.866124	0.537	0.262	4.37853e-31	Neu5	KLF12A
1.96394e-35	1.01009	0.25	0.079	5.23253e-31	Neu5	SYT14
2.12398e-35	0.926355	0.341	0.128	5.65891e-31	Neu5	KCTD12.2
3.40831e-35	0.919526	0.374	0.149	9.08076e-31	Neu5	EFHD1
3.53112e-35	1.21979	0.339	0.133	9.40795e-31	Neu5	LGI1A
3.91003e-35	0.923812	0.568	0.29	1.04175e-30	Neu5	PEA15
3.97334e-35	0.930756	0.424	0.181	1.05862e-30	Neu5	EMC4
4.25492e-35	1.10376	0.252	0.081	1.13364e-30	Neu5	RC3H2
1.28762e-34	1.06163	0.291	0.103	3.43061e-30	Neu5	FAM19A5
2.60962e-34	1.04114	0.298	0.107	6.95281e-30	Neu5	CIT (1 OF 3).1
2.69269e-34	0.961642	0.277	0.095	7.17413e-30	Neu5	GABRA5 (1 OF 2)
5.41041e-34	0.845927	0.417	0.181	1.44149e-29	Neu5	IQSEC2.1
6.32227e-34	0.830577	0.752	0.446	1.68444e-29	Neu5	ITM2A
9.50065e-34	0.843851	0.574	0.315	2.53126e-29	Neu5	OCS-05354
1.6783e-33	0.877943	0.494	0.235	4.47149e-29	Neu5	CU633848.1
1.95051e-33	0.975502	0.281	0.098	5.19675e-29	Neu5	DBPB
2.19026e-33	0.863595	0.494	0.235	5.83551e-29	Neu5	PGAM1A
1.01495e-32	0.925415	0.262	0.089	2.70414e-28	Neu5	PPP1R12C
1.38623e-32	0.876143	0.465	0.222	3.69333e-28	Neu5	DLG4.1
1.89889e-32	0.826279	0.399	0.171	5.05921e-28	Neu5	GPR37B
2.64796e-32	1.03466	0.384	0.166	7.05497e-28	Neu5	CABZ01095157.1
2.78642e-32	0.830486	0.267	0.092	7.42386e-28	Neu5	INF2
2.79477e-32	0.858867	0.55	0.288	7.44611e-28	Neu5	PALM1B
2.80582e-32	0.882041	0.39	0.166	7.47554e-28	Neu5	NCALDA
1.39536e-31	0.918887	0.401	0.178	3.71766e-27	Neu5	SCN3B
1.61553e-31	0.931797	0.318	0.124	4.30426e-27	Neu5	STX1A
1.84561e-31	0.849745	0.543	0.292	4.91725e-27	Neu5	NFU-G-1-010954
9.87568e-31	0.840346	0.432	0.197	2.63118e-26	Neu5	CETN2
1.94942e-30	1.05202	0.279	0.103	5.19385e-26	Neu5	PB.4047.1
3.04856e-30	0.944658	0.351	0.145	8.12229e-26	Neu5	PCSK2
8.18135e-30	0.809151	0.351	0.146	2.17976e-25	Neu5	GNA11A
1.03515e-29	0.856895	0.355	0.15	2.75796e-25	Neu5	MANEAL (2 OF 2).1
1.47103e-29	0.83086	0.471	0.23	3.91925e-25	Neu5	SEC62
3.68965e-29	1.22308	0.267	0.099	9.83035e-25	Neu5	RGS7
6.82029e-29	0.85837	0.362	0.156	1.81713e-24	Neu5	PPP3CA.1
7.07377e-29	0.807427	0.335	0.138	1.88466e-24	Neu5	PRICKLE2 (2 OF 2)
1.79873e-28	0.949059	0.537	0.297	4.79236e-24	Neu5	CROT
1.86595e-28	0.944571	0.293	0.116	4.97144e-24	Neu5	SHANK1 (2 OF 2)
5.23527e-28	0.826139	0.407	0.193	1.39483e-23	Neu5	SH3GL2 (1 OF 2).1
7.41329e-28	0.818997	0.295	0.116	1.97512e-23	Neu5	ZNF831
1.78647e-27	0.900308	0.339	0.147	4.7597e-23	Neu5	NFU-G-1-020498
3.37598e-27	0.824634	0.397	0.183	8.99462e-23	Neu5	ULK1
3.46625e-27	0.844496	0.368	0.165	9.23513e-23	Neu5	ARL3
1.13744e-25	0.917779	0.252	0.096	3.03048e-21	Neu5	TAOK3B
1.17916e-25	0.84214	0.252	0.095	3.14164e-21	Neu5	PRDX1
3.50719e-24	0.940217	0.26	0.104	9.34422e-20	Neu5	HRASLS5
5.13783e-24	0.828733	0.335	0.151	1.36887e-19	Neu5	NFU-G-1-001915
6.40418e-24	0.815771	0.349	0.161	1.70627e-19	Neu5	TMEM59
1.38862e-23	0.940711	0.593	0.445	3.69969e-19	Neu5	NRXN1A
1.43318e-23	0.908344	0.304	0.132	3.81842e-19	Neu5	SI:CH211-140M22.7
6.7717e-23	1.2831	0.295	0.132	1.80418e-18	Neu5	HSD17B12B.1
1.79982e-22	0.868932	0.264	0.111	4.79527e-18	Neu5	CREBL2
2.66773e-22	0.808249	0.277	0.118	7.10763e-18	Neu5	WBP2.1
3.68844e-22	0.826502	0.258	0.106	9.82712e-18	Neu5	MYCN
5.63795e-22	0.84275	0.285	0.125	1.50212e-17	Neu5	SLC48A1
5.85318e-22	1.53699	0.262	0.115	1.55946e-17	Neu5	LOC107380342
2.04451e-18	0.852189	0.256	0.117	5.44719e-14	Neu5	NECAB2
6.94675e-18	0.953864	0.293	0.143	1.85082e-13	Neu5	LOC107387181
2.88164e-15	0.857319	0.287	0.149	7.67754e-11	Neu5	TSPEAR
1.46694e-14	0.868607	0.262	0.132	3.90837e-10	Neu5	LOC107397147
5.01129e-153	3.16101	0.436	0.074	1.33516e-148	Neu6	DLX1
5.01283e-118	3.4113	0.264	0.032	1.33557e-113	Neu6	DLX6A
1.47664e-106	3.03856	0.338	0.062	3.9342e-102	Neu6	ZFHX4
1.78873e-101	0.983071	0.992	0.917	4.7657e-97	Neu6	LOC107385699
1.05907e-95	2.80636	0.294	0.051	2.82168e-91	Neu6	ZFHX3
4.8958e-93	1.00848	0.979	0.866	1.30439e-88	Neu6	PECR
4.49796e-92	2.90721	0.311	0.06	1.19839e-87	Neu6	DLX2
2.44348e-88	2.5502	0.433	0.121	6.51017e-84	Neu6	MEIS2
1.0425e-79	0.971978	0.941	0.816	2.77753e-75	Neu6	UBA52
1.92469e-79	0.78504	0.992	0.921	5.12795e-75	Neu6	ACTB (1 OF 2)
1.10521e-77	2.35334	0.326	0.074	2.94462e-73	Neu6	SIX3
4.28817e-71	1.02235	0.903	0.817	1.1425e-66	Neu6	NR1D2B
9.34924e-71	1.40537	0.71	0.367	2.49092e-66	Neu6	MEX3A
3.37566e-70	1.08646	0.886	0.777	8.99376e-66	Neu6	RACK1
1.66869e-64	1.40084	0.723	0.392	4.44589e-60	Neu6	SOX4
2.89554e-63	1.1127	0.829	0.709	7.71458e-59	Neu6	EEF1B2 (1 OF 2)
1.96636e-62	2.29665	0.275	0.065	5.23898e-58	Neu6	ZIC1
1.50737e-60	0.956038	0.854	0.745	4.01609e-56	Neu6	OLA.26634
1.24232e-59	1.67176	0.59	0.291	3.30992e-55	Neu6	HMGN3.1
1.74189e-59	2.72945	0.378	0.133	4.6409e-55	Neu6	ZFHX2 (2 OF 3)
6.0356e-58	0.900697	0.949	0.902	1.60806e-53	Neu6	HSP90AB1
2.69734e-56	1.84557	0.471	0.189	7.18651e-52	Neu6	SOX11A
1.85128e-55	1.90645	0.311	0.088	4.93237e-51	Neu6	DLX5A
2.55472e-54	0.864584	0.871	0.803	6.80653e-50	Neu6	NACA
5.7043e-54	1.06932	0.814	0.715	1.5198e-49	Neu6	PB.3507.1
7.57204e-53	1.03791	0.822	0.704	2.01742e-48	Neu6	ELAVL3
5.76874e-52	0.876834	0.863	0.749	1.53697e-47	Neu6	MARCKS
2.92474e-51	0.857834	0.846	0.733	7.79239e-47	Neu6	FAU
2.04311e-43	1.08559	0.778	0.56	5.44346e-39	Neu6	PB.6299.1
2.59146e-42	1.06103	0.767	0.609	6.90444e-38	Neu6	H3F3B.1
4.03234e-38	0.938051	0.748	0.662	1.07434e-33	Neu6	TPT1
6.11419e-38	1.77056	0.448	0.218	1.629e-33	Neu6	HSPB1
7.2055e-38	1.79947	0.252	0.079	1.91976e-33	Neu6	HUNK
8.9343e-38	1.16622	0.446	0.2	2.38036e-33	Neu6	CNP
2.25332e-35	1.02193	0.693	0.515	6.00352e-31	Neu6	PPIB
3.42146e-34	0.918796	0.751	0.689	9.11581e-30	Neu6	POLR2G
5.62367e-34	0.915504	0.774	0.66	1.49831e-29	Neu6	PB.3700.1
2.11157e-32	1.11479	0.6	0.397	5.62586e-28	Neu6	NSA2
6.5714e-31	0.810415	0.761	0.669	1.75082e-26	Neu6	HMGN3
9.79327e-30	0.948596	0.512	0.276	2.60922e-25	Neu6	CD44 (1 OF 2)
1.2848e-29	1.21012	0.558	0.365	3.4231e-25	Neu6	MIBP2
1.54511e-26	1.39532	0.347	0.169	4.11665e-22	Neu6	TUBA8L3.2
3.72025e-26	0.676859	0.801	0.702	9.91187e-22	Neu6	YBX1
3.92494e-26	1.1904	0.516	0.335	1.04572e-21	Neu6	H2AFVA
1.08243e-24	0.882331	0.681	0.574	2.88392e-20	Neu6	EIF5A2
7.87779e-23	1.39851	0.268	0.12	2.09888e-18	Neu6	TMEM233
8.22489e-22	0.689876	0.776	0.709	2.19136e-17	Neu6	HMGB1
8.32987e-22	1.08615	0.611	0.597	2.21933e-17	Neu6	SLC25A6.1
1.01267e-20	1.46933	0.383	0.222	2.69805e-16	Neu6	PBX3A
1.75431e-20	1.04455	0.469	0.309	4.67401e-16	Neu6	SSR2.1
4.05815e-20	0.528566	0.863	0.771	1.08121e-15	Neu6	TUBA1C.1
8.82667e-20	0.995922	0.562	0.434	2.35169e-15	Neu6	PRDX2
8.83717e-20	0.701918	0.662	0.531	2.35449e-15	Neu6	ZBTB20
9.36552e-20	1.49614	0.408	0.248	2.49526e-15	Neu6	FABP7
3.70537e-19	0.851811	0.609	0.495	9.87223e-15	Neu6	H2AFVB
9.73458e-19	0.462225	0.818	0.766	2.59358e-14	Neu6	CIRBP
1.07303e-18	1.00373	0.507	0.369	2.85888e-14	Neu6	EIF3M
3.29556e-18	1.09541	0.497	0.362	8.78037e-14	Neu6	H1F0
9.48467e-18	0.959282	0.605	0.549	2.527e-13	Neu6	STMN1B
1.51343e-17	1.38785	0.406	0.271	4.03224e-13	Neu6	PBX1 (2 OF 2)
3.26015e-17	0.664115	0.696	0.588	8.68603e-13	Neu6	MARCKSL1
9.61327e-17	0.929189	0.586	0.516	2.56126e-12	Neu6	BTF3 (2 OF 2)
3.06916e-15	1.00292	0.461	0.333	8.17717e-11	Neu6	ARRDC3
1.06605e-14	1.03464	0.429	0.312	2.84029e-10	Neu6	H3F3B.1.2
1.65051e-14	0.706065	0.651	0.578	4.39746e-10	Neu6	AL954137.2
2.1907e-14	0.7301	0.611	0.511	5.83668e-10	Neu6	RSL24D1
2.39877e-14	0.877395	0.507	0.394	6.39105e-10	Neu6	CCT7
2.40538e-14	0.546361	0.715	0.657	6.40865e-10	Neu6	PNRC2
2.589e-14	0.788609	0.598	0.567	6.89787e-10	Neu6	H3F3B.1.4
3.46808e-14	1.13814	0.393	0.276	9.24e-10	Neu6	EIF3E
5.8385e-14	0.770497	0.592	0.502	1.55555e-09	Neu6	TUBB5
1.5372e-13	0.904468	0.296	0.168	4.09557e-09	Neu6	BASP1
2.59424e-13	0.738706	0.594	0.513	6.91183e-09	Neu6	EIF3F
6.63274e-13	0.82613	0.49	0.39	1.76716e-08	Neu6	SUMO4
1.48479e-12	1.21842	0.29	0.177	3.95593e-08	Neu6	LOC107381811
1.70491e-12	1.06957	0.258	0.149	4.5424e-08	Neu6	EPB41B
2.15396e-12	0.610033	0.651	0.579	5.73878e-08	Neu6	HNRNPA0
4.14091e-12	0.792836	0.596	0.561	1.10326e-07	Neu6	NFU-G-1-021971
4.52872e-12	0.793581	0.543	0.472	1.20659e-07	Neu6	HNRNPR
5.67615e-12	0.924229	0.397	0.285	1.5123e-07	Neu6	APEX1
1.10296e-11	0.981648	0.48	0.4	2.93861e-07	Neu6	H3F3B.1.3
1.15315e-11	0.896697	0.385	0.271	3.07233e-07	Neu6	MSNA
1.26831e-11	0.944739	0.412	0.314	3.37915e-07	Neu6	SNRPD2
1.41978e-11	1.17926	0.279	0.171	3.78271e-07	Neu6	LOC107381616
1.97143e-11	0.635417	0.617	0.65	5.25248e-07	Neu6	PTMAB
2.53315e-11	0.916425	0.412	0.311	6.74906e-07	Neu6	CCT3
2.89357e-11	0.660042	0.594	0.507	7.70933e-07	Neu6	ISLR2
4.98585e-11	0.57899	0.666	0.61	1.32838e-06	Neu6	EEF2
6.66583e-11	1.12189	0.34	0.236	1.77598e-06	Neu6	LOC107394573
1.27383e-10	1.04516	0.307	0.201	3.39387e-06	Neu6	LOC107378566
1.53951e-10	1.08173	0.281	0.179	4.10172e-06	Neu6	LOC107373838
1.60196e-10	0.317319	0.808	0.753	4.26811e-06	Neu6	CFL1
2.55195e-10	0.576178	0.664	0.596	6.79916e-06	Neu6	NFU-G-1-023491
3.74006e-10	0.729296	0.488	0.407	9.96463e-06	Neu6	KHDRBS1A
4.48938e-10	1.03102	0.336	0.241	1.1961e-05	Neu6	EIF2S3
7.69306e-10	0.70716	0.588	0.568	2.04966e-05	Neu6	HSPA8.2
1.19262e-09	1.03588	0.334	0.237	3.17751e-05	Neu6	LOC107387694
2.31011e-09	0.902384	0.374	0.289	6.15482e-05	Neu6	SNRPA
4.03489e-09	0.919785	0.347	0.256	0.000107501	Neu6	CHD4A
5.72919e-09	0.908831	0.34	0.247	0.000152643	Neu6	LOC107385042
6.60572e-09	0.795596	0.425	0.353	0.000175996	Neu6	EIF3I
9.8348e-09	0.757808	0.436	0.362	0.000262029	Neu6	EIF3K
1.43665e-08	0.812476	0.311	0.221	0.000382765	Neu6	DPYSL4
1.67301e-08	0.796916	0.397	0.312	0.000445741	Neu6	TCP1
1.76362e-08	0.477211	0.603	0.529	0.000469882	Neu6	BTG1
2.292e-08	0.855754	0.279	0.185	0.000610658	Neu6	LOC107395803
4.03459e-08	0.873019	0.442	0.384	0.00107494	Neu6	CBX1A
4.15586e-08	0.573107	0.607	0.595	0.00110725	Neu6	PPIAA
4.96755e-08	0.426051	0.736	0.681	0.0013235	Neu6	ATP5G3
5.01937e-08	0.718406	0.461	0.396	0.00133731	Neu6	CABZ01073085.1.1
5.06939e-08	0.662618	0.436	0.355	0.00135064	Neu6	CCT4
5.07947e-08	0.612055	0.526	0.463	0.00135332	Neu6	EIF3H
5.42747e-08	1.03859	0.304	0.219	0.00144604	Neu6	LOC107377705
6.0161e-08	0.762035	0.452	0.379	0.00160287	Neu6	EFNB3
1.14008e-07	-0.262361	0.129	0.251	0.00303753	Neu6	FUNDC1
1.2186e-07	0.8046	0.457	0.391	0.00324673	Neu6	OLA.22466
1.76666e-07	0.695654	0.499	0.449	0.0047069	Neu6	EIF4A1
1.90683e-07	0.991212	0.273	0.199	0.00508038	Neu6	ARID1A (1 OF 2).1
2.42224e-07	1.07275	0.294	0.222	0.00645358	Neu6	COMMD3
2.60022e-07	0.67523	0.357	0.261	0.00692777	Neu6	LOC107394932
2.77938e-07	0.851703	0.317	0.233	0.0074051	Neu6	LOC107383746
3.35268e-07	0.71345	0.469	0.413	0.00893255	Neu6	CCNI
4.26505e-07	0.761362	0.613	0.688	0.0113634	Neu6	HSP90AA1.2
5.72562e-07	-0.254644	0.351	0.504	0.0152548	Neu6	LOC107384962
6.0351e-07	1.034	0.321	0.255	0.0160793	Neu6	OLA.5716
6.25833e-07	0.68747	0.594	0.568	0.0166741	Neu6	PB.8558.1
7.49356e-07	0.78436	0.315	0.243	0.0199651	Neu6	CCT8
9.92076e-07	0.785248	0.285	0.204	0.0264319	Neu6	HSPA8
1.03724e-06	0.741833	0.406	0.344	0.0276351	Neu6	RAN
1.16309e-06	0.87111	0.262	0.186	0.0309881	Neu6	CELSR3
1.53432e-06	0.790374	0.268	0.193	0.0408789	Neu6	MTUS2.1
1.60308e-06	0.658197	0.347	0.265	0.042711	Neu6	TGOLN2
2.11995e-06	0.903942	0.414	0.363	0.0564818	Neu6	FABP3
2.16428e-06	0.919501	0.268	0.2	0.0576629	Neu6	GCSH
2.39712e-06	-0.259713	0.243	0.376	0.0638664	Neu6	MDH1 (1 OF 2)
2.517e-06	0.4124	0.622	0.684	0.0670604	Neu6	EEF1A1L1
2.62074e-06	0.763573	0.391	0.339	0.0698244	Neu6	HDAC1 (1 OF 2)
2.98685e-06	0.671767	0.448	0.4	0.0795788	Neu6	HP1BP3
4.20741e-06	0.68439	0.364	0.299	0.112098	Neu6	TARDBP
5.05664e-06	0.918852	0.304	0.24	0.134724	Neu6	PB.8153.1
5.09122e-06	0.561775	0.526	0.493	0.135645	Neu6	BTF3
6.0267e-06	0.28517	0.799	0.794	0.160569	Neu6	HSPA1A
8.66219e-06	-0.250393	0.148	0.257	0.230787	Neu6	EDF1
9.48812e-06	-0.254271	0.192	0.308	0.252792	Neu6	PPP1CB
1.06356e-05	1.05206	0.256	0.194	0.283364	Neu6	SNRPC
1.36609e-05	0.513837	0.537	0.516	0.363966	Neu6	CBX1B
1.40057e-05	0.882166	0.29	0.234	0.373153	Neu6	TOMM20B
1.41126e-05	0.698006	0.357	0.302	0.376001	Neu6	HCFC1
1.52793e-05	0.970134	0.288	0.229	0.407087	Neu6	SYNCRIP.1
1.98927e-05	0.674922	0.323	0.263	0.530002	Neu6	SSR3
2.58736e-05	0.724355	0.376	0.331	0.689352	Neu6	SRSF4
2.66464e-05	0.597536	0.436	0.392	0.709941	Neu6	SRSF7
3.76319e-05	0.574359	0.463	0.428	1	Neu6	EIF3G
4.42866e-05	0.60107	0.444	0.413	1	Neu6	SET (1 OF 2)
5.33083e-05	0.84523	0.296	0.242	1	Neu6	EIF3S6IP
8.98149e-05	-0.257711	0.507	0.611	1	Neu6	YWHAG1
0.000115416	0.844028	0.252	0.199	1	Neu6	TET3
0.000135168	-0.255894	0.484	0.586	1	Neu6	GNG2
0.000152528	0.439663	0.524	0.508	1	Neu6	ATRX
0.000169342	-0.269815	0.653	0.75	1	Neu6	PCDH2AC
0.000193736	0.458599	0.52	0.501	1	Neu6	NFU-G-1-010245
0.000202459	0.752571	0.304	0.259	1	Neu6	WU:FC51F04
0.000245895	0.498846	0.4	0.353	1	Neu6	FOXG1
0.000272195	-0.267363	0.171	0.261	1	Neu6	FRYB
0.000331508	0.715852	0.345	0.309	1	Neu6	SMARCC2
0.000348743	0.74709	0.273	0.228	1	Neu6	ZFAND5A
0.000358779	0.516194	0.501	0.486	1	Neu6	NFU-G-1-015310
0.000364742	0.738351	0.298	0.255	1	Neu6	PB.3922.1
0.000387615	0.432335	0.296	0.459	1	Neu6	SLC25A6
0.000401861	0.867447	0.313	0.274	1	Neu6	SHFM1
0.000447003	0.573799	0.433	0.408	1	Neu6	CBX3
0.000491167	0.579976	0.383	0.347	1	Neu6	SRSF3
0.000515067	0.817072	0.279	0.238	1	Neu6	NFU-G-1-021866
0.000590505	0.645461	0.294	0.244	1	Neu6	PB.6401.1
0.000608284	0.464676	0.518	0.507	1	Neu6	PABPC1B
0.000764718	0.68257	0.309	0.27	1	Neu6	LSM7
0.000797824	0.660136	0.26	0.216	1	Neu6	DYNLL1
0.00144284	0.648465	0.338	0.307	1	Neu6	BZW1A
0.00153711	0.823807	0.317	0.287	1	Neu6	NAA20
0.00158691	0.420613	0.522	0.516	1	Neu6	PB.4127.1
0.00176309	0.47145	0.395	0.366	1	Neu6	HMGB1B.1
0.00184011	0.6061	0.271	0.233	1	Neu6	NFU-G-1-022469
0.00188529	0.696334	0.266	0.222	1	Neu6	GPC6L
0.00196025	0.74201	0.292	0.258	1	Neu6	HMGA1
0.00228175	0.668363	0.334	0.304	1	Neu6	MAP2 (1 OF 2)
0.00237419	0.700221	0.334	0.314	1	Neu6	POMP
0.00277995	0.514093	0.463	0.455	1	Neu6	NUCKS1A
0.00343474	0.703554	0.268	0.236	1	Neu6	SNRPE
0.00385446	0.476511	0.368	0.34	1	Neu6	PEBP1
0.00385889	0.803457	0.283	0.258	1	Neu6	ING4
0.00447496	0.484677	0.505	0.487	1	Neu6	HNRNPK
0.00479477	0.712834	0.332	0.313	1	Neu6	ATPIF1
0.00506048	0.546895	0.323	0.295	1	Neu6	PTP4A1
0.00540906	0.648503	0.279	0.251	1	Neu6	BX284638.3
0.00651462	0.651561	0.262	0.233	1	Neu6	BUD31
0.00785493	0.768566	0.275	0.249	1	Neu6	SEC61B
0.00862066	0.448574	0.404	0.391	1	Neu6	LSM8
0.00877011	0.426563	0.45	0.445	1	Neu6	AMDHD1
0.00987707	0.647657	0.283	0.256	1	Neu6	REREA
0.00997133	0.40522	0.442	0.433	1	Neu6	TUBA1A
9.16055e-144	2.50029	0.406	0.059	2.44065e-139	Neu7	ZFHX4
4.3039e-143	2.41833	0.368	0.048	1.14669e-138	Neu7	ZFHX3
6.50187e-141	3.11417	0.48	0.093	1.73229e-136	Neu7	NFU-G-1-018863
6.14605e-129	2.77608	0.275	0.029	1.63749e-124	Neu7	IGFBP2
1.36642e-113	1.93072	0.66	0.204	3.64055e-109	Neu7	SLC6A1 (1 OF 2)
7.24682e-101	2.73426	0.345	0.062	1.93077e-96	Neu7	ZIC1
1.57531e-95	2.02736	0.725	0.313	4.19711e-91	Neu7	JUND
1.9283e-95	2.41736	0.466	0.122	5.13758e-91	Neu7	SCG2A
7.62202e-82	1.9394	0.401	0.096	2.03073e-77	Neu7	PB.3602.1
3.65059e-77	1.74025	0.452	0.129	9.72626e-73	Neu7	ZFHX2 (2 OF 3)
4.77202e-77	1.852	0.322	0.066	1.27141e-72	Neu7	SLC6A1 (2 OF 2)
1.50705e-76	1.68557	0.445	0.122	4.01523e-72	Neu7	GAD2
3.42294e-74	1.94414	0.259	0.045	9.11975e-70	Neu7	KCNIP1A
6.47508e-74	1.48934	0.73	0.333	1.72516e-69	Neu7	PPIAB
4.44704e-73	1.52716	0.734	0.362	1.18483e-68	Neu7	FOS
3.86022e-71	2.09313	0.436	0.132	1.02848e-66	Neu7	NR4A1 (2 OF 2)
2.65031e-63	1.61342	0.399	0.113	7.06123e-59	Neu7	GAD1B
2.95646e-62	2.40959	0.305	0.075	7.87691e-58	Neu7	SLA2
3.99661e-61	1.97314	0.333	0.088	1.06482e-56	Neu7	HPCAL4
1.59424e-58	1.4135	0.634	0.276	4.24755e-54	Neu7	NFU-G-1-021778
3.76545e-57	1.48684	0.8	0.513	1.00323e-52	Neu7	NPAS4
1.66067e-52	1.49521	0.319	0.086	4.42453e-48	Neu7	SLC32A1 (1 OF 2)
3.32271e-52	1.53375	0.298	0.077	8.85269e-48	Neu7	ID4
1.50394e-51	1.36814	0.273	0.066	4.00694e-47	Neu7	DSCAM
3.9924e-50	1.42735	0.541	0.241	1.06369e-45	Neu7	LDHA
1.9348e-49	0.882856	0.897	0.741	5.15488e-45	Neu7	NFU-G-1-005337
3.88965e-48	1.49252	0.448	0.17	1.03632e-43	Neu7	IER2 (1 OF 2)
3.79858e-47	1.85882	0.326	0.104	1.01206e-42	Neu7	STXBP5L.2
8.57048e-47	2.33802	0.263	0.072	2.28343e-42	Neu7	NFU-G-1-012912
7.84163e-46	1.07766	0.571	0.251	2.08924e-41	Neu7	TGOLN2
1.38325e-45	1.40483	0.424	0.162	3.68539e-41	Neu7	RAB3D
1.53136e-45	1.36423	0.424	0.16	4.08e-41	Neu7	C7H4ORF48
9.24129e-44	1.62617	0.326	0.105	2.46216e-39	Neu7	CACNG4 (1 OF 2)
3.77807e-43	1.26699	0.629	0.344	1.00659e-38	Neu7	PPP1R15B
3.77055e-42	1.02127	0.748	0.474	1.00459e-37	Neu7	CHAC1
9.55705e-42	1.13581	0.51	0.225	2.54628e-37	Neu7	EEF1A1B
1.18743e-41	0.953133	0.697	0.378	3.16367e-37	Neu7	PCSK1NL
1.63044e-41	1.38614	0.459	0.199	4.34397e-37	Neu7	ISCU (2 OF 2)
2.06824e-40	2.10707	0.396	0.161	5.51041e-36	Neu7	RRAD
6.20525e-40	1.1262	0.438	0.179	1.65327e-35	Neu7	ITM2CA
5.47284e-38	1.23747	0.601	0.321	1.45813e-33	Neu7	JUNBB
5.51922e-38	1.46288	0.371	0.148	1.47048e-33	Neu7	PHYHIPLB
1.2845e-37	1.13328	0.578	0.295	3.42229e-33	Neu7	FOSB
1.49862e-37	1.09291	0.706	0.413	3.99277e-33	Neu7	SCG2B
4.07264e-37	1.2261	0.452	0.201	1.08507e-32	Neu7	PCSK1
4.95857e-37	1.19144	0.429	0.181	1.32111e-32	Neu7	SI:CH211-39I22.1
1.22697e-36	1.43564	0.322	0.116	3.26903e-32	Neu7	PODXL2
2.33529e-36	1.44669	0.31	0.11	6.22192e-32	Neu7	NRXN2 (2 OF 3)
5.14852e-36	1.19991	0.566	0.297	1.37172e-31	Neu7	HMP19
9.73686e-36	1.2846	0.41	0.174	2.59419e-31	Neu7	SCARB2
2.74229e-35	1.01734	0.688	0.405	7.30629e-31	Neu7	NDUFA4
9.8098e-35	0.871533	0.741	0.465	2.61362e-30	Neu7	ATP6V1G1
1.01386e-34	1.24316	0.445	0.208	2.70123e-30	Neu7	COX5B2
3.23337e-34	0.899083	0.876	0.789	8.61466e-30	Neu7	HSPA1A
8.67508e-34	1.43723	0.305	0.112	2.3113e-29	Neu7	CR384099.1
1.31405e-33	1.14327	0.578	0.324	3.50102e-29	Neu7	NOVA1
1.421e-33	1.41108	0.291	0.099	3.78598e-29	Neu7	MSI2B
1.76338e-33	1.37644	0.354	0.147	4.69818e-29	Neu7	NFU-G-1-020252
5.3693e-33	1.23371	0.263	0.088	1.43054e-28	Neu7	MBNL1
6.49116e-33	1.43734	0.315	0.119	1.72944e-28	Neu7	GPR3
7.00289e-33	1.09345	0.476	0.228	1.86578e-28	Neu7	PTPRNA
1.74431e-32	1.16521	0.692	0.468	4.64738e-28	Neu7	EIF1B
4.45305e-32	1.28569	0.296	0.107	1.18642e-27	Neu7	CACNA2D2 (1 OF 2).1
8.35948e-32	0.940844	0.277	0.092	2.22722e-27	Neu7	DLX5A
8.98666e-32	1.1937	0.427	0.2	2.39432e-27	Neu7	SPOCK2
1.02095e-31	0.931023	0.543	0.284	2.72011e-27	Neu7	SCG5
1.21765e-31	1.13039	0.534	0.284	3.24418e-27	Neu7	OLA.20264
2.86596e-31	1.26821	0.387	0.173	7.63578e-27	Neu7	MAP1A (2 OF 2).1
3.22554e-31	0.995697	0.79	0.634	8.59381e-27	Neu7	HSPA1A.1
4.1788e-31	1.2266	0.459	0.226	1.11336e-26	Neu7	NFU-G-1-026209
5.76171e-31	1.40305	0.329	0.133	1.53509e-26	Neu7	CBX7A
3.77825e-30	1.22456	0.263	0.091	1.00664e-25	Neu7	TMEM125B
8.9144e-30	1.30037	0.345	0.143	2.37506e-25	Neu7	JUN
9.65981e-30	1.12162	0.552	0.305	2.57366e-25	Neu7	MCL1B
3.58346e-29	0.710582	0.727	0.429	9.54741e-25	Neu7	STXBP1A
4.7135e-29	1.00327	0.343	0.138	1.25582e-24	Neu7	NFU-G-1-007454
5.57947e-29	1.28728	0.294	0.113	1.48654e-24	Neu7	CPLX2
8.60858e-29	0.799529	0.578	0.323	2.29358e-24	Neu7	GABRQ
1.52757e-28	1.07428	0.483	0.243	4.06991e-24	Neu7	NFU-G-1-012693
2.47085e-28	1.0491	0.396	0.182	6.58308e-24	Neu7	TRIB2
4.0216e-28	1.12883	0.277	0.104	1.07147e-23	Neu7	TSPAN3A
4.08859e-28	0.842304	0.543	0.295	1.08932e-23	Neu7	ENO2
4.09934e-28	1.01876	0.58	0.333	1.09219e-23	Neu7	ADGRB1
5.32315e-28	0.754466	0.611	0.35	1.41825e-23	Neu7	ELMOD1
5.83093e-28	1.21041	0.268	0.099	1.55354e-23	Neu7	SIK1
6.55706e-28	1.12999	0.34	0.143	1.747e-23	Neu7	PCDH17
1.64655e-27	1.39921	0.34	0.149	4.38689e-23	Neu7	GADD45B
2.47314e-27	0.957528	0.445	0.217	6.58918e-23	Neu7	NADL1.2
2.91159e-27	1.22941	0.27	0.101	7.75736e-23	Neu7	NEGR1
6.7414e-27	1.29555	0.387	0.184	1.79611e-22	Neu7	PLK3
7.06519e-27	1.47445	0.261	0.099	1.88238e-22	Neu7	CT573202.1
4.80745e-26	0.890682	0.38	0.176	1.28085e-21	Neu7	TNS1 (2 OF 2).2
5.27645e-26	1.05284	0.527	0.292	1.4058e-21	Neu7	DNAJB5 (2 OF 2)
1.18947e-25	0.959324	0.459	0.241	3.1691e-21	Neu7	ACTR8.1
1.28162e-25	1.065	0.657	0.453	3.41462e-21	Neu7	OLA.5669
1.86483e-25	1.11198	0.336	0.149	4.96846e-21	Neu7	SLC38A2
5.85095e-25	1.25318	0.263	0.105	1.55887e-20	Neu7	HLFA
8.88175e-25	1.26976	0.289	0.121	2.36636e-20	Neu7	OLA.14942
1.24592e-24	1.2256	0.415	0.213	3.31951e-20	Neu7	LOC107389947
1.88699e-24	0.91487	0.464	0.246	5.02751e-20	Neu7	NFU-G-1-016132
3.25514e-24	1.14477	0.284	0.119	8.67266e-20	Neu7	PIK3R1 (1 OF 2)
3.39992e-24	0.806602	0.548	0.305	9.0584e-20	Neu7	NAPB (2 OF 2)
4.52361e-24	0.970435	0.394	0.197	1.20522e-19	Neu7	FIBCD1
6.97985e-24	0.671778	0.688	0.435	1.85964e-19	Neu7	SPOCK3
7.35783e-24	0.818728	0.375	0.179	1.96035e-19	Neu7	CLSTN3
1.01489e-23	1.00618	0.713	0.522	2.70397e-19	Neu7	BTG1
1.12449e-23	0.673353	0.58	0.332	2.99598e-19	Neu7	RAB3C
2.08567e-23	0.69416	0.685	0.44	5.55685e-19	Neu7	TPI1B
2.56191e-23	0.971789	0.445	0.242	6.82571e-19	Neu7	PGAM1B
1.69802e-22	0.740283	0.669	0.427	4.52403e-18	Neu7	UBE2QL1
2.37893e-22	1.07693	0.301	0.134	6.33817e-18	Neu7	CR352258.1
4.6991e-22	0.833985	0.606	0.394	1.25198e-17	Neu7	MKNK2
6.95686e-22	0.990735	0.324	0.149	1.85352e-17	Neu7	MDGA2
2.6735e-21	0.842877	0.58	0.374	7.123e-17	Neu7	DNAJB2
8.48906e-21	0.620912	0.72	0.48	2.26174e-16	Neu7	MAP1A
8.60823e-21	0.832996	0.394	0.203	2.29349e-16	Neu7	GPX4B
1.27313e-20	0.628527	0.725	0.512	3.392e-16	Neu7	MSXE
1.79035e-20	0.853308	0.303	0.139	4.77002e-16	Neu7	TIMP2A
2.05694e-20	1.2342	0.289	0.131	5.48029e-16	Neu7	SPRY4
2.76875e-20	0.825394	0.263	0.113	7.37677e-16	Neu7	FAM184A
4.13798e-20	1.18748	0.268	0.118	1.10248e-15	Neu7	IRF2BP2B
4.18608e-20	0.816534	0.401	0.212	1.1153e-15	Neu7	PIK3IP1
4.32832e-20	0.756106	0.515	0.298	1.15319e-15	Neu7	ELAVL2
6.22714e-20	0.94057	0.354	0.18	1.6591e-15	Neu7	BAG3
1.61345e-19	0.887575	0.352	0.179	4.29871e-15	Neu7	PCDH19
1.88025e-19	0.921132	0.368	0.196	5.00954e-15	Neu7	LHFPL3 (2 OF 2)
2.28379e-19	1.11387	0.329	0.163	6.08469e-15	Neu7	ZFAND2A
2.29449e-19	0.888386	0.263	0.116	6.1132e-15	Neu7	EEF1A1A
3.06565e-19	0.883675	0.392	0.212	8.16781e-15	Neu7	PTPN5
7.77184e-19	0.807086	0.755	0.576	2.07065e-14	Neu7	DNAJA4
8.15704e-19	0.752138	0.387	0.206	2.17328e-14	Neu7	CISD1
9.94991e-19	0.641831	0.695	0.492	2.65096e-14	Neu7	MIEN1
1.04687e-18	0.915573	0.266	0.12	2.78918e-14	Neu7	RGS7BPB
1.12436e-18	0.747006	0.268	0.118	2.99562e-14	Neu7	NECAB2
2.17449e-18	1.08559	0.273	0.128	5.79349e-14	Neu7	CAMTA1A
4.11486e-18	0.730611	0.385	0.209	1.09632e-13	Neu7	JAZF1A
9.83393e-18	0.96856	0.27	0.128	2.62005e-13	Neu7	RABGGTB
2.44744e-17	0.816634	0.296	0.145	6.5207e-13	Neu7	ATP1B1
3.29712e-17	0.828993	0.324	0.163	8.7845e-13	Neu7	EPB41L2
1.07881e-16	0.872051	0.322	0.166	2.87429e-12	Neu7	SLC29A4
1.29502e-16	0.732183	0.706	0.549	3.45032e-12	Neu7	DNAJB1B
1.49046e-16	0.621343	0.41	0.231	3.97104e-12	Neu7	PB.4410.1
1.83672e-16	0.685476	0.585	0.389	4.89356e-12	Neu7	STMN2A
1.9471e-16	0.674005	0.406	0.229	5.18766e-12	Neu7	TUB
2.62852e-16	0.832252	0.399	0.235	7.00318e-12	Neu7	FAM49A
7.85625e-16	0.621143	0.28	0.137	2.09314e-11	Neu7	NHSL2
1.02924e-15	0.78325	0.487	0.307	2.7422e-11	Neu7	EIF4A2
1.18951e-15	0.912115	0.315	0.169	3.16922e-11	Neu7	RAB3B
1.30606e-15	0.821497	0.443	0.272	3.47974e-11	Neu7	TOB1
1.65766e-15	0.656217	0.531	0.346	4.41649e-11	Neu7	RAB6BB
3.65628e-15	0.910798	0.291	0.153	9.74142e-11	Neu7	SLC4A10 (2 OF 2)
1.26059e-14	0.664253	0.385	0.226	3.35859e-10	Neu7	GLT25D1 (2 OF 2)
1.33018e-14	1.01629	0.354	0.206	3.54399e-10	Neu7	PRR18
1.68128e-14	0.738176	0.723	0.566	4.47944e-10	Neu7	NFU-G-1-023540
1.758e-14	0.648255	0.797	0.676	4.68385e-10	Neu7	HSP90AA1.2
2.67998e-14	0.794784	0.396	0.236	7.14028e-10	Neu7	CPEB4 (1 OF 2)
3.2427e-14	0.637775	0.401	0.24	8.63952e-10	Neu7	SPRYD7
4.48249e-14	0.776484	0.793	0.67	1.19427e-09	Neu7	LOC107373011
4.6342e-14	0.706071	0.473	0.298	1.23469e-09	Neu7	NFU-G-1-010954
5.02265e-14	0.753088	0.273	0.14	1.33819e-09	Neu7	PDE4D
5.6576e-14	0.895102	0.27	0.143	1.50735e-09	Neu7	FAIMA
6.76771e-14	0.757605	0.28	0.146	1.80312e-09	Neu7	SRCIN1 (2 OF 2)
9.74022e-14	0.753797	0.291	0.155	2.59509e-09	Neu7	CACNG2 (1 OF 2)
1.08529e-13	0.643534	0.497	0.326	2.89154e-09	Neu7	CMC4
1.44996e-13	0.685463	0.375	0.223	3.86314e-09	Neu7	CSPG5B
1.56393e-13	1.02393	0.366	0.222	4.16679e-09	Neu7	ZFAND5A
1.63869e-13	0.63521	0.343	0.195	4.36595e-09	Neu7	TMEM106BA
3.32289e-13	0.672948	0.368	0.222	8.85317e-09	Neu7	CU633160.1
4.00413e-13	0.775175	0.429	0.273	1.06682e-08	Neu7	COX5A (1 OF 2)
4.62703e-13	0.772401	0.329	0.186	1.23278e-08	Neu7	DAB2IP (1 OF 2)
4.83963e-13	0.77403	0.268	0.142	1.28942e-08	Neu7	BX957337.1
6.3956e-13	0.757373	0.408	0.25	1.70398e-08	Neu7	OLA.5716
7.8507e-13	0.770248	0.289	0.158	2.09166e-08	Neu7	PIP5K1CA.1
7.90986e-13	0.688405	0.329	0.189	2.10743e-08	Neu7	SLC6A8.1
1.40027e-12	0.90698	0.294	0.165	3.73073e-08	Neu7	DUSP4
1.78038e-12	0.762456	0.287	0.161	4.74346e-08	Neu7	NTRK2B
2.0015e-12	0.632625	0.324	0.187	5.33259e-08	Neu7	CREBRF.1
2.19001e-12	0.66038	0.345	0.203	5.83485e-08	Neu7	PRR12 (2 OF 2)
2.30252e-12	0.828167	0.266	0.144	6.13462e-08	Neu7	NRXN2A
2.32797e-12	0.972841	0.254	0.135	6.2024e-08	Neu7	MEIS2
3.20575e-12	0.633217	0.417	0.264	8.54107e-08	Neu7	DBI.1
7.07346e-12	0.617134	0.319	0.185	1.88458e-07	Neu7	ANKRD46
8.52567e-12	0.746307	0.275	0.15	2.27149e-07	Neu7	PKP4 (2 OF 2)
1.08242e-11	0.832115	0.389	0.245	2.88388e-07	Neu7	IER2 (2 OF 2)
1.37098e-11	0.702963	0.259	0.141	3.6527e-07	Neu7	CNTN1 (1 OF 2)
1.75905e-11	0.673279	0.429	0.282	4.68664e-07	Neu7	ATPIF1B
2.60487e-11	0.626988	0.347	0.212	6.94016e-07	Neu7	RNF208
4.32867e-11	0.759379	0.289	0.168	1.15329e-06	Neu7	PURA
7.7271e-11	0.627096	0.308	0.181	2.05873e-06	Neu7	FOSL2
9.09883e-11	0.953753	0.254	0.144	2.4242e-06	Neu7	ENTPD7
1.49517e-10	0.650272	0.303	0.18	3.98358e-06	Neu7	KCNC1
1.98288e-10	0.889692	0.534	0.414	5.28299e-06	Neu7	NFU-G-1-006772
2.83049e-10	0.712379	0.305	0.186	7.54126e-06	Neu7	CRIP2 (2 OF 2)
3.48995e-10	0.769784	0.254	0.146	9.29827e-06	Neu7	VDAC2 (2 OF 2)
4.74899e-10	0.866472	0.296	0.179	1.26527e-05	Neu7	NFU-G-1-006772.2
4.86152e-10	0.958656	0.31	0.194	1.29525e-05	Neu7	IRS2.1
6.10509e-10	0.763443	0.289	0.174	1.62658e-05	Neu7	XBP1
2.73497e-08	0.640656	0.266	0.167	0.000728678	Neu7	TNRC6C (1 OF 2)
8.91709e-08	0.722278	0.275	0.177	0.00237578	Neu7	AHSA1L
7.43512e-05	0.738591	0.266	0.192	1	Neu7	EGR4 (2 OF 2)
2.12981e-248	4.74295	0.295	0.011	5.67444e-244	Neu8	NMB
3.80879e-157	2.32193	0.774	0.222	1.01478e-152	Neu8	TSHZ1 (1 OF 2)
1.52196e-150	2.75579	0.374	0.045	4.05496e-146	Neu8	CBLN1
4.63221e-150	3.10395	0.297	0.027	1.23416e-145	Neu8	FAM131C
6.02195e-145	2.9106	0.472	0.08	1.60443e-140	Neu8	PRKCD
8.02325e-107	2.90214	0.338	0.054	2.13763e-102	Neu8	TMEM100 (2 OF 2).1
5.00475e-104	2.33989	0.51	0.127	1.33342e-99	Neu8	CU570976.1
1.07292e-93	2.52535	0.31	0.05	2.85859e-89	Neu8	HSPB7.1
2.7403e-87	1.3044	0.931	0.671	7.30098e-83	Neu8	SNCB
3.9047e-81	2.12769	0.433	0.108	1.04033e-76	Neu8	CBLN12
2.52857e-76	2.71975	0.544	0.205	6.73687e-72	Neu8	NRN1.1
1.54793e-75	2.04382	0.692	0.312	4.12415e-71	Neu8	KCTD4
3.22184e-75	1.94726	0.446	0.123	8.58396e-71	Neu8	TMEM163A
1.1497e-73	1.98223	0.297	0.056	3.06313e-69	Neu8	CBLN2B
5.66578e-73	1.9025	0.69	0.336	1.50953e-68	Neu8	SLC1A2B
3.61799e-71	1.9839	0.426	0.117	9.6394e-67	Neu8	GRAMD1B
8.92806e-71	1.73235	0.592	0.228	2.3787e-66	Neu8	AK5
4.45429e-69	1.11857	0.91	0.652	1.18676e-64	Neu8	NFU-G-1-000695
3.59782e-67	1.91818	0.405	0.11	9.58567e-63	Neu8	NECAB2
8.41875e-67	1.39258	0.628	0.234	2.24301e-62	Neu8	CT990561.1
1.46488e-65	1.32119	0.679	0.289	3.90288e-61	Neu8	ELAVL2
7.08847e-64	1.55507	0.551	0.198	1.88858e-59	Neu8	ELAVL4
1.2053e-62	1.92368	0.395	0.112	3.21128e-58	Neu8	TMEM211
2.98522e-60	1.86168	0.308	0.072	7.95352e-56	Neu8	SASH1A
4.47367e-59	1.56878	0.456	0.147	1.19192e-54	Neu8	DLK1
3.36321e-55	1.97932	0.321	0.085	8.96061e-51	Neu8	FAR1
1.18031e-50	1.81879	0.344	0.103	3.14471e-46	Neu8	FAM19A5
1.14343e-48	1.53057	0.582	0.276	3.04643e-44	Neu8	GABRA1
1.15352e-48	1.29498	0.533	0.219	3.07333e-44	Neu8	CR790377.1
1.14566e-47	1.83083	0.356	0.113	3.05239e-43	Neu8	CDH22
2.48693e-46	1.69282	0.272	0.07	6.62592e-42	Neu8	ZADH2
5.34047e-45	1.48935	0.374	0.123	1.42286e-40	Neu8	DIO3
4.83659e-44	1.73384	0.297	0.085	1.28861e-39	Neu8	LOC107388377
8.57978e-43	1.32226	0.456	0.182	2.28591e-38	Neu8	CD9A
2.27578e-42	1.25135	0.518	0.233	6.06337e-38	Neu8	NFU-G-1-013670
6.11093e-42	1.51508	0.392	0.144	1.62814e-37	Neu8	PKP4 (2 OF 2)
2.41164e-41	1.19362	0.674	0.382	6.42533e-37	Neu8	PB.3285.3
3.83496e-41	0.888804	0.841	0.595	1.02175e-36	Neu8	SYT1
1.27529e-39	1.31534	0.356	0.121	3.39775e-35	Neu8	DOC2D
3.18112e-39	1.0422	0.718	0.424	8.47545e-35	Neu8	PTPRD
4.24508e-39	0.646177	0.944	0.848	1.13102e-34	Neu8	NFU-G-1-015782
1.3363e-38	1.13642	0.451	0.185	3.5603e-34	Neu8	DGKK
1.37688e-38	0.973543	0.705	0.396	3.66842e-34	Neu8	SNCA
4.73119e-38	1.23622	0.433	0.174	1.26053e-33	Neu8	ARPP21
3.07506e-36	1.63356	0.282	0.09	8.19288e-32	Neu8	RGS8
1.1935e-35	1.08666	0.592	0.296	3.17984e-31	Neu8	SLC17A6A
1.26776e-35	1.12689	0.526	0.245	3.37769e-31	Neu8	AGRN (1 OF 2)
1.50541e-35	1.20496	0.595	0.316	4.01088e-31	Neu8	SLC25A53
2.34016e-35	1.44682	0.308	0.103	6.23489e-31	Neu8	PB.8683.1
2.82132e-35	1.4489	0.333	0.118	7.51684e-31	Neu8	BCL11A (1 OF 3)
9.817e-35	1.4537	0.336	0.121	2.61554e-30	Neu8	NFU-G-1-020751
1.26716e-34	1.46186	0.333	0.121	3.37609e-30	Neu8	NAV3
1.62778e-34	1.29543	0.279	0.088	4.33689e-30	Neu8	GRIK3
2.42631e-34	0.694006	0.528	0.234	6.46443e-30	Neu8	EOMESA
3.04479e-33	0.927588	0.713	0.422	8.11223e-29	Neu8	EGR1
7.10168e-33	0.832349	0.464	0.194	1.8921e-28	Neu8	MEF2C
1.22438e-32	1.1772	0.269	0.086	3.26212e-28	Neu8	GRM5 (1 OF 2)
8.0169e-32	1.29189	0.403	0.174	2.13594e-27	Neu8	GPR37B
1.28012e-30	1.26436	0.336	0.13	3.41063e-26	Neu8	C1QTNF4
2.09965e-30	1.16408	0.346	0.136	5.59411e-26	Neu8	CNTN5
4.83832e-30	1.20222	0.485	0.243	1.28907e-25	Neu8	PACSIN1A
5.66117e-30	0.940595	0.677	0.418	1.50831e-25	Neu8	PCLO
6.57053e-30	1.20017	0.418	0.187	1.75059e-25	Neu8	CLU
2.44922e-29	1.02587	0.495	0.246	6.52544e-25	Neu8	NFU-G-1-005948.1
1.19312e-28	0.932461	0.556	0.295	3.17883e-24	Neu8	ENO2
4.70534e-28	1.30921	0.256	0.088	1.25364e-23	Neu8	KCNIP4.1
4.7146e-28	1.45218	0.313	0.124	1.25611e-23	Neu8	SBK1
1.27414e-27	1.07257	0.523	0.293	3.39468e-23	Neu8	PALM1B
1.42917e-27	1.02831	0.413	0.185	3.80774e-23	Neu8	PKNOX2
3.80461e-27	1.07928	0.303	0.114	1.01366e-22	Neu8	PCDH7
4.17669e-26	1.19478	0.39	0.182	1.11279e-21	Neu8	SCN3B
1.08511e-25	0.839337	0.549	0.294	2.89107e-21	Neu8	OLFM1
2.68802e-25	0.882443	0.541	0.299	7.16169e-21	Neu8	GAPVD1
1.74493e-24	0.747413	0.503	0.258	4.64901e-20	Neu8	PB.6543.1
2.29001e-24	0.959745	0.592	0.366	6.10128e-20	Neu8	ATP6V1E1B
3.84727e-24	0.663477	0.759	0.485	1.02503e-19	Neu8	SLC17A6B
7.64406e-24	0.864204	0.603	0.353	2.03661e-19	Neu8	PTPRN2
7.64967e-24	0.934623	0.503	0.274	2.0381e-19	Neu8	NFU-G-1-021376
8.88961e-24	1.39909	0.449	0.243	2.36846e-19	Neu8	IER2 (2 OF 2)
9.29362e-24	0.840934	0.305	0.124	2.4761e-19	Neu8	PRKCB
1.1051e-23	1.14317	0.3	0.125	2.94432e-19	Neu8	GRIN1B
1.30701e-23	0.656643	0.756	0.52	3.48227e-19	Neu8	SYPA
2.22747e-23	1.1118	0.323	0.141	5.93464e-19	Neu8	CELF4.1
4.05752e-23	1.01247	0.29	0.116	1.08104e-18	Neu8	ENTPD3
4.74223e-23	1.14175	0.426	0.225	1.26347e-18	Neu8	AK1
5.41225e-23	0.750726	0.538	0.299	1.44199e-18	Neu8	KCTD16B
8.7834e-23	0.876954	0.636	0.413	2.34016e-18	Neu8	VSNL1A
1.30167e-22	1.19097	0.341	0.156	3.46805e-18	Neu8	ZIC3
1.54501e-22	0.923561	0.462	0.24	4.11638e-18	Neu8	CU633848.1
2.75686e-22	1.09954	0.251	0.098	7.34511e-18	Neu8	GABRB2 (2 OF 2)
3.22922e-22	0.881219	0.356	0.163	8.6036e-18	Neu8	NFIB
4.788e-22	1.20387	0.351	0.168	1.27567e-17	Neu8	SPON1A
6.05651e-22	0.918079	0.446	0.23	1.61364e-17	Neu8	NEUROD6B
7.37134e-22	0.952156	0.341	0.157	1.96395e-17	Neu8	LRFN4
8.74818e-22	0.702212	0.726	0.504	2.33078e-17	Neu8	PB.6851.1
1.43867e-21	1.42939	0.297	0.134	3.83306e-17	Neu8	KCTD12.2
4.3856e-21	1.00123	0.349	0.165	1.16846e-16	Neu8	NELL1
5.72078e-21	1.11151	0.303	0.135	1.52419e-16	Neu8	ST6GALNAC3
6.05901e-21	1.08538	0.279	0.119	1.6143e-16	Neu8	SGSM1 (1 OF 2)
6.41406e-21	0.816707	0.495	0.271	1.7089e-16	Neu8	EGR3
6.79595e-21	1.12152	0.408	0.22	1.81064e-16	Neu8	SKIL
1.23476e-20	0.86202	0.367	0.181	3.28977e-16	Neu8	OLFM1 (2 OF 2)
1.51132e-20	0.971145	0.456	0.255	4.02661e-16	Neu8	STX1B
1.92484e-20	0.910619	0.487	0.277	5.12835e-16	Neu8	SYN2A
1.93003e-20	0.756707	0.685	0.455	5.14219e-16	Neu8	ITM2A
2.19682e-20	0.739226	0.444	0.235	5.85298e-16	Neu8	GABRB2
2.84888e-20	0.871512	0.392	0.201	7.59026e-16	Neu8	ARHGAP44 (1 OF 2)
3.25693e-20	1.14934	0.272	0.118	8.67744e-16	Neu8	NDEL1A.1
7.9591e-20	0.747008	0.633	0.41	2.12054e-15	Neu8	NFU-G-1-022957
8.23978e-20	0.869527	0.438	0.235	2.19532e-15	Neu8	CAMK2N2
2.78735e-19	1.04778	0.359	0.184	7.42635e-15	Neu8	GNB5A
3.12742e-19	0.785183	0.272	0.113	8.3324e-15	Neu8	BCL11B.1
3.92043e-19	0.78472	0.456	0.253	1.04452e-14	Neu8	DMXL2
8.6247e-19	0.808296	0.438	0.242	2.29788e-14	Neu8	GLSB
1.52759e-18	1.13538	0.277	0.126	4.06997e-14	Neu8	LRRC4BA
2.12566e-18	0.825664	0.556	0.349	5.6634e-14	Neu8	ATP6V0B
2.74249e-18	1.02395	0.303	0.142	7.30681e-14	Neu8	MUC22 (3 OF 3).2
3.07686e-18	0.760084	0.61	0.412	8.19769e-14	Neu8	NDUFA4
4.56648e-18	1.22328	0.269	0.122	1.21665e-13	Neu8	RASGRF1
6.12202e-18	0.768601	0.531	0.332	1.63109e-13	Neu8	SV2A (2 OF 2)
1.37021e-17	0.6845	0.477	0.274	3.65066e-13	Neu8	CR396586.1
1.75394e-17	0.810215	0.487	0.29	4.67302e-13	Neu8	ATP2B2.1
2.2128e-17	1.09619	0.285	0.134	5.89557e-13	Neu8	GUCY1B3
2.29511e-17	0.89225	0.449	0.261	6.11486e-13	Neu8	AAK1
5.66637e-17	1.0015	0.285	0.137	1.50969e-12	Neu8	CACNA1D (1 OF 2).1
6.08213e-17	0.920901	0.292	0.141	1.62046e-12	Neu8	NFU-G-1-009799
6.74474e-17	0.826107	0.556	0.377	1.797e-12	Neu8	SCOC
1.53966e-16	0.655446	0.41	0.222	4.10212e-12	Neu8	PBX3A
2.3613e-16	0.689081	0.405	0.227	6.29121e-12	Neu8	SGIP1 (1 OF 2)
2.97512e-16	0.657959	0.615	0.404	7.92662e-12	Neu8	RTN4A
3.7602e-16	0.642237	0.5	0.299	1.00183e-11	Neu8	SH3GL2
3.8223e-16	0.977943	0.29	0.14	1.01838e-11	Neu8	PB.7208.1
4.40729e-16	1.05237	0.323	0.169	1.17423e-11	Neu8	RAB3B
6.0956e-16	0.709999	0.374	0.198	1.62405e-11	Neu8	C11ORF87
1.15704e-15	0.821742	0.305	0.153	3.08269e-11	Neu8	MAPK3
1.83697e-15	0.894044	0.328	0.174	4.89424e-11	Neu8	RIMS2A
1.87411e-15	1.04638	0.251	0.117	4.99319e-11	Neu8	PB.5066.2
2.12725e-15	1.0553	0.313	0.164	5.66764e-11	Neu8	DUSP4
2.70642e-15	0.649294	0.397	0.222	7.21072e-11	Neu8	SYN3
3.39748e-15	0.859732	0.323	0.168	9.0519e-11	Neu8	C7H4ORF48
4.17346e-15	0.738931	0.797	0.626	1.11193e-10	Neu8	RBM43
8.85126e-15	0.796227	0.446	0.275	2.35824e-10	Neu8	RAB3AB
9.19022e-15	0.768641	0.49	0.31	2.44855e-10	Neu8	NAPB (2 OF 2)
1.17037e-14	0.658018	0.462	0.274	3.11821e-10	Neu8	NFU-G-1-016062
1.55575e-14	1.08581	0.277	0.139	4.145e-10	Neu8	LGI1A
1.90203e-14	0.647524	0.408	0.236	5.06758e-10	Neu8	CPEB4 (1 OF 2)
2.57702e-14	0.752868	0.438	0.264	6.86597e-10	Neu8	NAV1 (1 OF 2)
2.7679e-14	0.676779	0.605	0.438	7.37452e-10	Neu8	STXBP1A
2.91532e-14	0.671442	0.623	0.446	7.76728e-10	Neu8	KIF1B
3.8751e-14	0.654538	0.344	0.183	1.03244e-09	Neu8	RIN1
4.64788e-14	0.649779	0.4	0.229	1.23834e-09	Neu8	PLCXD3
5.6686e-14	0.938698	0.379	0.229	1.51029e-09	Neu8	MIR-642
6.18939e-14	0.8923	0.259	0.126	1.64904e-09	Neu8	SSBP4
7.18957e-14	0.743683	0.413	0.248	1.91552e-09	Neu8	ATCAYB
7.70434e-14	0.731188	0.513	0.344	2.05267e-09	Neu8	OLA.10208
1.01647e-13	0.646068	0.462	0.288	2.70818e-09	Neu8	SLC44A2
1.3451e-13	0.825047	0.326	0.18	3.58374e-09	Neu8	TANC2
1.78088e-13	0.774117	0.274	0.139	4.74479e-09	Neu8	GRM3
2.02961e-13	0.764607	0.336	0.185	5.40748e-09	Neu8	CRIP2 (2 OF 2)
3.24408e-13	0.78667	0.341	0.195	8.64322e-09	Neu8	ATP6V0D1
3.2595e-13	0.670018	0.621	0.443	8.68428e-09	Neu8	GABARAPA
4.90446e-13	0.961942	0.292	0.157	1.30669e-08	Neu8	EFHD1
9.20992e-13	0.87796	0.326	0.183	2.4538e-08	Neu8	FAT1
1.27459e-12	0.702522	0.459	0.305	3.39589e-08	Neu8	HMP19
2.22092e-12	0.741634	0.292	0.158	5.9172e-08	Neu8	MAPK8IP3
2.70471e-12	0.849558	0.328	0.188	7.20617e-08	Neu8	TRIB2
4.15772e-12	0.709258	0.346	0.198	1.10774e-07	Neu8	VSNL1B
6.61052e-12	0.731727	0.287	0.157	1.76124e-07	Neu8	COX6B1
7.39801e-12	0.644249	0.367	0.22	1.97105e-07	Neu8	DIXDC1A
1.04134e-11	0.756216	0.39	0.244	2.77445e-07	Neu8	PGAM1A
1.14782e-11	0.733124	0.39	0.239	3.05813e-07	Neu8	SEC62
1.16424e-11	1.03813	0.323	0.193	3.10187e-07	Neu8	ZNHIT3
1.82061e-11	0.772381	0.354	0.216	4.85064e-07	Neu8	NPDC1
6.97997e-11	0.777417	0.269	0.149	1.85967e-06	Neu8	TLDC1
1.37864e-10	0.817935	0.31	0.184	3.67312e-06	Neu8	NDUFAF2
1.66262e-10	0.669636	0.344	0.21	4.42972e-06	Neu8	RAB42A
1.83423e-10	0.80475	0.251	0.137	4.88693e-06	Neu8	SI:CH211-140M22.7
1.86119e-10	0.813321	0.362	0.229	4.95876e-06	Neu8	PB.7114.1
1.90019e-10	0.788455	0.274	0.157	5.06267e-06	Neu8	CACNG2 (1 OF 2)
2.277e-10	0.738607	0.279	0.159	6.06661e-06	Neu8	CABZ01046283.1
2.28629e-10	0.696867	0.356	0.223	6.09137e-06	Neu8	C22ORF32 (1 OF 2)
3.21424e-10	0.900097	0.269	0.154	8.56369e-06	Neu8	MXRA7
4.05332e-10	0.79596	0.262	0.148	1.07993e-05	Neu8	ATP1B1
4.49854e-10	0.824173	0.513	0.377	1.19855e-05	Neu8	FOS
6.59726e-10	0.872811	0.341	0.217	1.75771e-05	Neu8	NRSN1
1.71667e-09	0.827966	0.321	0.201	4.57372e-05	Neu8	SH3GL2 (1 OF 2).1
3.14737e-09	0.705716	0.31	0.191	8.38552e-05	Neu8	PRKACAB
4.12982e-09	0.896159	0.277	0.169	0.000110031	Neu8	SEPT8A
7.63658e-09	0.709643	0.262	0.154	0.000203461	Neu8	APBB3
7.70544e-09	0.682512	0.333	0.219	0.000205296	Neu8	KRAS
9.31515e-09	0.703431	0.3	0.185	0.000248183	Neu8	CLSTN3
1.08334e-08	0.691681	0.3	0.188	0.000288635	Neu8	CDK5R2B
1.12059e-08	0.801565	0.285	0.176	0.000298558	Neu8	NBR1
1.80926e-08	0.804375	0.279	0.172	0.00048204	Neu8	WDR13
2.43868e-08	0.676625	0.303	0.191	0.000649737	Neu8	EMC4
2.79803e-08	0.713512	0.292	0.182	0.00074548	Neu8	PB.1325.10
2.05096e-07	0.680559	0.421	0.3	0.00546437	Neu8	DNAJB5 (2 OF 2)
3.02008e-07	0.681501	0.313	0.211	0.00804641	Neu8	PPP1R2
6.13607e-07	0.689106	0.438	0.333	0.0163483	Neu8	JUNBB
0.000364908	0.690436	0.269	0.204	1	Neu8	CAMK2B (3 OF 3)
2.92968e-104	1.80982	0.717	0.227	7.80555e-100	Neu9	LOC107385042
1.03136e-101	1.82606	0.698	0.218	2.74786e-97	Neu9	LOC107394573
1.92297e-95	1.50378	0.745	0.241	5.12338e-91	Neu9	LOC107394932
1.82914e-94	1.8224	0.674	0.22	4.87338e-90	Neu9	LOC107387694
4.22776e-84	1.52582	0.668	0.215	1.1264e-79	Neu9	LOC107383746
1.36446e-83	1.99361	0.519	0.145	3.63532e-79	Neu9	LOC107376386
3.09278e-80	1.79165	0.611	0.203	8.24009e-76	Neu9	LOC107377705
3.24532e-74	2.03363	0.476	0.136	8.6465e-70	Neu9	LOC107387181
4.31407e-70	1.78719	0.514	0.16	1.1494e-65	Neu9	LOC107381616
2.62269e-69	1.47416	0.997	0.968	6.98764e-65	Neu9	PB.3912.1
1.58582e-68	1.61321	0.562	0.189	4.22511e-64	Neu9	LOC107378566
2.46365e-65	1.72822	0.511	0.167	6.56391e-61	Neu9	LOC107381811
1.07509e-64	1.62444	0.527	0.172	2.86437e-60	Neu9	LOC107395803
3.49441e-64	1.62479	0.516	0.168	9.31015e-60	Neu9	LOC107373838
1.17843e-58	1.78081	0.408	0.121	3.1397e-54	Neu9	LOC107396261
1.17655e-54	1.76414	0.424	0.134	3.13467e-50	Neu9	HSPA8.1
9.51717e-52	1.70271	0.438	0.147	2.53566e-47	Neu9	CELF2
8.95464e-50	1.78236	0.37	0.111	2.38578e-45	Neu9	LOC107390365
2.63683e-49	2.13861	0.285	0.072	7.0253e-45	Neu9	ADCYAP1R1
1.50507e-48	1.69238	0.421	0.143	4.00995e-44	Neu9	LOC107396109
1.12125e-45	1.72461	0.399	0.138	2.98734e-41	Neu9	LOC107386604
1.90358e-45	2.4349	0.288	0.079	5.07172e-41	Neu9	LOC107379395
1.2231e-44	1.70259	0.383	0.128	3.2587e-40	Neu9	LOC107397147
3.83844e-44	1.02992	0.897	0.722	1.02268e-39	Neu9	PBX3A.1
4.4642e-41	1.51407	0.372	0.126	1.1894e-36	Neu9	LOC107379492
2.13433e-37	1.47026	0.351	0.121	5.6865e-33	Neu9	LOC107374467
1.9582e-34	1.85043	0.285	0.092	5.21724e-30	Neu9	LOC107388818
2.84027e-34	1.34351	0.332	0.114	7.56732e-30	Neu9	LOC107380342
3.25036e-34	1.70863	0.329	0.117	8.65992e-30	Neu9	LOC107374626
4.39679e-33	1.54371	0.337	0.123	1.17144e-28	Neu9	LOC107377899
5.49891e-33	1.68822	0.307	0.107	1.46507e-28	Neu9	LOC107375033
9.10622e-33	1.91728	0.261	0.083	2.42617e-28	Neu9	LOC107383419
1.47636e-32	1.74716	0.291	0.099	3.93345e-28	Neu9	LOC107384901
2.54822e-32	1.46141	0.353	0.133	6.78923e-28	Neu9	LOC107392070
3.20714e-32	1.64015	0.28	0.092	8.54478e-28	Neu9	LOC107394272
3.72434e-32	1.76237	0.28	0.094	9.92277e-28	Neu9	LOC107388681
2.37014e-31	1.64938	0.323	0.122	6.31477e-27	Neu9	LOC107376678
4.00259e-31	1.61688	0.315	0.116	1.06641e-26	Neu9	LOC107390924
4.21141e-30	1.56779	0.315	0.119	1.12205e-25	Neu9	NFIXA
1.1128e-28	1.62965	0.291	0.106	2.96484e-24	Neu9	LOC107386157
2.91396e-26	1.72294	0.25	0.088	7.76367e-22	Neu9	ATP2B2
5.97954e-26	1.37646	0.296	0.114	1.59313e-21	Neu9	LOC107393497
6.50888e-24	1.52238	0.25	0.091	1.73416e-19	Neu9	LOC107374976
1.26117e-23	1.42394	0.255	0.096	3.36013e-19	Neu9	EPD
1.95484e-23	1.46335	0.299	0.124	5.20827e-19	Neu9	LOC107387769
4.64618e-22	0.60463	0.932	0.871	1.23788e-17	Neu9	PECR
5.36109e-22	1.07921	0.647	0.499	1.42836e-17	Neu9	BOC
3.3695e-20	1.10903	0.666	0.569	8.97737e-16	Neu9	PB.6299.1
1.34218e-19	1.31929	0.421	0.249	3.57597e-15	Neu9	FABP7
1.00003e-17	1.31294	0.25	0.108	2.66438e-13	Neu9	LOC107384722
3.2912e-17	-0.683805	0.505	0.764	8.76875e-13	Neu9	NFU-G-1-005337
1.03475e-15	-0.606127	0.193	0.43	2.75688e-11	Neu9	CCNI
4.12696e-14	-0.609265	0.188	0.396	1.09955e-09	Neu9	CFL2
6.20506e-14	1.19869	0.28	0.145	1.65321e-09	Neu9	ID2
1.02953e-13	-0.484144	0.274	0.531	2.74298e-09	Neu9	RSL24D1
1.10192e-13	-0.556979	0.22	0.442	2.93583e-09	Neu9	EIF3G
3.46974e-13	0.833965	0.677	0.633	9.24442e-09	Neu9	RBM43
5.12124e-13	-0.585054	0.204	0.414	1.36445e-08	Neu9	HP1BP3
5.96418e-13	-0.676942	0.152	0.344	1.58904e-08	Neu9	SRSF4
7.05356e-13	-0.629972	0.272	0.489	1.87928e-08	Neu9	HNRNPR
1.00392e-12	-0.714231	0.582	0.766	2.67474e-08	Neu9	MARCKS
3.6577e-12	-0.647552	0.842	0.908	9.74522e-08	Neu9	HSP90AB1
4.27586e-12	-0.526601	0.207	0.412	1.13922e-07	Neu9	CCT7
8.40649e-12	-0.494362	0.34	0.593	2.23974e-07	Neu9	GNG2
1.26941e-11	-0.472507	0.245	0.458	3.38209e-07	Neu9	PPDPFB
1.28965e-11	-0.452647	0.239	0.454	3.436e-07	Neu9	SKP1
1.71487e-11	-0.529256	0.188	0.377	4.56893e-07	Neu9	EIF3D
1.94868e-11	-0.46185	0.302	0.524	5.19187e-07	Neu9	FTL
2.15007e-11	-0.712869	0.149	0.324	5.72844e-07	Neu9	ABHD4.1
2.32129e-11	0.958709	0.53	0.443	6.18461e-07	Neu9	SLC25A6
3.42582e-11	-0.392892	0.188	0.382	9.12742e-07	Neu9	CSNK1A1
3.52996e-11	-0.299939	0.299	0.53	9.40486e-07	Neu9	CBX1B
4.78367e-11	-0.648333	0.13	0.298	1.27451e-06	Neu9	MRPL27
5.27835e-11	-0.388203	0.226	0.43	1.40631e-06	Neu9	MTDHB
9.04181e-11	-0.659538	0.133	0.298	2.40901e-06	Neu9	NAA20
1.13624e-10	-0.497032	0.152	0.323	3.02729e-06	Neu9	ATPIF1
1.19616e-10	1.11512	0.451	0.347	3.18694e-06	Neu9	CAMK2B1
1.21703e-10	-0.56798	0.182	0.351	3.24254e-06	Neu9	PEBP1
1.73524e-10	-0.446279	0.253	0.463	4.62321e-06	Neu9	RNASEKB
2.04067e-10	-0.709623	0.158	0.317	5.43695e-06	Neu9	BZW1A
2.08834e-10	-0.551469	0.541	0.727	5.56397e-06	Neu9	EEF1B2 (1 OF 2)
2.16085e-10	-0.438332	0.158	0.324	5.75716e-06	Neu9	POMP
2.33041e-10	-0.537326	0.16	0.33	6.20892e-06	Neu9	NDUFB9
2.79618e-10	-0.466084	0.188	0.361	7.44986e-06	Neu9	SERPINA10A
3.84606e-10	-0.403694	0.378	0.621	1.02471e-05	Neu9	NFU-G-1-022294
5.71815e-10	-0.364869	0.367	0.593	1.52349e-05	Neu9	EIF5A2
6.41348e-10	-0.496309	0.133	0.292	1.70874e-05	Neu9	EIF3E
7.4022e-10	0.301215	0.951	0.924	1.97217e-05	Neu9	ACTB (1 OF 2)
8.00681e-10	-0.484157	0.655	0.816	2.13325e-05	Neu9	NACA
9.40134e-10	-0.303308	0.198	0.382	2.5048e-05	Neu9	PB.2120.2
9.71738e-10	-0.38276	0.364	0.596	2.589e-05	Neu9	HNRNPA0
1.08793e-09	-0.481833	0.152	0.316	2.89857e-05	Neu9	GNAO1B
1.13366e-09	-0.438797	0.245	0.439	3.02042e-05	Neu9	RAB2A
1.2283e-09	-0.273239	0.182	0.351	3.27255e-05	Neu9	RNF7
1.5167e-09	-0.59653	0.16	0.316	4.04094e-05	Neu9	DPYSL2B
1.65293e-09	-0.250619	0.299	0.509	4.40391e-05	Neu9	PFN2L
2.05975e-09	-0.595098	0.12	0.265	5.4878e-05	Neu9	REREA
2.28155e-09	-0.634683	0.125	0.27	6.07873e-05	Neu9	ARF5
2.4697e-09	-0.481044	0.163	0.324	6.58003e-05	Neu9	CHCHD2
2.62951e-09	-0.632295	0.128	0.27	7.00582e-05	Neu9	MRPL49
3.36524e-09	-0.656854	0.111	0.253	8.96602e-05	Neu9	EIF3S6IP
3.92449e-09	-0.315814	0.34	0.568	0.00010456	Neu9	FTH1A
4.64919e-09	-0.346953	0.264	0.451	0.000123868	Neu9	NME5
4.66863e-09	-0.431414	0.147	0.301	0.000124386	Neu9	SF3B6
5.75251e-09	-0.260667	0.329	0.549	0.000153264	Neu9	NFU-G-1-017359
5.97079e-09	-0.445191	0.204	0.366	0.00015908	Neu9	EIF3I
6.68393e-09	-0.295113	0.155	0.309	0.00017808	Neu9	MEAF6
6.98415e-09	-0.432391	0.188	0.351	0.000186079	Neu9	BRK1
7.16937e-09	-0.307924	0.223	0.4	0.000191013	Neu9	SUMO3B
7.42618e-09	-0.420274	0.188	0.351	0.000197856	Neu9	HDAC1 (1 OF 2)
7.95752e-09	-0.560473	0.174	0.333	0.000212012	Neu9	CPNE2
8.39403e-09	-0.509524	0.149	0.293	0.000223642	Neu9	ANKRD33BA
9.25519e-09	-0.447851	0.144	0.295	0.000246586	Neu9	ATP6V1H
1.01903e-08	0.287058	0.946	0.921	0.000271499	Neu9	LOC107385699
1.13974e-08	-0.718406	0.66	0.792	0.000303661	Neu9	RACK1
1.28999e-08	-0.50056	0.315	0.5	0.000343692	Neu9	LRRN3
1.41948e-08	-0.439599	0.139	0.287	0.000378191	Neu9	MSNA
1.77743e-08	-0.36836	0.122	0.268	0.00047356	Neu9	AGRN (1 OF 2)
1.8738e-08	-0.253353	0.261	0.446	0.000499236	Neu9	TSC22D1
2.60175e-08	-0.412854	0.12	0.255	0.000693183	Neu9	NFU-G-1-006324
2.63983e-08	-0.428246	0.473	0.678	0.000703331	Neu9	PB.3700.1
2.8892e-08	-0.354617	0.128	0.27	0.00076977	Neu9	SRSF2
3.0404e-08	0.744376	0.543	0.498	0.000810055	Neu9	SLC17A6B
3.19648e-08	-0.312235	0.128	0.267	0.000851639	Neu9	OLA.5716
3.54182e-08	-0.319422	0.304	0.498	0.000943648	Neu9	HNRNPK
3.83165e-08	-0.679999	0.128	0.258	0.00102087	Neu9	ANP32A
3.8476e-08	-0.309843	0.228	0.392	0.00102512	Neu9	NDUFAB1
4.84393e-08	-0.42352	0.136	0.268	0.00129057	Neu9	PSMD7
6.34528e-08	-0.403952	0.19	0.341	0.00169057	Neu9	LOC107379418
6.46432e-08	-0.294995	0.174	0.326	0.00172229	Neu9	EIF4A2
6.94963e-08	-0.262414	0.171	0.317	0.00185159	Neu9	CCT5
8.47542e-08	-0.306484	0.152	0.294	0.00225811	Neu9	TCEB1
1.1307e-07	-0.346828	0.179	0.325	0.00301252	Neu9	TCP1
1.15545e-07	-0.7145	0.207	0.345	0.00307846	Neu9	JUND
1.68418e-07	-0.705649	0.141	0.265	0.00448717	Neu9	KCNN3
1.79543e-07	-0.606358	0.198	0.335	0.00478356	Neu9	NEUROD2
2.2576e-07	-0.697522	0.152	0.281	0.00601492	Neu9	FAM131A
2.34477e-07	-0.397225	0.524	0.724	0.00624716	Neu9	HMGB1
2.72632e-07	-0.279305	0.351	0.548	0.00726373	Neu9	APLP1
3.02474e-07	-0.523548	0.141	0.266	0.0080588	Neu9	ING4
3.06425e-07	-0.353479	0.139	0.269	0.00816407	Neu9	CHD4A
3.23092e-07	-0.273973	0.136	0.269	0.00860814	Neu9	WU:FC51F04
3.53772e-07	-0.403173	0.128	0.25	0.00942555	Neu9	FUNDC1
4.05073e-07	-0.311258	0.13	0.256	0.0107923	Neu9	EDF1
5.24276e-07	-0.275005	0.171	0.31	0.0139683	Neu9	TARDBP
5.40624e-07	-0.437166	0.193	0.333	0.0144038	Neu9	PB.145.1
5.6485e-07	-0.251675	0.136	0.26	0.0150493	Neu9	PFDN2
6.23883e-07	-0.258339	0.584	0.78	0.0166221	Neu9	CIRBP
7.72868e-07	-0.350027	0.152	0.275	0.0205915	Neu9	BTF3L4
7.85769e-07	-0.287248	0.139	0.262	0.0209352	Neu9	UPF3A
8.2664e-07	-0.329519	0.16	0.287	0.0220242	Neu9	TMED7
8.98609e-07	-0.505773	0.177	0.317	0.0239416	Neu9	PEA15
1.07487e-06	-0.350254	0.158	0.29	0.0286379	Neu9	TOB1
1.12736e-06	0.621926	0.598	0.587	0.0300364	Neu9	GPM6B (2 OF 2)
1.57972e-06	-0.280887	0.136	0.254	0.0420884	Neu9	EIF2S3
1.78284e-06	-0.344707	0.136	0.25	0.0475002	Neu9	SYF2
2.01026e-06	-0.528682	0.139	0.257	0.0535594	Neu9	FAM131A.1
2.03644e-06	-0.363898	0.155	0.276	0.0542569	Neu9	RALA
2.21113e-06	-0.259917	0.332	0.514	0.0589112	Neu9	MIEN1
2.48507e-06	0.8651	0.562	0.571	0.0662097	Neu9	PB.8558.1
2.66086e-06	-0.378094	0.158	0.279	0.0708934	Neu9	C19H6ORF62
2.6927e-06	-0.323478	0.133	0.259	0.0717417	Neu9	TSHZ1 (1 OF 2)
2.97446e-06	-0.314118	0.492	0.684	0.0792484	Neu9	STMN2B
3.29088e-06	-0.301622	0.364	0.55	0.0876788	Neu9	ZBTB20
6.64626e-06	-0.364827	0.144	0.255	0.177076	Neu9	SPRYD7
7.48873e-06	0.818404	0.511	0.484	0.199522	Neu9	CLSTN1
8.11024e-06	-0.473105	0.709	0.829	0.216081	Neu9	NR1D2B
8.11818e-06	-0.312319	0.144	0.251	0.216293	Neu9	MRPL42
8.64891e-06	-0.563032	0.182	0.294	0.230433	Neu9	PLPPR4
9.76787e-06	-0.392821	0.19	0.319	0.260245	Neu9	ODZ2
1.11017e-05	-0.338783	0.562	0.731	0.295784	Neu9	PB.3507.1
1.43627e-05	-0.336468	0.519	0.676	0.382665	Neu9	TPT1
1.99409e-05	0.469815	0.603	0.63	0.531285	Neu9	GRIA2
2.18258e-05	-0.433067	0.168	0.277	0.581504	Neu9	C6H16ORF45
5.30636e-05	-0.288209	0.598	0.748	1	Neu9	FAU
5.3205e-05	-0.299186	0.239	0.364	1	Neu9	PPIAB
7.97664e-05	0.546317	0.562	0.617	1	Neu9	MAP2
0.000329634	-0.256754	0.302	0.438	1	Neu9	SCG2B
0.000533966	0.802332	0.266	0.206	1	Neu9	PB.609.1
0.000586127	0.988539	0.277	0.218	1	Neu9	CADM3
0.000702699	0.49511	0.582	0.636	1	Neu9	YWHAG2
0.0008179	0.274934	0.245	0.367	1	Neu9	CCT4
0.000920592	0.325448	0.666	0.748	1	Neu9	PCDH2AC
0.00120372	1.05816	0.277	0.23	1	Neu9	PB.2922.1
0.00154389	0.743002	0.389	0.354	1	Neu9	NR2F1A
0.00164278	0.541165	0.421	0.397	1	Neu9	PB.3285.3
0.00183207	0.254887	0.234	0.342	1	Neu9	GNG13
0.00207052	0.295183	0.207	0.306	1	Neu9	RIMS3
0.00230777	0.659654	0.457	0.473	1	Neu9	SYP
0.00236266	-0.255662	0.633	0.759	1	Neu9	OLA.26634
0.00301542	0.310484	0.188	0.275	1	Neu9	ARF1L
0.00354103	-0.265613	0.285	0.369	1	Neu9	BHLHE22
0.00544139	0.299162	0.193	0.282	1	Neu9	SHFM1
0.00616362	0.505333	0.524	0.534	1	Neu9	ZBTB18
0.006505	0.283006	0.296	0.42	1	Neu9	DPYSL3
0.00678122	0.281958	0.212	0.299	1	Neu9	GNB4
0.0072227	0.41761	0.182	0.262	1	Neu9	LOC107377722
0.00883109	-0.304284	0.348	0.443	1	Neu9	EGR1
0.00954641	0.277994	0.182	0.262	1	Neu9	ATCAYB
0.00989404	0.311128	0.196	0.275	1	Neu9	SMDT1
1.03343e-250	3.61888	0.477	0.035	2.75338e-246	Neu10	MEGF11
3.83715e-203	2.89522	0.539	0.062	1.02233e-198	Neu10	ATP2A2A
2.37681e-202	2.91886	0.782	0.156	6.33253e-198	Neu10	SLC4A10B
1.63343e-170	2.82695	0.327	0.023	4.35194e-166	Neu10	TACR2
5.11906e-170	2.79468	0.769	0.179	1.36387e-165	Neu10	CALY
7.31648e-154	2.59277	0.377	0.037	1.94933e-149	Neu10	NFU-G-1-016018
4.65966e-151	2.49491	0.318	0.026	1.24147e-146	Neu10	NSMFA
1.16789e-149	2.88854	0.374	0.038	3.1116e-145	Neu10	BATF
1.77136e-149	2.57327	0.29	0.021	4.71942e-145	Neu10	NSMF
1.84771e-149	2.9853	0.713	0.175	4.92285e-145	Neu10	CPLX3
6.30984e-148	2.37973	0.374	0.038	1.68113e-143	Neu10	CU468684.1.1
1.95353e-140	2.54651	0.804	0.269	5.20478e-136	Neu10	CAMKV (1 OF 2)
2.37526e-139	2.31406	0.277	0.021	6.3284e-135	Neu10	NFU-G-1-009317
2.42629e-137	2.36055	0.52	0.084	6.46438e-133	Neu10	CABZ01066957.1
6.49427e-132	2.5078	0.486	0.079	1.73027e-127	Neu10	KCNIP4.1
1.95264e-121	2.64391	0.617	0.142	5.20242e-117	Neu10	COX6B1
3.82973e-119	2.22473	0.452	0.072	1.02035e-114	Neu10	NPTX1L.1
5.20517e-117	2.02102	0.377	0.049	1.38681e-112	Neu10	KCNK2
1.4853e-112	2.14369	0.536	0.109	3.95728e-108	Neu10	BEGAIN (1 OF 2)
9.11865e-112	2.7779	0.352	0.047	2.42948e-107	Neu10	TMEM158
2.24566e-111	2.51598	0.776	0.316	5.98311e-107	Neu10	SPA17
1.0222e-108	2.10558	0.555	0.122	2.72346e-104	Neu10	ADAM11 (2 OF 2)
1.95795e-108	2.22577	0.636	0.169	5.21657e-104	Neu10	KCND2.2
1.21418e-107	2.1252	0.623	0.157	3.23493e-103	Neu10	KCNAB1 (3 OF 3)
8.49153e-107	1.85969	0.67	0.179	2.2624e-102	Neu10	ABI2A
2.64034e-106	2.15957	0.377	0.055	7.03466e-102	Neu10	FAM43B
9.88704e-106	2.71934	0.368	0.054	2.6342e-101	Neu10	ANKRD63.1
2.5745e-103	2.16403	0.252	0.024	6.85924e-99	Neu10	ADRA1B
5.80874e-103	1.84223	0.252	0.025	1.54762e-98	Neu10	CU468684.1
4.01892e-102	1.63448	0.682	0.178	1.07076e-97	Neu10	RELN
1.53883e-99	1.86674	0.287	0.033	4.09991e-95	Neu10	PB.2096.1
1.78879e-99	2.00026	0.374	0.058	4.76587e-95	Neu10	RASGRP1
1.0553e-98	2.0086	0.464	0.09	2.81164e-94	Neu10	GABRA5 (1 OF 2)
4.54369e-97	2.26366	0.449	0.086	1.21057e-92	Neu10	HPCAL4
1.21188e-96	2.00725	0.545	0.125	3.22881e-92	Neu10	CR352258.1
8.12054e-94	1.34368	0.467	0.09	2.16356e-89	Neu10	PHOSPHO1
1.39266e-93	1.96339	0.452	0.089	3.71046e-89	Neu10	ADCY1B
3.21772e-92	1.77768	0.502	0.107	8.57298e-88	Neu10	ENTPD3
2.22313e-86	1.72318	0.517	0.12	5.92309e-82	Neu10	P2RY1
3.15195e-85	1.83509	0.358	0.061	8.39773e-81	Neu10	CDKL5
1.57892e-84	1.61417	0.847	0.376	4.20672e-80	Neu10	ATP2B1A
2.62572e-82	1.98685	0.252	0.031	6.99572e-78	Neu10	STAC2 (2 OF 2)
1.03599e-81	1.69199	0.262	0.034	2.7602e-77	Neu10	RAPGEF3
6.88376e-80	1.51653	0.598	0.17	1.83404e-75	Neu10	MEF2AA
3.85567e-78	1.83776	0.433	0.095	1.02727e-73	Neu10	GRIN2B
4.29741e-77	1.81113	0.399	0.082	1.14496e-72	Neu10	SEMA6B (1 OF 2)
1.33517e-76	1.58836	0.611	0.187	3.55731e-72	Neu10	HOMER1 (2 OF 2)
3.03295e-76	1.63455	0.611	0.187	8.0807e-72	Neu10	VSNL1B
7.75557e-75	2.14172	0.558	0.18	2.06632e-70	Neu10	SNAP25 (2 OF 2)
2.87136e-73	1.77478	0.607	0.206	7.65018e-69	Neu10	TRIO.1
7.90846e-72	1.27954	0.907	0.594	2.10705e-67	Neu10	SYT1
9.66754e-72	1.53692	0.29	0.047	2.57572e-67	Neu10	SLC8A2B
6.99934e-71	1.66853	0.679	0.255	1.86483e-66	Neu10	FAM131A
9.24798e-70	1.63988	0.364	0.074	2.46394e-65	Neu10	EFR3BB
2.87566e-68	1.69354	0.726	0.289	7.66162e-64	Neu10	PEA15
5.15695e-68	1.66636	0.293	0.05	1.37397e-63	Neu10	GABRB1
6.75857e-68	1.36819	0.43	0.101	1.80069e-63	Neu10	SULF2L
3.69276e-67	1.39739	0.399	0.09	9.83863e-63	Neu10	INF2
4.85373e-67	1.80519	0.252	0.038	1.29318e-62	Neu10	STRC (2 OF 2)
6.68119e-67	1.34226	0.53	0.149	1.78007e-62	Neu10	RTN4RL1A
5.60795e-66	1.47602	0.312	0.057	1.49413e-61	Neu10	FAM43A
1.03283e-65	1.46419	0.654	0.225	2.75176e-61	Neu10	DPP10 (1 OF 3)
1.31606e-65	1.55248	0.445	0.113	3.50639e-61	Neu10	LPHN2 (2 OF 2)
2.87344e-65	1.67609	0.632	0.242	7.65571e-61	Neu10	NFU-G-1-022893.1
6.63789e-65	1.4756	0.43	0.106	1.76853e-60	Neu10	OXR1.1
4.5183e-64	1.45003	0.259	0.042	1.20381e-59	Neu10	EFNA1B
4.84387e-63	1.75337	0.308	0.06	1.29055e-58	Neu10	TRIB1
1.32791e-62	1.33571	0.455	0.118	3.53796e-58	Neu10	ZNF804A
1.58779e-62	1.84671	0.274	0.048	4.23034e-58	Neu10	RAP1GAP (1 OF 2)
6.11251e-62	1.68991	0.268	0.046	1.62856e-57	Neu10	CALN1
3.85464e-61	1.67935	0.489	0.145	1.02699e-56	Neu10	CKB
6.00448e-61	1.35683	0.642	0.229	1.59977e-56	Neu10	AK5
7.75199e-61	1.5343	0.667	0.27	2.06536e-56	Neu10	PLPPR4
8.44129e-61	1.37644	0.794	0.395	2.24901e-56	Neu10	SNCA
1.17684e-60	1.70301	0.255	0.043	3.13545e-56	Neu10	PROX1B
2.42238e-60	1.45574	0.343	0.075	6.45395e-56	Neu10	NFU-G-1-006703
5.24072e-60	1.77002	0.371	0.088	1.39628e-55	Neu10	NECAB1.1
7.91175e-60	1.42387	0.486	0.138	2.10793e-55	Neu10	ATP2A3
1.86744e-59	1.22049	0.48	0.136	4.97542e-55	Neu10	HDAC9B
2.86605e-59	1.29099	0.48	0.139	7.63603e-55	Neu10	PPP1CAA
1.17224e-58	1.68416	0.427	0.118	3.12321e-54	Neu10	PRKCBA
1.76562e-58	1.63921	0.657	0.281	4.70415e-54	Neu10	NFU-G-1-021778
3.23257e-58	1.46842	0.542	0.178	8.61255e-54	Neu10	DAB2IP (1 OF 2)
2.87773e-57	1.39552	0.255	0.045	7.66714e-53	Neu10	PHACTR4B
1.01925e-56	1.23862	0.841	0.541	2.71559e-52	Neu10	ALDOCB
2.91119e-56	1.22878	0.607	0.214	7.75628e-52	Neu10	GABBR2
3.74971e-56	1.32006	0.52	0.16	9.99036e-52	Neu10	NCAM2
5.27055e-56	1.60468	0.33	0.074	1.40423e-51	Neu10	CDH8
5.70428e-55	1.14387	0.769	0.347	1.51979e-50	Neu10	ELMOD1
9.46526e-55	1.32006	0.645	0.247	2.52183e-50	Neu10	NFU-G-1-008794
1.03551e-54	1.23611	0.421	0.113	2.75891e-50	Neu10	PB.6539.1
1.22193e-54	1.29536	0.492	0.153	3.25558e-50	Neu10	PPARGC1B
3.35534e-54	1.4579	0.277	0.055	8.93964e-50	Neu10	NFU-G-1-023111
4.46993e-54	1.6014	0.299	0.064	1.19092e-49	Neu10	TIAM1 (1 OF 2)
9.71397e-54	1.32041	0.308	0.066	2.58809e-49	Neu10	GPR22
5.28341e-53	1.65392	0.349	0.084	1.40766e-48	Neu10	SLC35G2B
7.52054e-53	1.26233	0.393	0.103	2.0037e-48	Neu10	LRRTM1
1.01658e-52	1.50534	0.47	0.145	2.70848e-48	Neu10	NFU-G-1-020898
1.03492e-52	1.49247	0.461	0.14	2.75734e-48	Neu10	PDE4BA
2.07221e-52	1.50138	0.393	0.103	5.52099e-48	Neu10	CABZ01064108.1.1
2.47819e-52	1.62901	0.333	0.079	6.60265e-48	Neu10	CCKBR (1 OF 2)
3.84496e-52	1.32297	0.688	0.307	1.02441e-47	Neu10	CPNE2
4.11842e-52	1.29524	0.427	0.122	1.09727e-47	Neu10	TNIK (2 OF 2)
4.41022e-52	1.15933	0.526	0.17	1.17502e-47	Neu10	CNR1
1.47195e-51	1.16682	0.389	0.103	3.92171e-47	Neu10	PB.3738.1
3.85616e-51	1.62998	0.364	0.095	1.0274e-46	Neu10	RDH12
8.89478e-51	1.27152	0.396	0.109	2.36984e-46	Neu10	NTRK3
1.22808e-50	1.30284	0.449	0.134	3.27199e-46	Neu10	FNDC4 (2 OF 2)
7.37844e-50	1.24189	0.265	0.054	1.96584e-45	Neu10	PITPNC1 (2 OF 2)
2.34424e-49	1.42811	0.33	0.08	6.24576e-45	Neu10	PVRL2.2
3.79048e-49	1.35785	0.601	0.243	1.0099e-44	Neu10	LDHA
9.24449e-49	1.17292	0.545	0.191	2.46301e-44	Neu10	CAMK2B (3 OF 3)
2.12928e-48	1.18188	0.579	0.221	5.67304e-44	Neu10	CADPS
1.60522e-47	1.46141	0.439	0.138	4.27678e-43	Neu10	PRICKLE2 (2 OF 2)
1.86876e-47	1.12387	0.433	0.13	4.97892e-43	Neu10	SLITRK3
7.4577e-47	1.20315	0.586	0.232	1.98695e-42	Neu10	MAP2K1
8.01312e-47	1.11844	0.445	0.134	2.13494e-42	Neu10	NRP2B
8.99831e-47	1.2648	0.461	0.149	2.39742e-42	Neu10	GRIN2AB
1.01764e-46	1.18593	0.405	0.119	2.71129e-42	Neu10	MARK3.2
1.1012e-46	1.342	0.28	0.063	2.93393e-42	Neu10	CU468924.1
1.40942e-46	1.25153	0.667	0.31	3.75511e-42	Neu10	PCLOB
2.96882e-46	1.41294	0.352	0.094	7.90984e-42	Neu10	PSD (1 OF 3)
3.46656e-46	1.68256	0.265	0.058	9.23597e-42	Neu10	PRKCA.1
3.57785e-46	1.15931	0.33	0.084	9.53246e-42	Neu10	FGF12A
5.10889e-46	1.09194	0.495	0.162	1.36116e-41	Neu10	SEMA6A
5.18118e-46	1.03629	0.785	0.389	1.38042e-41	Neu10	SHISA7
3.55042e-45	1.08377	0.598	0.236	9.45939e-41	Neu10	CU633848.1
3.77886e-45	1.40667	0.265	0.059	1.0068e-40	Neu10	ADCY1B.1
4.80359e-45	1.13948	0.667	0.292	1.27982e-40	Neu10	NFU-G-1-010954
5.16018e-45	1.22826	0.523	0.191	1.37483e-40	Neu10	LOC107373494
1.38974e-44	1.15288	0.698	0.316	3.70267e-40	Neu10	SYT7 (2 OF 2)
2.7327e-44	1.26711	0.452	0.15	7.28074e-40	Neu10	CCND2A
3.61225e-44	1.21191	0.604	0.256	9.62411e-40	Neu10	ATP1A3 (1 OF 2)
7.8645e-44	1.23069	0.461	0.156	2.09534e-39	Neu10	PPP3CA.1
9.52133e-44	1.33306	0.393	0.119	2.53677e-39	Neu10	GRID2IPB
1.54215e-43	1.33906	0.483	0.172	4.10874e-39	Neu10	PITPNAB
1.63065e-43	1.34201	0.371	0.109	4.34454e-39	Neu10	CMC1
1.68916e-43	1.06316	0.474	0.157	4.50043e-39	Neu10	SLITRK5
2.94102e-43	1.17874	0.467	0.163	7.83577e-39	Neu10	NECAB3 (1 OF 2)
3.41948e-43	1.57155	0.308	0.08	9.11053e-39	Neu10	PVRL2
4.08155e-43	1.17258	0.358	0.099	1.08745e-38	Neu10	POU3F3B
1.78829e-42	1.02415	0.801	0.477	4.76453e-38	Neu10	CNIH2
2.31446e-42	1.08231	0.386	0.116	6.16641e-38	Neu10	SHANK1 (2 OF 2)
2.79997e-42	1.19524	0.555	0.221	7.45996e-38	Neu10	CR790377.1
2.8176e-42	1.11549	0.346	0.097	7.50694e-38	Neu10	IGF2BP2
3.08295e-42	1.03981	0.726	0.362	8.21391e-38	Neu10	PB.1394.2
3.8388e-42	1.2683	0.505	0.189	1.02277e-37	Neu10	ATP6V1BA
4.80867e-42	1.18645	0.639	0.29	1.28118e-37	Neu10	PTPRSA
1.88605e-41	1.48909	0.33	0.092	5.02501e-37	Neu10	CABZ01007893.1.1
1.95391e-41	1.06471	0.539	0.209	5.20579e-37	Neu10	NRSN1
3.83712e-41	1.4223	0.274	0.067	1.02232e-36	Neu10	OPRL1
4.82995e-41	1.60299	0.271	0.067	1.28684e-36	Neu10	NFU-G-1-019872
7.9221e-41	1.45656	0.274	0.068	2.11069e-36	Neu10	NELL2
8.30849e-41	1.19987	0.62	0.286	2.21363e-36	Neu10	ATP2B2.1
4.9108e-40	1.25076	0.377	0.116	1.30838e-35	Neu10	ZNF831
1.2618e-39	1.23981	0.343	0.099	3.36182e-35	Neu10	GRM7.2
1.67477e-39	1.07449	0.483	0.179	4.46208e-35	Neu10	DUSP14
4.3463e-39	1.07261	0.417	0.14	1.15798e-34	Neu10	SLC7A3A
5.01812e-39	1.02552	0.467	0.165	1.33698e-34	Neu10	PCBP2
1.91004e-38	1.05416	0.492	0.185	5.08892e-34	Neu10	PFKPA
5.63303e-38	1.32194	0.573	0.251	1.50081e-33	Neu10	RASAL1
6.78473e-38	1.22767	0.287	0.076	1.80766e-33	Neu10	ATG14
2.82229e-37	1.0176	0.318	0.09	7.51942e-33	Neu10	NRBP2
6.6188e-37	1.33898	0.414	0.145	1.76345e-32	Neu10	ATP2A2B
4.05973e-36	1.13463	0.464	0.179	1.08163e-31	Neu10	GPHNB
6.66809e-36	1.18198	0.371	0.121	1.77658e-31	Neu10	CCDC136B.1
8.21473e-36	1.3451	0.287	0.08	2.18865e-31	Neu10	ATP1B3
9.52996e-36	1.1136	0.492	0.201	2.53907e-31	Neu10	SUCLG1
1.3975e-35	1.13021	0.47	0.182	3.72336e-31	Neu10	AL929007.1.1
2.94873e-35	1.21145	0.396	0.134	7.85631e-31	Neu10	NRN1
3.97027e-35	1.09123	0.47	0.178	1.0578e-30	Neu10	OLFM1 (2 OF 2)
4.74061e-35	1.13107	0.592	0.283	1.26304e-30	Neu10	IDUA.1
6.40798e-35	1.01922	0.255	0.065	1.70728e-30	Neu10	CACNA1G (1 OF 2)
6.93488e-34	1.04363	0.352	0.112	1.84766e-29	Neu10	KHDRBS1B
2.31974e-33	1.185	0.28	0.08	6.18048e-29	Neu10	SNRKB
2.64899e-33	1.12825	0.629	0.334	7.05771e-29	Neu10	RAB3C
1.08783e-32	1.14042	0.299	0.09	2.8983e-28	Neu10	DGKB
4.22941e-32	1.04127	0.318	0.099	1.12684e-27	Neu10	NEBL.1
4.41372e-32	1.12284	0.283	0.083	1.17595e-27	Neu10	KNDC1 (1 OF 2).4
6.15527e-32	1.02421	0.408	0.152	1.63995e-27	Neu10	NFU-G-1-001915
7.76032e-32	1.43976	0.336	0.114	2.06758e-27	Neu10	OLA.8291
9.78967e-32	1.09321	0.614	0.314	2.60826e-27	Neu10	CYCSB
1.82758e-31	1.04088	0.393	0.141	4.86921e-27	Neu10	RAB18A
3.04222e-31	1.07701	0.29	0.087	8.10538e-27	Neu10	ANKRD50
1.29605e-30	1.07354	0.411	0.157	3.45307e-26	Neu10	ZNF672.1
4.86634e-30	1.09019	0.449	0.185	1.29654e-25	Neu10	GABRA5 (2 OF 2)
6.07732e-30	1.1353	0.268	0.079	1.61918e-25	Neu10	NEURL (2 OF 2)
6.54294e-30	1.01626	0.545	0.268	1.74324e-25	Neu10	CCK (1 OF 2)
7.9079e-29	1.05859	0.614	0.297	2.1069e-24	Neu10	ODZ2
5.35611e-28	1.05109	0.389	0.151	1.42703e-23	Neu10	UQCRC2B
1.42281e-27	1.48201	0.29	0.096	3.79079e-23	Neu10	EGR2A
9.47404e-27	1.11468	0.302	0.102	2.52417e-22	Neu10	SEMA3AA
6.04052e-25	1.24794	0.274	0.094	1.60937e-20	Neu10	KCTD3
7.52561e-25	1.13818	0.355	0.141	2.00505e-20	Neu10	ENTPD7
1.33859e-24	1.49183	0.296	0.107	3.5664e-20	Neu10	BX571949.1
1.39514e-24	1.07357	0.308	0.111	3.71708e-20	Neu10	LRRC4.1
3.14021e-24	1.0481	0.255	0.083	8.36646e-20	Neu10	MBNL1.1
[truncated: 1,403 more rows]

## Sheet: Suppl. table 4
Supplementary Table 4: Cell type specific markers for young progenitor sub-clusters (0-9). Highlighted cells: > ± 1.2 log2FC
Top 200 markers for all young PCs										cluster	CellType
p_val	avg_log2FC	pct.1	pct.2	p_val_adj	cluster	gene	CellType			0	NGP.1
4.65974e-50	0.844308	0.996	0.964	1.24149e-45	0	HSP90AB1	NGP.1			1	Intercell.1
1.45259e-38	0.642216	0.992	0.976	3.87014e-34	0	NR1D2B	NGP.1			2	NGP.2
7.74825e-36	0.643322	0.983	0.95	2.06437e-31	0	RACK1	NGP.1			3	Intercell.2
2.43429e-32	0.686627	0.983	0.928	6.48567e-28	0	PB.3507.1	NGP.1			4	Intercell.3
4.49004e-30	0.762526	1	0.962	1.19628e-25	0	UBA52	NGP.1			5	Astro-RG1
6.1752e-30	0.681304	0.979	0.918	1.64526e-25	0	EEF1B2 (1 OF 2)	NGP.1			6	NE-RG3
2.48269e-27	0.67283	0.967	0.87	6.61462e-23	0	ATP5G3	NGP.1			7	Intercell.4
1.63416e-26	1.00294	0.912	0.644	4.35388e-22	0	SOX3	NGP.1			8	EPD-RG4
1.39529e-25	0.566702	0.996	0.943	3.71747e-21	0	NACA	NGP.1			9	Astro-RG2
3.18554e-25	0.798119	0.958	0.882	8.48722e-21	0	POLR2G	NGP.1
5.22983e-25	0.797269	0.992	0.989	1.39338e-20	0	LOC107385699	NGP.1
2.34794e-24	0.594009	0.971	0.871	6.25561e-20	0	EIF5A2	NGP.1
2.57202e-23	1.40659	0.396	0.141	6.85263e-19	0	MCM5	NGP.1
3.33569e-23	1.55253	0.379	0.135	8.88728e-19	0	CDCA7	NGP.1
7.21922e-23	0.50526	0.979	0.945	1.92342e-18	0	FAU	NGP.1
4.57149e-21	1.36281	0.392	0.154	1.21798e-16	0	HELLS	NGP.1
6.88635e-20	0.686684	0.925	0.821	1.83473e-15	0	EEF2	NGP.1
2.3677e-19	0.709551	0.992	0.975	6.30828e-15	0	PECR	NGP.1
3.37299e-19	1.75223	0.404	0.168	8.98666e-15	0	HER12	NGP.1
3.57369e-19	0.6204	0.929	0.787	9.52138e-15	0	HMGN3	NGP.1
3.6447e-19	0.671569	0.879	0.759	9.71058e-15	0	BTF3	NGP.1
2.92245e-18	0.757125	0.833	0.691	7.78628e-14	0	H3F3B.1	NGP.1
4.38818e-18	1.11984	0.325	0.12	1.16914e-13	0	MCM2	NGP.1
1.38585e-16	0.481941	0.971	0.911	3.69233e-12	0	TPT1	NGP.1
1.98236e-16	0.896973	0.646	0.46	5.28159e-12	0	SNU13	NGP.1
2.93689e-16	0.687909	0.917	0.754	7.82476e-12	0	NSA2	NGP.1
3.52518e-15	1.03563	0.533	0.308	9.39213e-11	0	PCNA	NGP.1
5.32907e-15	0.694672	0.783	0.639	1.41983e-10	0	SET (1 OF 2)	NGP.1
6.5548e-15	1.01122	0.267	0.095	1.7464e-10	0	MCM4	NGP.1
8.54707e-15	0.716605	0.746	0.577	2.2772e-10	0	HMGN3.1	NGP.1
1.13345e-14	0.706451	0.7	0.495	3.01985e-10	0	AL954137.2	NGP.1
1.68153e-14	0.957392	0.275	0.105	4.48011e-10	0	MCM6	NGP.1
1.79564e-14	0.399476	0.988	0.958	4.78411e-10	0	OLA.26634	NGP.1
8.41685e-14	0.627431	0.858	0.754	2.2425e-09	0	RSL24D1	NGP.1
1.26353e-13	0.579897	0.75	0.56	3.36642e-09	0	CBX3	NGP.1
1.26464e-13	0.731306	0.637	0.477	3.36938e-09	0	CCT3	NGP.1
2.67796e-13	1.05619	0.467	0.289	7.13489e-09	0	DKC1	NGP.1
3.27838e-13	0.772072	0.662	0.512	8.73458e-09	0	CCT4	NGP.1
3.36703e-13	1.06401	0.354	0.177	8.97077e-09	0	PARP1	NGP.1
4.89849e-13	0.616412	0.762	0.637	1.3051e-08	0	EIF3M	NGP.1
5.35332e-13	0.765445	0.967	0.86	1.42629e-08	0	PB.6299.1	NGP.1
7.26184e-13	0.988527	0.546	0.385	1.93477e-08	0	HMGA1	NGP.1
1.16062e-12	0.464547	0.796	0.661	3.09223e-08	0	MARCKS	NGP.1
1.80852e-12	0.39367	0.917	0.8	4.81845e-08	0	HMGB1	NGP.1
3.45039e-12	0.837591	0.525	0.341	9.19288e-08	0	APEX1	NGP.1
4.40105e-12	0.676012	0.658	0.521	1.17257e-07	0	CCT7	NGP.1
7.9475e-12	1.13383	0.529	0.389	2.11745e-07	0	MIBP2	NGP.1
9.34873e-12	1.18174	0.433	0.271	2.49078e-07	0	GLCCI1.1	NGP.1
5.27253e-11	0.464727	0.721	0.539	1.40476e-06	0	H2AFVB	NGP.1
7.18577e-11	0.693462	0.879	0.736	1.9145e-06	0	HSPB1	NGP.1
1.17536e-10	0.484579	0.792	0.664	3.13152e-06	0	HNRNPA0	NGP.1
2.57351e-10	0.491612	0.938	0.856	6.85661e-06	0	PB.8558.1	NGP.1
7.75607e-10	0.736038	0.575	0.409	2.06645e-05	0	SOX4	NGP.1
2.1372e-09	0.490904	0.775	0.663	5.69413e-05	0	EIF3G	NGP.1
2.51635e-09	1.01389	0.533	0.43	6.7043e-05	0	FABP3	NGP.1
6.64571e-09	0.382421	0.933	0.833	0.000177062	0	PPIB	NGP.1
6.78106e-09	0.718378	0.588	0.464	0.000180668	0	PRMT1	NGP.1
7.14024e-09	0.532044	0.683	0.567	0.000190237	0	EIF3I	NGP.1
9.35174e-09	0.475864	0.738	0.667	0.000249158	0	EIF3H	NGP.1
1.53375e-08	0.542403	0.754	0.635	0.000408637	0	SSR2.1	NGP.1
1.64352e-08	0.794786	0.579	0.54	0.000437884	0	PPIAA	NGP.1
2.89719e-08	0.825988	0.483	0.361	0.000771898	0	CBX1A	NGP.1
3.51679e-08	0.713663	0.583	0.578	0.000936978	0	EEF1A1L1	NGP.1
4.4201e-08	0.533864	0.688	0.607	0.00117765	0	EIF3K	NGP.1
7.20781e-08	0.727954	0.521	0.414	0.00192038	0	CABZ01073085.1.1	NGP.1
1.94802e-07	0.543985	0.713	0.621	0.00519011	0	ZBTB20	NGP.1
2.05641e-07	0.709475	0.771	0.672	0.0054789	0	HES5 (2 OF 2)	NGP.1
2.42086e-07	0.553534	0.604	0.493	0.00644989	0	AMDHD1	NGP.1
2.62719e-07	0.752433	0.512	0.421	0.00699962	0	NAP1L1	NGP.1
3.10992e-07	0.552807	0.621	0.55	0.00828577	0	PEBP1	NGP.1
3.18624e-07	0.611132	0.471	0.342	0.00848909	0	PB.8153.1	NGP.1
3.60979e-07	0.789576	0.362	0.247	0.00961755	0	NOP58	NGP.1
3.97659e-07	0.598764	0.504	0.385	0.0105948	0	SRSF2	NGP.1
4.48345e-07	0.549625	0.65	0.562	0.0119453	0	EIF3E	NGP.1
5.25284e-07	0.686257	0.258	0.144	0.0139951	0	CDK6	NGP.1
5.34237e-07	0.475922	0.446	0.299	0.0142337	0	ELAVL3	NGP.1
7.79375e-07	0.612305	0.367	0.246	0.0207649	0	FBL	NGP.1
9.28649e-07	0.65148	0.258	0.142	0.024742	0	FEN1	NGP.1
1.11623e-06	0.765639	0.308	0.195	0.0297397	0	UHRF1	NGP.1
1.13508e-06	0.42141	0.671	0.585	0.030242	0	RAN	NGP.1
1.28038e-06	0.810976	0.35	0.242	0.0341132	0	NPM1A	NGP.1
1.36185e-06	0.646397	0.5	0.405	0.0362839	0	CCT5	NGP.1
1.8415e-06	0.458568	0.425	0.291	0.0490632	0	WU:FC51F04	NGP.1
2.93935e-06	0.390635	0.404	0.258	0.0783132	0	DUT	NGP.1
3.02137e-06	0.616037	0.367	0.23	0.0804984	0	STMN1A	NGP.1
4.06737e-06	0.420015	0.571	0.459	0.108367	0	NUCKS1A	NGP.1
4.134e-06	0.740026	0.333	0.225	0.110142	0	ELOF1	NGP.1
4.92216e-06	0.722686	0.4	0.308	0.131141	0	PA2G4B	NGP.1
5.02363e-06	0.557267	0.546	0.458	0.133845	0	FOXG1	NGP.1
6.07122e-06	0.478007	0.492	0.367	0.161755	0	SOX11A	NGP.1
6.38305e-06	0.64985	0.467	0.374	0.170064	0	USP10	NGP.1
6.62805e-06	0.475565	0.808	0.704	0.176591	0	ID1	NGP.1
7.12941e-06	0.62908	0.417	0.305	0.189949	0	HNRNPAB (2 OF 2)	NGP.1
8.3848e-06	0.613579	0.429	0.336	0.223396	0	NOP56	NGP.1
8.43802e-06	0.703804	0.412	0.308	0.224814	0	RANBP1	NGP.1
1.02036e-05	0.644343	0.433	0.333	0.271855	0	SYNCRIP.1	NGP.1
1.21639e-05	0.488548	0.5	0.406	0.324082	0	MEX3A	NGP.1
1.76408e-05	0.692838	0.367	0.277	0.470003	0	MRTO4	NGP.1
1.78205e-05	0.551302	0.537	0.481	0.474791	0	SNRPA	NGP.1
1.98911e-05	0.451157	0.442	0.33	0.529957	0	HCFC1	NGP.1
2.05352e-05	0.496525	0.525	0.448	0.547119	0	NME5	NGP.1
2.3528e-05	0.606231	0.429	0.342	0.626857	0	PRPS2	NGP.1
2.44544e-05	0.386038	0.633	0.579	0.651538	0	PB.6194.3	NGP.1
3.2839e-05	0.612229	0.333	0.238	0.87493	0	LOC107372508	NGP.1
4.4397e-05	0.503028	0.325	0.232	1	0	NMD3	NGP.1
4.85711e-05	0.472911	0.479	0.396	1	0	GCSH	NGP.1
5.18287e-05	0.422354	0.479	0.393	1	0	HYPK	NGP.1
6.73756e-05	0.486848	0.442	0.356	1	0	HDAC1 (1 OF 2)	NGP.1
6.92901e-05	0.465455	0.583	0.53	1	0	UBL5	NGP.1
7.22405e-05	0.666572	0.525	0.453	1	0	SERBP1 (1 OF 2)	NGP.1
7.34008e-05	0.585222	0.408	0.326	1	0	SSB	NGP.1
8.19901e-05	0.437029	0.567	0.482	1	0	H3F3B.1.4	NGP.1
9.39759e-05	0.451117	0.438	0.344	1	0	SNRPB	NGP.1
9.40707e-05	0.700965	0.479	0.384	1	0	H1F0	NGP.1
9.86237e-05	0.593699	0.283	0.197	1	0	DDX18	NGP.1
0.000108753	0.650584	0.362	0.282	1	0	MAK.1	NGP.1
0.000110045	0.586113	0.288	0.203	1	0	SSRP1	NGP.1
0.000119601	0.456353	0.583	0.559	1	0	SLC25A6.1	NGP.1
0.00011961	0.85009	0.346	0.26	1	0	LOC107394792	NGP.1
0.000130167	0.493224	0.454	0.373	1	0	CNP	NGP.1
0.000132781	0.411764	0.546	0.49	1	0	TCP1	NGP.1
0.000137524	0.487457	0.429	0.342	1	0	TFAM	NGP.1
0.000138185	0.624213	0.412	0.338	1	0	PPIG	NGP.1
0.000169269	0.443056	0.562	0.494	1	0	PTMAB	NGP.1
0.000172619	0.51539	0.508	0.44	1	0	NFU-G-1-010245	NGP.1
0.000177921	0.497994	0.579	0.532	1	0	BTF3 (2 OF 2)	NGP.1
0.000184558	0.618352	0.288	0.204	1	0	KDM1A	NGP.1
0.000187804	0.458082	0.425	0.352	1	0	TARDBP	NGP.1
0.000191028	0.525031	0.392	0.322	1	0	CAPRIN1 (1 OF 2)	NGP.1
0.000195437	0.588436	0.288	0.204	1	0	RCL1	NGP.1
0.000218903	0.506332	0.517	0.463	1	0	EIF2S3	NGP.1
0.000249025	0.534664	0.371	0.293	1	0	GTPBP4	NGP.1
0.000382164	0.662267	0.379	0.321	1	0	NFU-G-1-011800	NGP.1
0.00042782	0.402376	0.454	0.381	1	0	EIF3B	NGP.1
0.000434217	0.569635	0.379	0.301	1	0	SAP18	NGP.1
0.000453287	0.379685	0.533	0.476	1	0	EIF3S6IP	NGP.1
0.000454286	0.478177	0.421	0.35	1	0	MEAF6	NGP.1
0.000478479	0.414629	0.446	0.361	1	0	ANP32B.2	NGP.1
0.000492222	0.427223	0.496	0.434	1	0	SNRPE	NGP.1
0.000508424	0.418057	0.496	0.429	1	0	NCL	NGP.1
0.000605665	0.551574	0.329	0.255	1	0	PPA1B	NGP.1
0.000688894	0.437366	0.521	0.473	1	0	EIF4A1	NGP.1
0.000702332	0.578771	0.388	0.33	1	0	CCDC86	NGP.1
0.000757509	0.657214	0.342	0.278	1	0	SLC12A6	NGP.1
0.000777676	0.512866	0.254	0.18	1	0	NIFK	NGP.1
0.000780117	0.417161	0.321	0.241	1	0	TTF1	NGP.1
0.000797281	0.596691	0.275	0.198	1	0	MEIS2	NGP.1
0.000849776	0.572936	0.325	0.26	1	0	POLR2E (2 OF 2)	NGP.1
0.000852619	0.82753	0.412	0.379	1	0	LOC107381616	NGP.1
0.000915448	0.724883	0.35	0.272	1	0	CABZ01070258.1	NGP.1
0.000976903	0.57076	0.45	0.405	1	0	MOB4	NGP.1
0.000984785	0.558749	0.283	0.212	1	0	MRPS18B	NGP.1
0.000997458	0.639328	0.258	0.192	1	0	RRP1	NGP.1
0.00102737	0.491876	0.396	0.325	1	0	GGCTA.1	NGP.1
0.00130995	0.43412	0.312	0.24	1	0	NPM1B	NGP.1
0.00133625	0.490353	0.454	0.411	1	0	EIF2S1B	NGP.1
0.0013955	0.419181	0.283	0.209	1	0	SURF6	NGP.1
0.00143866	0.428	0.346	0.278	1	0	PTGR1	NGP.1
0.00144414	0.612673	0.333	0.244	1	0	LOC107384909	NGP.1
0.00146974	0.474348	0.358	0.289	1	0	TMA16	NGP.1
0.00148588	0.632592	0.338	0.28	1	0	SNRPA1	NGP.1
0.0017166	0.497313	0.412	0.355	1	0	BX539313.1	NGP.1
0.0019895	0.404402	0.496	0.444	1	0	SRSF3	NGP.1
0.00202615	0.612551	0.292	0.231	1	0	CHD4B	NGP.1
0.00204175	0.407402	0.517	0.475	1	0	EIF4H	NGP.1
0.00213429	0.584091	0.254	0.188	1	0	NME3	NGP.1
0.00232884	0.547328	0.417	0.365	1	0	PUF60	NGP.1
0.00237151	0.47257	0.475	0.427	1	0	ATRX	NGP.1
0.00244118	0.751191	0.412	0.393	1	0	LOC107378566	NGP.1
0.00270658	0.494801	0.408	0.341	1	0	ANP32A	NGP.1
0.00274449	0.431944	0.5	0.454	1	0	MRPL27	NGP.1
0.00280283	0.598945	0.417	0.412	1	0	LOC107394932	NGP.1
0.00293989	0.415552	0.258	0.19	1	0	SMARCD1	NGP.1
0.00319107	0.403342	0.438	0.369	1	0	LRIG1	NGP.1
0.00337068	0.462114	0.325	0.27	1	0	DYNLL1	NGP.1
0.0040439	0.441884	0.262	0.199	1	0	U2AF1.1	NGP.1
0.00414376	0.393932	0.342	0.282	1	0	NFU-G-1-001583	NGP.1
0.00421689	0.638922	0.412	0.4	1	0	LOC107377705	NGP.1
0.0047782	0.410614	0.45	0.405	1	0	ZNHIT3	NGP.1
0.00483045	0.389109	0.45	0.424	1	0	CHCHD1	NGP.1
0.00526509	0.505447	0.517	0.443	1	0	HES5 (3 OF 9)	NGP.1
0.00528434	0.39494	0.388	0.337	1	0	SARNP	NGP.1
0.00547051	0.616471	0.412	0.404	1	0	LOC107394573	NGP.1
0.00551958	0.436023	0.367	0.314	1	0	CELF2 (2 OF 2)	NGP.1
0.00579503	0.387164	0.454	0.414	1	0	CSDE1	NGP.1
0.00585586	0.720702	0.383	0.347	1	0	LOC107394272	NGP.1
0.00592608	0.722758	0.4	0.389	1	0	LOC107381811	NGP.1
0.00600674	0.377695	0.438	0.394	1	0	CNBPA	NGP.1
0.00657465	0.475987	0.25	0.195	1	0	PTGES3A	NGP.1
0.00680366	0.479635	0.408	0.373	1	0	PSMB7	NGP.1
0.00718812	0.383934	0.283	0.224	1	0	SRSF1 (1 OF 2)	NGP.1
0.00749843	0.523646	0.446	0.413	1	0	NFU-G-1-015436	NGP.1
0.00753214	0.559193	0.279	0.224	1	0	NFU-G-1-022469	NGP.1
0.00793077	0.477982	0.554	0.504	1	0	HES5 (3 OF 9).1	NGP.1
0.00817737	0.876092	0.304	0.255	1	0	LOC107381735	NGP.1
0.00875422	0.613698	0.412	0.406	1	0	LOC107387694	NGP.1
0.00944159	0.416114	0.358	0.317	1	0	EIF4B	NGP.1
0.00975843	0.43116	0.308	0.26	1	0	SMIM15	NGP.1
0.00977437	0.442388	0.333	0.288	1	0	PTPRN2	NGP.1
0.00979672	0.553604	0.258	0.211	1	0	TWISTNB	NGP.1
2.89645e-50	1.08209	0.99	0.717	7.717e-46	1	NFU-G-1-009468	Inter-RG
3.06517e-48	1.3473	0.985	0.672	8.16653e-44	1	OLA.2167	Inter-RG
3.61223e-48	1.28851	0.868	0.338	9.62406e-44	1	CX43	Inter-RG
2.15697e-44	1.09088	0.956	0.741	5.74682e-40	1	GLUL (2 OF 2)	Inter-RG
4.88227e-42	0.966989	0.99	0.79	1.30078e-37	1	GPM6BB	Inter-RG
6.98122e-40	1.07035	0.848	0.389	1.86001e-35	1	GPR37L1B	Inter-RG
4.38649e-37	0.97473	0.936	0.663	1.16869e-32	1	MDK	Inter-RG
1.69007e-36	0.924739	0.941	0.619	4.50286e-32	1	SLC1A2B	Inter-RG
2.33203e-35	1.0538	0.912	0.503	6.21323e-31	1	PTN	Inter-RG
5.46316e-35	1.32942	0.73	0.295	1.45555e-30	1	MLC1	Inter-RG
6.39255e-33	0.959396	0.936	0.623	1.70317e-28	1	FABP2.1	Inter-RG
8.65177e-33	1.31092	0.843	0.472	2.30509e-28	1	FAM167AB	Inter-RG
3.68172e-30	1.18447	0.956	0.667	9.80921e-26	1	S100B	Inter-RG
2.02007e-28	1.20612	0.574	0.208	5.38209e-24	1	NFU-G-1-007171	Inter-RG
7.47871e-28	0.973461	0.922	0.606	1.99255e-23	1	NCANA	Inter-RG
2.56081e-27	0.863325	0.922	0.739	6.82276e-23	1	FGFBP3	Inter-RG
3.87394e-27	0.970168	0.525	0.178	1.03213e-22	1	MFGE8 (2 OF 2)	Inter-RG
3.59791e-26	0.822502	1	0.913	9.5859e-22	1	FABP7	Inter-RG
4.67771e-26	0.958568	0.804	0.464	1.24628e-21	1	NFU-G-1-019856	Inter-RG
8.24707e-26	1.04873	0.779	0.457	2.19727e-21	1	SLAMF6	Inter-RG
4.20214e-24	1.02344	0.814	0.502	1.11958e-19	1	SFRP5	Inter-RG
7.86214e-23	1.0042	0.485	0.175	2.09471e-18	1	BHMT	Inter-RG
9.30261e-23	1.13108	0.593	0.265	2.47849e-18	1	CYP19A1B	Inter-RG
1.12306e-22	1.03551	0.676	0.333	2.99218e-18	1	BCAN	Inter-RG
2.07791e-22	0.758499	0.588	0.245	5.53617e-18	1	GRM3	Inter-RG
1.55935e-21	0.708234	0.495	0.183	4.15456e-17	1	SPOCK2	Inter-RG
1.61944e-21	0.742981	0.662	0.317	4.31467e-17	1	MGLL	Inter-RG
5.05777e-21	0.931461	0.598	0.276	1.34754e-16	1	LAPTM4B	Inter-RG
8.01775e-21	0.970936	0.922	0.737	2.13617e-16	1	PB.930.2	Inter-RG
1.05591e-20	1.00525	0.73	0.418	2.81326e-16	1	PPAP2B	Inter-RG
5.82424e-20	0.913006	0.657	0.348	1.55175e-15	1	KRT18 (2 OF 3)	Inter-RG
6.85624e-20	0.934585	0.456	0.177	1.82671e-15	1	DEC1B	Inter-RG
9.66175e-20	0.638671	0.402	0.133	2.57418e-15	1	FAM107A (1 OF 2)	Inter-RG
1.18597e-19	0.829346	0.853	0.608	3.15979e-15	1	ID4	Inter-RG
1.97502e-19	0.992674	0.691	0.378	5.26204e-15	1	APLP2	Inter-RG
3.20268e-19	1.24236	0.652	0.315	8.53291e-15	1	PB.942.1	Inter-RG
5.51153e-19	0.608261	0.559	0.24	1.46844e-14	1	FXYD6	Inter-RG
1.26997e-18	0.921023	0.652	0.338	3.38358e-14	1	ITGB5	Inter-RG
1.8388e-18	0.81908	0.809	0.561	4.89913e-14	1	CD81	Inter-RG
4.28728e-18	0.635575	0.549	0.245	1.14226e-13	1	GSTA5	Inter-RG
1.18353e-17	0.930046	0.338	0.11	3.15329e-13	1	COLM	Inter-RG
1.22615e-17	0.784039	0.397	0.147	3.26683e-13	1	ABI3 (1 OF 2)	Inter-RG
3.48986e-17	0.655369	0.368	0.13	9.29803e-13	1	SLC6A6B	Inter-RG
1.13018e-16	0.827627	0.466	0.214	3.01114e-12	1	OLA.14917	Inter-RG
1.58552e-16	0.619707	0.725	0.417	4.22431e-12	1	ATP1B4	Inter-RG
2.25809e-16	0.996367	0.387	0.151	6.01623e-12	1	ADAM22	Inter-RG
2.76184e-16	0.808062	0.569	0.298	7.35837e-12	1	ALDH9A1 (1 OF 2).1	Inter-RG
3.99849e-16	0.70432	0.436	0.185	1.06532e-11	1	PHF24	Inter-RG
4.97116e-16	0.899373	0.52	0.247	1.32447e-11	1	ADGRD2	Inter-RG
6.86567e-16	0.76799	0.789	0.501	1.82922e-11	1	MIR-9	Inter-RG
7.65362e-16	0.913668	0.52	0.258	2.03915e-11	1	ZFP36L2	Inter-RG
8.58383e-16	0.822092	0.485	0.222	2.28699e-11	1	SLC4A4A	Inter-RG
1.72086e-15	0.625097	0.995	0.93	4.58488e-11	1	LOC107373896	Inter-RG
2.895e-15	1.16336	0.608	0.371	7.71316e-11	1	SI:CH211-237L4.6	Inter-RG
3.2277e-15	0.880593	0.662	0.387	8.59955e-11	1	FGFR2	Inter-RG
5.86478e-15	0.826046	0.706	0.436	1.56255e-10	1	QKI	Inter-RG
6.31908e-15	0.83554	0.686	0.429	1.68359e-10	1	OLA.21730	Inter-RG
6.64324e-15	0.704053	0.559	0.29	1.76996e-10	1	OLA.6898	Inter-RG
6.96525e-15	0.935788	0.353	0.137	1.85575e-10	1	NFU-G-1-021343	Inter-RG
8.11258e-15	0.870912	0.559	0.309	2.16143e-10	1	SLC25A25A	Inter-RG
1.05185e-14	0.844329	0.578	0.317	2.80243e-10	1	NFU-G-1-002766	Inter-RG
1.21731e-14	0.787677	0.789	0.575	3.24329e-10	1	NTRK2	Inter-RG
1.39154e-14	0.73599	0.407	0.177	3.70747e-10	1	TNIK	Inter-RG
2.62336e-14	0.897498	0.382	0.165	6.98943e-10	1	DOCK8	Inter-RG
2.82558e-14	0.579924	0.338	0.132	7.52819e-10	1	NFU-G-1-001444	Inter-RG
4.63014e-14	0.92359	0.618	0.381	1.23361e-09	1	ZFP36	Inter-RG
6.40258e-14	0.802027	0.632	0.388	1.70584e-09	1	VIM	Inter-RG
6.53317e-14	0.600543	0.51	0.247	1.74063e-09	1	PPIAB	Inter-RG
8.11222e-14	0.624727	0.475	0.228	2.16134e-09	1	SDC3.1	Inter-RG
1.03136e-13	0.761621	0.672	0.371	2.74787e-09	1	SEPP1	Inter-RG
1.03273e-13	0.854186	0.588	0.334	2.7515e-09	1	CTGF	Inter-RG
1.07954e-13	0.880595	0.289	0.105	2.87621e-09	1	ITGA7	Inter-RG
1.13211e-13	0.946791	0.525	0.285	3.01629e-09	1	KRT5	Inter-RG
1.20167e-13	0.829543	0.48	0.239	3.2016e-09	1	IGLON5	Inter-RG
1.35002e-13	0.582982	0.554	0.288	3.59687e-09	1	NDRG3A	Inter-RG
1.78443e-13	0.522669	0.333	0.122	4.75425e-09	1	SI:CH211-152C2.3	Inter-RG
2.25313e-13	0.728358	0.49	0.246	6.00302e-09	1	CD81 (2 OF 2)	Inter-RG
4.13406e-13	0.757374	0.495	0.254	1.10144e-08	1	S1PR1	Inter-RG
4.82646e-13	0.571694	0.338	0.128	1.28591e-08	1	GRM7	Inter-RG
4.9024e-13	0.938603	0.735	0.525	1.30615e-08	1	PB.1044.1	Inter-RG
5.57725e-13	0.542888	0.265	0.092	1.48595e-08	1	HEYL	Inter-RG
9.63331e-13	0.662972	0.49	0.255	2.5666e-08	1	KLF6	Inter-RG
1.31486e-12	0.664612	0.451	0.221	3.50318e-08	1	CSPG5B	Inter-RG
1.34283e-12	0.808648	0.632	0.452	3.5777e-08	1	CKBB	Inter-RG
1.42458e-12	0.638588	0.711	0.462	3.7955e-08	1	SERPINA10A	Inter-RG
1.6035e-12	0.886859	0.436	0.218	4.27221e-08	1	PFKPA	Inter-RG
3.0498e-12	0.972759	0.25	0.09	8.12558e-08	1	ITPR3	Inter-RG
3.94129e-12	0.883576	0.539	0.319	1.05008e-07	1	PPP1R15B	Inter-RG
4.21106e-12	0.52763	0.27	0.099	1.12195e-07	1	CYP2J2 (6 OF 7).1	Inter-RG
6.93374e-12	0.499569	0.309	0.126	1.84736e-07	1	LPIN1	Inter-RG
9.15703e-12	0.647441	0.353	0.162	2.43971e-07	1	PFKFB3	Inter-RG
9.251e-12	0.670555	0.539	0.309	2.46474e-07	1	MARCKSL1B	Inter-RG
1.28466e-11	0.553838	0.26	0.096	3.42271e-07	1	SOX9A	Inter-RG
1.31963e-11	0.61248	0.397	0.192	3.51589e-07	1	LDLRAP1B.1	Inter-RG
1.71056e-11	0.553204	0.417	0.198	4.55745e-07	1	NFU-G-1-008815	Inter-RG
1.86031e-11	0.874954	0.373	0.177	4.95643e-07	1	ERRFI1 (2 OF 2)	Inter-RG
1.9778e-11	0.931765	0.613	0.451	5.26946e-07	1	FOS	Inter-RG
2.2603e-11	0.89189	0.613	0.416	6.02211e-07	1	FAM107B	Inter-RG
2.50172e-11	0.560522	0.299	0.122	6.66532e-07	1	LRP8	Inter-RG
2.75974e-11	0.49089	0.279	0.106	7.35277e-07	1	GGT5 (1 OF 2)	Inter-RG
2.98798e-11	0.691819	0.451	0.237	7.96086e-07	1	SI:DKEY-27I16.2	Inter-RG
3.08544e-11	0.769396	0.451	0.236	8.22053e-07	1	PDGFRB	Inter-RG
3.10322e-11	0.899835	0.529	0.315	8.26791e-07	1	OLA.20275	Inter-RG
3.21693e-11	0.557467	0.338	0.146	8.57087e-07	1	NFU-G-1-021000.1	Inter-RG
3.26913e-11	0.512759	0.407	0.197	8.70994e-07	1	KRT18	Inter-RG
3.9854e-11	0.588347	0.368	0.17	1.06183e-06	1	CR354432.1	Inter-RG
4.13744e-11	0.717458	0.559	0.341	1.10234e-06	1	ATF3	Inter-RG
5.80132e-11	0.578143	0.407	0.207	1.54565e-06	1	FKBP5.1	Inter-RG
6.11659e-11	0.696158	0.279	0.114	1.62964e-06	1	PPM1E	Inter-RG
6.34868e-11	0.522423	0.27	0.109	1.69148e-06	1	SWAP70B	Inter-RG
7.13375e-11	0.823035	0.667	0.509	1.90064e-06	1	EGR1	Inter-RG
7.76245e-11	0.658273	0.647	0.419	2.06815e-06	1	NOTCH3	Inter-RG
9.04437e-11	0.67214	0.593	0.389	2.40969e-06	1	BX005294.4	Inter-RG
1.02343e-10	0.858235	0.539	0.323	2.72672e-06	1	RHOBTB2A	Inter-RG
1.09906e-10	0.749263	0.431	0.228	2.92824e-06	1	TMEM100 (2 OF 2)	Inter-RG
1.13321e-10	0.656432	0.343	0.158	3.0192e-06	1	CD200 (1 OF 2)	Inter-RG
1.15815e-10	0.846185	0.456	0.249	3.08567e-06	1	ITGAV	Inter-RG
2.51926e-10	0.594556	0.475	0.268	6.71208e-06	1	GNAI2A	Inter-RG
2.64427e-10	0.922525	0.49	0.278	7.04514e-06	1	CYR61.1	Inter-RG
3.15911e-10	0.592362	0.333	0.146	8.41681e-06	1	SLC6A11	Inter-RG
3.19056e-10	0.873893	0.632	0.47	8.50062e-06	1	OLA.5669	Inter-RG
3.82952e-10	0.616547	0.402	0.207	1.0203e-05	1	PIM1	Inter-RG
5.06898e-10	0.630568	0.676	0.502	1.35053e-05	1	TPI1B	Inter-RG
5.57525e-10	0.952002	0.539	0.363	1.48541e-05	1	FOSB	Inter-RG
5.95871e-10	0.717183	0.338	0.166	1.58758e-05	1	KCNN3	Inter-RG
8.64468e-10	0.805495	0.515	0.312	2.3032e-05	1	ADD3B	Inter-RG
9.01973e-10	0.735485	0.48	0.276	2.40313e-05	1	SLC1A4	Inter-RG
9.57924e-10	0.645863	0.353	0.167	2.5522e-05	1	ITGB4	Inter-RG
1.21394e-09	0.660488	0.515	0.307	3.23431e-05	1	CABZ01076275.1	Inter-RG
1.2145e-09	0.753569	0.593	0.379	3.2358e-05	1	FP245511.1	Inter-RG
1.73839e-09	0.548108	0.25	0.103	4.6316e-05	1	TIFA	Inter-RG
1.84118e-09	0.533907	0.436	0.244	4.90545e-05	1	ITIH6.1	Inter-RG
2.58639e-09	0.810788	0.436	0.241	6.89092e-05	1	TTYH3B	Inter-RG
2.91336e-09	0.595439	0.637	0.419	7.76207e-05	1	PSAP	Inter-RG
2.9428e-09	0.523896	0.559	0.336	7.84049e-05	1	NFU-G-1-015765	Inter-RG
2.98331e-09	0.607571	0.603	0.399	7.94843e-05	1	ATP1A1B.1	Inter-RG
3.00707e-09	0.685848	0.319	0.154	8.01174e-05	1	SFXN5B	Inter-RG
3.96657e-09	0.556517	0.309	0.144	0.000105681	1	KLHL5	Inter-RG
6.90399e-09	0.730942	0.623	0.485	0.000183943	1	IER2 (2 OF 2)	Inter-RG
7.10588e-09	0.488513	0.485	0.289	0.000189322	1	NDFIP2	Inter-RG
8.69448e-09	0.568471	0.647	0.431	0.000231647	1	HAPLN1A	Inter-RG
1.07407e-08	0.592972	0.495	0.298	0.000286165	1	NFU-G-1-011626	Inter-RG
1.08598e-08	0.540438	0.338	0.17	0.000289337	1	TTYH1	Inter-RG
1.15049e-08	0.726323	0.525	0.335	0.000306525	1	ANGPTL4 (2 OF 2)	Inter-RG
1.21506e-08	0.532066	0.76	0.663	0.000323728	1	MCL1B	Inter-RG
1.44704e-08	0.620662	0.505	0.31	0.000385536	1	BAG2	Inter-RG
1.75386e-08	0.776984	0.368	0.205	0.00046728	1	NFU-G-1-012693	Inter-RG
1.91383e-08	0.747474	0.294	0.138	0.000509902	1	JDP2	Inter-RG
2.15681e-08	0.736295	0.25	0.11	0.000574638	1	CA12	Inter-RG
2.21611e-08	0.550941	0.368	0.2	0.000590439	1	NFU-G-1-022781	Inter-RG
2.25552e-08	0.575919	0.706	0.558	0.000600938	1	ARRDC3	Inter-RG
2.85496e-08	0.532887	0.51	0.316	0.000760648	1	TIMP4	Inter-RG
2.95234e-08	0.667908	0.627	0.463	0.000786593	1	MKNK2	Inter-RG
3.28941e-08	0.619196	0.471	0.29	0.000876398	1	FOSL1	Inter-RG
3.77083e-08	0.636344	0.5	0.308	0.00100466	1	SPRED1	Inter-RG
4.03572e-08	0.554241	0.51	0.322	0.00107524	1	NRCAM (1 OF 2)	Inter-RG
4.17707e-08	0.51629	0.284	0.142	0.0011129	1	PYGL	Inter-RG
4.24387e-08	0.597036	0.696	0.573	0.00113069	1	ACTG1	Inter-RG
4.30528e-08	0.575508	0.294	0.143	0.00114706	1	LOC107393784	Inter-RG
5.65112e-08	0.534777	0.397	0.227	0.00150563	1	HLFA	Inter-RG
5.82736e-08	0.516971	0.588	0.384	0.00155258	1	NANOS1A	Inter-RG
6.70836e-08	0.757901	0.309	0.157	0.00178731	1	PALD1	Inter-RG
8.78942e-08	0.505781	0.407	0.232	0.00234177	1	FARP1	Inter-RG
1.01977e-07	0.500182	0.294	0.147	0.00271697	1	KHDRBS3	Inter-RG
1.23822e-07	0.544302	0.368	0.204	0.00329898	1	PTPRZ1	Inter-RG
1.42466e-07	0.704399	0.569	0.406	0.00379571	1	JUNBB	Inter-RG
1.53388e-07	0.58799	0.696	0.502	0.0040867	1	ITM2A	Inter-RG
1.60039e-07	0.495511	0.593	0.418	0.00426393	1	JUN	Inter-RG
1.85588e-07	0.538822	0.314	0.166	0.00494462	1	NFU-G-1-013490	Inter-RG
2.02318e-07	0.570299	0.294	0.152	0.00539036	1	EPDR1	Inter-RG
2.17624e-07	0.660967	0.275	0.136	0.00579815	1	ABCD2	Inter-RG
2.23848e-07	0.636935	0.412	0.243	0.00596399	1	SOX8	Inter-RG
2.27158e-07	0.56761	0.343	0.188	0.00605216	1	SPON1A	Inter-RG
2.49745e-07	0.713174	0.25	0.119	0.00665396	1	CMBL	Inter-RG
2.9062e-07	0.695956	0.451	0.284	0.00774298	1	ARRDC2	Inter-RG
2.98987e-07	0.699382	0.647	0.524	0.0079659	1	BRD2A	Inter-RG
4.08241e-07	0.67576	0.265	0.132	0.0108768	1	SMOC1	Inter-RG
9.5026e-07	0.507101	0.255	0.126	0.0253178	1	SLIT2	Inter-RG
1.10722e-06	0.554783	0.397	0.249	0.0294996	1	KLF12A	Inter-RG
1.29448e-06	0.659213	0.382	0.239	0.0344889	1	FAT3	Inter-RG
1.62121e-06	0.778291	0.309	0.177	0.043194	1	FKBP5	Inter-RG
2.16106e-06	0.505671	0.328	0.188	0.0575772	1	KMT2E	Inter-RG
3.33332e-06	0.52577	0.328	0.189	0.0888096	1	PRKD2	Inter-RG
3.85954e-06	0.539997	0.294	0.163	0.10283	1	GPC1	Inter-RG
5.72364e-06	0.65206	0.627	0.514	0.152495	1	HSPA1A.1	Inter-RG
1.08142e-05	1.15371	0.25	0.135	0.288122	1	LOC107393894	Inter-RG
1.41068e-05	0.689523	0.284	0.162	0.375849	1	DPY19L3.1	Inter-RG
1.71823e-05	0.513567	0.377	0.23	0.457789	1	EPHA4	Inter-RG
1.78595e-05	0.574111	0.353	0.227	0.47583	1	CSNK1E	Inter-RG
2.86162e-05	0.49131	0.412	0.266	0.762421	1	APC2	Inter-RG
3.197e-05	0.673852	0.402	0.272	0.851777	1	MCAM (1 OF 2)	Inter-RG
5.54882e-05	0.586399	0.294	0.178	1	1	EPHA3	Inter-RG
5.73391e-05	0.502919	0.515	0.388	1	1	NFU-G-1-010535	Inter-RG
7.45224e-05	0.694265	0.402	0.285	1	1	CSGR18H8ORF4	Inter-RG
0.000140831	0.494473	0.387	0.268	1	1	ABAT	Inter-RG
0.000398641	0.670658	0.284	0.187	1	1	ARHGAP21B	Inter-RG
0.000598585	0.647404	0.284	0.186	1	1	DEDD2	Inter-RG
0.00223305	1.22546	0.299	0.227	1	1	LOC107375799	Inter-RG
0.00411948	0.554457	0.255	0.177	1	1	SREBF1	Inter-RG
0.0049649	0.625998	0.426	0.334	1	1	NFU-G-1-006772	Inter-RG
6.29871e-125	3.0247	0.673	0.05	1.67816e-120	2	CENPF	NGP.2
1.83267e-116	2.34827	0.603	0.037	4.8828e-112	2	TPX2	NGP.2
2.14518e-111	2.90729	0.688	0.074	5.7154e-107	2	UBE2C	NGP.2
1.6578e-108	2.67013	0.734	0.104	4.41688e-104	2	INCENP	NGP.2
3.02236e-99	2.12565	0.593	0.053	8.05247e-95	2	MKI67	NGP.2
8.89777e-97	2.78711	0.99	0.824	2.37063e-92	2	PB.3700.1	NGP.2
2.23034e-96	2.01735	0.593	0.056	5.9423e-92	2	NUSAP1	NGP.2
4.24101e-96	2.3219	0.482	0.024	1.12993e-91	2	ASPM	NGP.2
1.04878e-95	3.17248	0.945	0.324	2.79427e-91	2	HMGN1	NGP.2
2.79561e-94	2.73487	0.95	0.45	7.44835e-90	2	H2AFVA	NGP.2
9.8085e-92	2.72266	0.965	0.557	2.61328e-87	2	ZGC:158409	NGP.2
2.22784e-86	1.81646	0.613	0.078	5.93563e-82	2	SPC24	NGP.2
6.06982e-86	1.83981	0.573	0.063	1.61718e-81	2	MAD2L1	NGP.2
8.24801e-86	1.76594	0.482	0.034	2.19752e-81	2	DLGAP5	NGP.2
7.42475e-83	1.76974	0.462	0.031	1.97818e-78	2	CDK1	NGP.2
3.44072e-82	2.21013	0.764	0.175	9.1671e-78	2	SMC4	NGP.2
1.65494e-78	1.75236	0.487	0.045	4.40926e-74	2	CDCA8	NGP.2
2.04044e-78	1.73312	0.457	0.036	5.43635e-74	2	NUMA1	NGP.2
2.15754e-78	1.54851	0.503	0.048	5.74832e-74	2	CENPM	NGP.2
5.66921e-77	1.76298	0.975	0.752	1.51045e-72	2	NFU-G-1-023491	NGP.2
1.67388e-73	1.56577	0.472	0.046	4.45972e-69	2	CCNA2	NGP.2
3.43251e-73	2.23332	0.759	0.199	9.14524e-69	2	DUT	NGP.2
3.81497e-71	1.73208	0.472	0.049	1.01642e-66	2	PBK	NGP.2
9.07853e-70	2.03947	0.452	0.046	2.41879e-65	2	BIRC5A	NGP.2
6.33543e-68	1.84339	0.407	0.032	1.68795e-63	2	PLK1	NGP.2
1.90945e-67	2.57758	0.653	0.14	5.08734e-63	2	KIAA0101	NGP.2
2.84177e-67	1.86506	0.633	0.13	7.57132e-63	2	CKS1B	NGP.2
3.01231e-67	2.40193	0.382	0.025	8.0257e-63	2	CDCA3	NGP.2
2.81644e-65	1.5653	0.447	0.05	7.50383e-61	2	KIF11	NGP.2
4.37377e-65	1.99763	0.774	0.235	1.1653e-60	2	LOC107378019	NGP.2
1.10242e-63	1.76025	0.407	0.037	2.93717e-59	2	CKAP2	NGP.2
2.59819e-62	1.538	0.97	0.794	6.92235e-58	2	HMGB1	NGP.2
3.16206e-62	1.71809	0.397	0.036	8.42469e-58	2	CKS2	NGP.2
7.61033e-61	1.79728	0.533	0.087	2.02762e-56	2	TK1	NGP.2
2.11707e-60	1.40623	0.372	0.031	5.64051e-56	2	CENPE	NGP.2
1.54656e-59	2.14374	0.854	0.515	4.12051e-55	2	TUBA8L4	NGP.2
9.84187e-59	1.59176	0.935	0.549	2.62217e-54	2	HMGN3.1	NGP.2
1.17503e-57	1.20596	0.322	0.02	3.13064e-53	2	KNSTRN	NGP.2
1.5318e-57	1.50405	0.422	0.051	4.08119e-53	2	SPC25	NGP.2
1.15031e-56	2.21922	0.342	0.026	3.06478e-52	2	GGT7 (2 OF 2)	NGP.2
6.46224e-56	1.42929	0.372	0.036	1.72174e-51	2	TACC3	NGP.2
1.7154e-52	2.02202	0.658	0.208	4.57035e-48	2	NFU-G-1-017509	NGP.2
2.9469e-52	1.1179	0.317	0.024	7.85142e-48	2	RACGAP1.1	NGP.2
4.50524e-51	1.30449	0.407	0.056	1.20033e-46	2	CENPK	NGP.2
1.7483e-50	1.63655	0.362	0.041	4.658e-46	2	PTTG1	NGP.2
1.87475e-50	1.06355	0.286	0.018	4.99489e-46	2	PRC1	NGP.2
1.99117e-50	1.32446	0.276	0.015	5.30506e-46	2	CDC20	NGP.2
2.01386e-50	1.22281	0.96	0.787	5.36552e-46	2	HMGN3	NGP.2
8.21721e-50	1.18241	0.965	0.859	2.18931e-45	2	CIRBP	NGP.2
2.10636e-48	1.13122	0.337	0.035	5.61196e-44	2	SMC2	NGP.2
1.15335e-47	1.60968	0.874	0.471	3.07287e-43	2	AL954137.2	NGP.2
2.93661e-47	2.31342	0.543	0.137	7.82401e-43	2	NFU-G-1-018818	NGP.2
3.42136e-47	1.06031	0.332	0.036	9.11552e-43	2	KIF4A	NGP.2
2.00675e-46	1.0426	0.286	0.023	5.34659e-42	2	BUB1	NGP.2
5.13006e-46	1.11652	0.266	0.018	1.3668e-41	2	MELK	NGP.2
3.20213e-45	1.44435	0.754	0.291	8.53144e-41	2	SNRPB	NGP.2
5.68663e-45	1.52027	0.487	0.108	1.51509e-40	2	UBE2S	NGP.2
8.01657e-45	0.913532	0.296	0.027	2.13586e-40	2	ARHGAP11A	NGP.2
1.61595e-44	1.79749	0.91	0.646	4.30537e-40	2	MARCKS	NGP.2
1.97224e-44	1.19566	0.342	0.043	5.25465e-40	2	CKAP2L	NGP.2
2.84455e-44	1.48097	0.407	0.07	7.57872e-40	2	LBR	NGP.2
4.95996e-44	1.4955	0.859	0.547	1.32148e-39	2	CBX3	NGP.2
1.13918e-43	1.10201	0.377	0.057	3.03512e-39	2	SUV39H1	NGP.2
7.16315e-43	1.15777	0.317	0.037	1.90848e-38	2	RRM1 (2 OF 2)	NGP.2
4.46202e-42	1.39072	0.372	0.061	1.18882e-37	2	TOP2A	NGP.2
1.14377e-41	1.42119	0.819	0.436	3.04734e-37	2	SUMO4	NGP.2
2.11871e-41	0.937296	0.286	0.029	5.64488e-37	2	IQGAP3	NGP.2
2.29266e-41	0.982057	0.317	0.038	6.10832e-37	2	CDCA5	NGP.2
4.6026e-41	1.43349	0.844	0.524	1.22627e-36	2	H2AFVB	NGP.2
4.72298e-41	0.91041	0.276	0.026	1.25834e-36	2	CASC5	NGP.2
5.05683e-41	1.43236	0.518	0.137	1.34729e-36	2	DEK	NGP.2
6.12473e-41	1.00444	0.291	0.032	1.63181e-36	2	NCAPH	NGP.2
1.30978e-40	0.909474	0.266	0.024	3.48964e-36	2	KIFC1.1	NGP.2
3.34227e-40	1.23424	0.905	0.649	8.90481e-36	2	HNRNPA0	NGP.2
1.0795e-39	1.09554	0.417	0.082	2.87612e-35	2	BUB3	NGP.2
4.55153e-39	0.949745	0.337	0.05	1.21266e-34	2	NUF2	NGP.2
2.40053e-37	1.99611	0.568	0.199	6.39574e-33	2	STMN1A	NGP.2
8.76353e-37	1.91461	0.291	0.038	2.33487e-32	2	SI:CH211-113A14.10.7	NGP.2
8.84729e-37	0.95124	0.276	0.033	2.35718e-32	2	NDC80	NGP.2
9.31145e-37	1.50773	0.638	0.253	2.48085e-32	2	TMEM106A	NGP.2
2.77004e-36	1.26663	0.834	0.456	7.38022e-32	2	AMDHD1	NGP.2
3.09586e-36	1.42634	0.578	0.2	8.24829e-32	2	PPIH	NGP.2
4.25546e-36	1.47078	0.347	0.059	1.13378e-31	2	INSM1	NGP.2
5.55505e-36	1.14335	0.965	0.805	1.48003e-31	2	TMSB4X	NGP.2
3.8965e-35	1.40457	0.342	0.06	1.03815e-30	2	NEUROG1	NGP.2
5.45868e-35	1.49835	0.784	0.425	1.45436e-30	2	NUCKS1A	NGP.2
9.51101e-35	1.30503	0.392	0.085	2.53402e-30	2	NUTF2L	NGP.2
1.3863e-34	1.44318	0.347	0.065	3.69352e-30	2	TTF2	NGP.2
7.85761e-34	1.50147	0.633	0.258	2.0935e-29	2	WU:FC51F04	NGP.2
9.91866e-34	1.01763	0.93	0.751	2.64263e-29	2	CFL1	NGP.2
1.38048e-33	1.30023	0.402	0.095	3.678e-29	2	CDC25.1	NGP.2
4.3072e-33	0.95733	0.367	0.077	1.14757e-28	2	LOC107372787	NGP.2
8.00418e-33	1.16318	0.673	0.296	2.13255e-28	2	ANP32A	NGP.2
5.00674e-32	1.25602	0.709	0.331	1.33395e-27	2	CNP	NGP.2
1.02949e-31	1.07335	0.327	0.06	2.74288e-27	2	DCK	NGP.2
1.51544e-31	1.21325	0.678	0.301	4.03759e-27	2	TFAM	NGP.2
4.76529e-31	1.20365	0.472	0.142	1.26961e-26	2	LMNB1	NGP.2
7.04337e-31	0.89096	0.266	0.039	1.87656e-26	2	PRC1A.1	NGP.2
1.24881e-30	1.59764	0.281	0.045	3.32719e-26	2	SI:CH211-113A14.10	NGP.2
1.35968e-30	1.61916	0.688	0.336	3.6226e-26	2	SOX11A	NGP.2
1.3623e-30	1.47846	0.462	0.14	3.62958e-26	2	FAM60AL.1	NGP.2
1.55643e-30	1.45966	0.296	0.052	4.14681e-26	2	LOC107380016	NGP.2
9.44711e-30	1.10118	0.683	0.309	2.51699e-25	2	PB.8153.1	NGP.2
1.10558e-29	1.01591	0.291	0.051	2.94559e-25	2	CORT.1	NGP.2
2.84447e-29	0.888631	0.261	0.04	7.57852e-25	2	KIF23	NGP.2
4.22144e-29	1.36984	0.729	0.369	1.12472e-24	2	MEX3A	NGP.2
4.86877e-29	1.17996	0.769	0.464	1.29719e-24	2	HP1BP3	NGP.2
5.25816e-29	1.25033	0.698	0.351	1.40093e-24	2	HDGF	NGP.2
7.80641e-29	2.11929	0.477	0.165	2.07986e-24	2	PCDH17	NGP.2
8.04547e-29	1.10493	0.683	0.315	2.14356e-24	2	HDAC1 (1 OF 2)	NGP.2
2.23122e-28	1.37341	0.332	0.074	5.94464e-24	2	NMRK2	NGP.2
5.10764e-28	2.90122	0.593	0.361	1.36083e-23	2	HMGB2A	NGP.2
6.41048e-28	1.37523	0.412	0.119	1.70795e-23	2	CT573356.3	NGP.2
1.72942e-27	2.097	0.322	0.072	4.60769e-23	2	LOC107377930	NGP.2
5.63688e-27	1.21791	0.734	0.438	1.50183e-22	2	MSNA	NGP.2
1.30891e-26	1.23071	0.809	0.512	3.48733e-22	2	ATPIF1	NGP.2
2.03138e-26	0.941233	0.357	0.091	5.41219e-22	2	WHSC1	NGP.2
2.00881e-25	1.02469	0.683	0.349	5.35206e-21	2	SRSF4	NGP.2
8.20232e-25	1.07431	0.342	0.089	2.18534e-20	2	RFC3	NGP.2
9.88803e-25	0.948517	0.317	0.075	2.63447e-20	2	ATAD2	NGP.2
1.06761e-24	0.867336	0.256	0.048	2.84442e-20	2	PAK6	NGP.2
3.53222e-24	1.27995	0.397	0.13	9.41088e-20	2	RAD21	NGP.2
6.00343e-24	1.1342	0.613	0.303	1.59949e-19	2	HCFC1	NGP.2
6.59558e-24	0.943395	0.734	0.403	1.75726e-19	2	SRSF3	NGP.2
6.61997e-24	1.98739	0.266	0.055	1.76376e-19	2	KPNA2.1	NGP.2
6.64111e-24	1.09801	0.598	0.278	1.76939e-19	2	RANBP1	NGP.2
7.26407e-24	0.951313	0.693	0.367	1.93537e-19	2	DDX39AA	NGP.2
1.07854e-23	1.11655	0.568	0.246	2.87355e-19	2	AHCY	NGP.2
1.3086e-23	1.16391	0.402	0.123	3.48651e-19	2	HES6	NGP.2
1.53075e-23	0.994862	0.663	0.327	4.07837e-19	2	DPY30	NGP.2
1.82445e-23	0.97976	0.864	0.691	4.86089e-19	2	H3F3B.1	NGP.2
2.07101e-23	0.990062	0.744	0.426	5.5178e-19	2	SNRPD3	NGP.2
2.57679e-23	0.957493	0.327	0.086	6.86534e-19	2	UBE2T	NGP.2
5.98388e-23	1.01763	0.759	0.466	1.59429e-18	2	SNRPD2	NGP.2
7.91088e-23	1.35323	0.281	0.064	2.1077e-18	2	NFU-G-1-018278	NGP.2
2.38162e-22	1.97527	0.523	0.28	6.34534e-18	2	NFU-G-1-009178	NGP.2
3.56353e-22	2.06266	0.583	0.28	9.49431e-18	2	ELAVL3	NGP.2
3.61526e-22	1.14137	0.432	0.154	9.63214e-18	2	DNMT1	NGP.2
4.40711e-22	1.04731	0.653	0.344	1.17419e-17	2	SNRPG	NGP.2
9.32879e-22	1.00564	0.518	0.213	2.48547e-17	2	RBB4	NGP.2
9.60677e-22	1.30858	0.518	0.229	2.55953e-17	2	TOP1	NGP.2
1.11565e-21	1.09687	0.342	0.093	2.97243e-17	2	CLDN5	NGP.2
1.93455e-21	1.31166	0.342	0.105	5.15422e-17	2	NFU-G-1-015537	NGP.2
1.98806e-21	1.0218	0.759	0.477	5.2968e-17	2	MTDHB	NGP.2
3.66604e-21	1.24681	0.503	0.235	9.76742e-17	2	CTCF	NGP.2
4.49822e-21	1.85487	0.302	0.082	1.19846e-16	2	NFU-G-1-013860	NGP.2
1.24008e-20	1.01054	0.693	0.381	3.30394e-16	2	POMP	NGP.2
1.58929e-20	1.03381	0.724	0.459	4.23436e-16	2	HNRNPR	NGP.2
3.24852e-20	1.18144	0.372	0.127	8.65503e-16	2	CCNB2 (2 OF 2)	NGP.2
6.87069e-20	1.06274	0.523	0.239	1.83056e-15	2	H3F3B.1.2	NGP.2
1.16505e-19	0.906185	0.523	0.239	3.10406e-15	2	HNRNPUL1	NGP.2
1.84366e-19	0.964765	0.276	0.072	4.91207e-15	2	ZNF367	NGP.2
3.44658e-19	1.01583	0.754	0.475	9.18272e-15	2	CBX1B	NGP.2
3.84143e-19	0.926302	0.593	0.308	1.02347e-14	2	SYNCRIP.1	NGP.2
4.78677e-19	0.88743	0.397	0.144	1.27534e-14	2	XRCC2	NGP.2
4.89548e-19	0.921178	0.322	0.098	1.3043e-14	2	BCKDHB	NGP.2
1.02748e-18	2.2044	0.523	0.314	2.73751e-14	2	H3F3B.1.3	NGP.2
1.19755e-18	0.930261	0.623	0.33	3.19063e-14	2	APEX1	NGP.2
1.35371e-18	1.61107	0.593	0.421	3.60668e-14	2	TUBA1A	NGP.2
1.38435e-18	1.09948	0.693	0.434	3.68831e-14	2	ARL6IP1	NGP.2
1.41467e-18	1.98617	0.608	0.488	3.7691e-14	2	PTMAB	NGP.2
1.54844e-18	1.01817	0.503	0.229	4.12552e-14	2	SET	NGP.2
1.80329e-18	1.86916	0.558	0.312	4.80451e-14	2	PCNA	NGP.2
2.93263e-18	1.00575	0.528	0.263	7.81342e-14	2	SMC1A	NGP.2
4.1635e-18	0.885732	0.417	0.164	1.10928e-13	2	ACTL6A	NGP.2
1.0605e-17	0.871828	0.633	0.356	2.82549e-13	2	PSMB2	NGP.2
1.61456e-17	0.941364	0.543	0.271	4.30166e-13	2	RNPS1	NGP.2
2.23901e-17	0.912024	0.447	0.196	5.96539e-13	2	NFU-G-1-022469	NGP.2
5.89475e-17	1.09982	0.533	0.288	1.57054e-12	2	HNRNPAB (2 OF 2)	NGP.2
1.3019e-16	1.24928	0.497	0.245	3.46866e-12	2	NFU-G-1-010349	NGP.2
2.18375e-16	0.948735	0.683	0.396	5.81815e-12	2	SOX4	NGP.2
2.68802e-16	0.886866	0.487	0.232	7.16169e-12	2	CHD4A	NGP.2
6.92096e-16	0.887706	0.563	0.309	1.84395e-11	2	CLNS1A	NGP.2
9.989e-16	1.04851	0.543	0.315	2.66137e-11	2	KHDRBS1A	NGP.2
1.03905e-15	1.82969	0.327	0.125	2.76835e-11	2	LOC107378633	NGP.2
1.90012e-15	1.25628	0.553	0.353	5.06249e-11	2	NFU-G-1-017514	NGP.2
5.59493e-15	0.988429	0.291	0.101	1.49066e-10	2	PIM2	NGP.2
2.15926e-14	0.902184	0.402	0.182	5.75292e-10	2	NFU-G-1-016866	NGP.2
2.37946e-14	0.887369	0.467	0.235	6.3396e-10	2	PSMA6	NGP.2
2.66559e-14	1.15252	0.302	0.11	7.10194e-10	2	LOC107375345	NGP.2
2.84972e-14	0.919498	0.528	0.296	7.5925e-10	2	SUMO3B	NGP.2
3.52358e-14	1.66504	0.538	0.33	9.38788e-10	2	STMN1B	NGP.2
3.60601e-14	1.05201	0.563	0.351	9.6075e-10	2	CBX1A	NGP.2
7.92145e-14	0.9522	0.472	0.245	2.11051e-09	2	RBMX	NGP.2
1.52461e-13	0.86621	0.462	0.236	4.06202e-09	2	SI:DKEY-67C22.2	NGP.2
1.59643e-13	1.37042	0.568	0.402	4.25336e-09	2	TUBA8L3.2	NGP.2
1.7337e-13	2.48428	0.382	0.21	4.6191e-09	2	LOC107394463	NGP.2
5.97239e-13	0.922203	0.457	0.227	1.59122e-08	2	PSMG4	NGP.2
6.53802e-13	1.01753	0.508	0.307	1.74192e-08	2	GGCTA.1	NGP.2
2.75277e-12	1.12048	0.518	0.333	7.33419e-08	2	CCT8	NGP.2
2.89956e-12	0.897543	0.492	0.261	7.72529e-08	2	CD44 (1 OF 2)	NGP.2
3.09494e-12	0.934504	0.593	0.37	8.24584e-08	2	SFPQ	NGP.2
5.89837e-12	2.1446	0.332	0.164	1.5715e-07	2	LOC107393497	NGP.2
9.73963e-11	0.871857	0.312	0.137	2.59493e-06	2	FEN1	NGP.2
1.54443e-10	1.11339	0.588	0.481	4.11483e-06	2	H3F3B.1.4	NGP.2
2.3495e-09	1.36742	0.276	0.13	6.25979e-05	2	TUBA8L3	NGP.2
2.96525e-09	2.25885	0.332	0.193	7.90031e-05	2	LOC107388042	NGP.2
7.48709e-08	1.57627	0.352	0.214	0.00199479	2	LOC107390365	NGP.2
6.65499e-06	1.25592	0.312	0.193	0.177309	2	LOC107374467	NGP.2
0.00431026	1.23676	0.387	0.38	1	2	LOC107383746	NGP.2
9.42891e-21	1.14504	0.853	0.618	2.51214e-16	3	ID4	Intercell.1
8.53627e-19	0.54402	0.994	0.947	2.27432e-14	3	NACA	Intercell.1
8.88982e-19	0.481824	1	0.95	2.36851e-14	3	RACK1	Intercell.1
1.66428e-17	0.725853	0.974	0.687	4.43414e-13	3	OLA.2167	Intercell.1
1.01933e-16	0.439211	0.994	0.977	2.7158e-12	3	NR1D2B	Intercell.1
4.21208e-15	0.98283	0.904	0.686	1.12222e-10	3	S100B	Intercell.1
3.54286e-14	0.414029	1	0.966	9.43923e-10	3	HSP90AB1	Intercell.1
6.51205e-13	0.463096	0.994	0.966	1.73501e-08	3	UBA52	Intercell.1
1.3115e-12	0.658061	0.808	0.493	3.49423e-08	3	FAM167AB	Intercell.1
4.27781e-12	0.430473	0.974	0.915	1.13974e-07	3	TPT1	Intercell.1
1.1603e-11	0.42493	0.987	0.932	3.09138e-07	3	YBX1	Intercell.1
2.14121e-11	0.541552	0.949	0.85	5.70483e-07	3	DDX21	Intercell.1
3.50234e-11	0.820918	0.628	0.443	9.33129e-07	3	HAPLN1A	Intercell.1
1.12008e-10	0.39045	1	0.988	2.98422e-06	3	ACTB (1 OF 2)	Intercell.1
4.00755e-10	0.422985	1	0.988	1.06773e-05	3	LOC107385699	Intercell.1
1.56044e-09	0.369321	0.987	0.931	4.15747e-05	3	PB.3507.1	Intercell.1
2.9745e-09	0.371188	1	0.916	7.92495e-05	3	FABP7	Intercell.1
3.24608e-09	0.532353	0.891	0.757	8.64853e-05	3	RSL24D1	Intercell.1
2.96769e-08	0.255797	0.981	0.799	0.000790682	3	GPM6BB	Intercell.1
4.7229e-08	0.486525	0.853	0.774	0.00125832	3	NSA2	Intercell.1
1.12512e-07	-0.345607	0.167	0.43	0.00299765	3	PSMB2	Intercell.1
1.40897e-07	0.299417	0.974	0.923	0.00375393	3	EEF1B2 (1 OF 2)	Intercell.1
1.49016e-07	0.589897	0.872	0.703	0.00397023	3	ID1	Intercell.1
3.21117e-07	0.533641	0.872	0.67	0.00855552	3	SOX3	Intercell.1
3.92032e-07	1.23139	0.564	0.442	0.0104449	3	HES5 (3 OF 9)	Intercell.1
1.01052e-06	0.533695	0.737	0.647	0.0269232	3	EEF1D	Intercell.1
1.14073e-06	-0.397605	0.077	0.27	0.0303924	3	SMC3	Intercell.1
1.33029e-06	0.493508	0.821	0.779	0.0354429	3	EIF3F	Intercell.1
1.42194e-06	0.359491	0.962	0.888	0.0378847	3	POLR2G	Intercell.1
1.57603e-06	0.756418	0.519	0.398	0.0419903	3	NFU-G-1-020435	Intercell.1
1.66873e-06	0.827581	0.5	0.38	0.0444599	3	NFU-G-1-024370	Intercell.1
2.29948e-06	-0.389993	0.141	0.368	0.0612649	3	NDUFS8	Intercell.1
2.49446e-06	0.82892	0.455	0.292	0.06646	3	CYR61.1	Intercell.1
3.19354e-06	-0.345696	0.09	0.285	0.0850854	3	UBA1	Intercell.1
3.65272e-06	-0.343136	0.071	0.25	0.0973193	3	PSMD2	Intercell.1
3.76018e-06	0.345527	0.994	0.976	0.100182	3	PECR	Intercell.1
5.44351e-06	-0.394238	0.109	0.305	0.145032	3	RWDD1	Intercell.1
7.87228e-06	0.975397	0.295	0.162	0.209741	3	LOC107391885	Intercell.1
1.05811e-05	0.591378	0.872	0.747	0.281913	3	HSPB1	Intercell.1
1.61484e-05	-0.391643	0.109	0.289	0.430242	3	SF3B5	Intercell.1
1.61558e-05	-0.346374	0.096	0.27	0.43044	3	SLC7A3A	Intercell.1
2.09158e-05	-0.288766	0.135	0.324	0.557259	3	SDHAF2	Intercell.1
2.1745e-05	1.21048	0.34	0.217	0.579353	3	LOC107377304	Intercell.1
2.54493e-05	-0.257125	0.096	0.269	0.678045	3	GCDH	Intercell.1
2.61485e-05	-0.251673	0.154	0.357	0.696673	3	MTPN	Intercell.1
2.99011e-05	-0.343798	0.122	0.304	0.796656	3	SMDT1	Intercell.1
3.84458e-05	0.524873	0.942	0.871	1	3	PB.6299.1	Intercell.1
3.90957e-05	-0.416431	0.173	0.375	1	3	UBE2L3B	Intercell.1
4.12962e-05	-0.395717	0.109	0.281	1	3	LOC107389464	Intercell.1
4.22992e-05	-0.338124	0.154	0.346	1	3	NFU-G-1-022957	Intercell.1
4.27555e-05	0.92359	0.487	0.41	1	3	NFU-G-1-015436	Intercell.1
4.3566e-05	-0.375248	0.154	0.351	1	3	PB.1549.1	Intercell.1
5.15741e-05	-0.370676	0.096	0.262	1	3	HMGB1B.1	Intercell.1
5.65739e-05	-0.327958	0.122	0.297	1	3	NDUFA8	Intercell.1
5.67045e-05	-0.277467	0.103	0.271	1	3	ATP6V0E1	Intercell.1
5.77654e-05	-0.340955	0.109	0.281	1	3	DIDO1	Intercell.1
6.00549e-05	-0.305893	0.141	0.326	1	3	NDUFS7	Intercell.1
7.04148e-05	-0.286342	0.115	0.289	1	3	NUDT21	Intercell.1
7.12347e-05	-0.26476	0.167	0.361	1	3	NFU-G-1-009929	Intercell.1
7.15019e-05	-0.252677	0.141	0.327	1	3	ARF1L	Intercell.1
7.30232e-05	-0.279108	0.103	0.266	1	3	RTF1	Intercell.1
7.39447e-05	-0.380853	0.179	0.371	1	3	CLNS1A	Intercell.1
7.59679e-05	-0.403373	0.173	0.36	1	3	LAMP2	Intercell.1
7.73682e-05	0.275999	0.968	0.877	1	3	ATP5G3	Intercell.1
7.77382e-05	-0.388357	0.154	0.334	1	3	RNPS1	Intercell.1
8.20096e-05	-0.370169	0.122	0.294	1	3	U2SURP	Intercell.1
9.14797e-05	-0.303031	0.179	0.371	1	3	NFU-G-1-015619	Intercell.1
9.19978e-05	-0.390588	0.224	0.424	1	3	SRSF4	Intercell.1
9.91768e-05	-0.328683	0.141	0.319	1	3	PSMA3	Intercell.1
9.92414e-05	-0.267028	0.205	0.405	1	3	EWSR1B	Intercell.1
0.000103795	-0.327372	0.103	0.261	1	3	PPM1A	Intercell.1
0.000104052	-0.313644	0.096	0.251	1	3	UQCRQ	Intercell.1
0.000106568	0.772183	0.494	0.357	1	3	CTGF	Intercell.1
0.000109553	-0.301685	0.122	0.287	1	3	ADD3	Intercell.1
0.000110051	-0.283692	0.103	0.258	1	3	SRSF6	Intercell.1
0.000112121	-0.332563	0.115	0.281	1	3	ARF5	Intercell.1
0.000121024	0.3668	0.853	0.772	1	3	BTF3	Intercell.1
0.000121463	0.291039	0.904	0.832	1	3	EEF2	Intercell.1
0.00012457	-0.418884	0.103	0.255	1	3	DNAJC8	Intercell.1
0.000127513	0.518337	0.673	0.595	1	3	ZFP36L1	Intercell.1
0.00012923	-0.382839	0.263	0.482	1	3	METAP2	Intercell.1
0.00013655	-0.284465	0.122	0.286	1	3	HNRNPUA	Intercell.1
0.00013966	0.476028	0.615	0.573	1	3	EIF3E	Intercell.1
0.000141933	-0.393911	0.205	0.388	1	3	PB.8153.1	Intercell.1
0.000144877	0.82616	0.25	0.139	1	3	LOC107393894	Intercell.1
0.000154378	0.61789	0.718	0.628	1	3	CEBPD	Intercell.1
0.00015788	1.12959	0.359	0.247	1	3	LOC107384909	Intercell.1
0.000161134	-0.291046	0.115	0.276	1	3	ARL2	Intercell.1
0.000213049	-0.41023	0.199	0.372	1	3	PPIG	Intercell.1
0.000221035	0.357644	0.788	0.728	1	3	PABPC1B	Intercell.1
0.000223325	-0.403983	0.186	0.357	1	3	PSMB6	Intercell.1
0.00024683	-0.341761	0.135	0.296	1	3	IGLON5	Intercell.1
0.000249264	0.735046	0.526	0.458	1	3	EEF1DA	Intercell.1
0.000266522	-0.316384	0.231	0.431	1	3	SRSF2	Intercell.1
0.000275065	-0.406232	0.205	0.395	1	3	NDUFA5	Intercell.1
0.000290833	-0.305167	0.128	0.291	1	3	POR (1 OF 2)	Intercell.1
0.00029157	-0.373642	0.16	0.326	1	3	GPM6AA	Intercell.1
0.00029779	-0.40201	0.212	0.401	1	3	VPS29	Intercell.1
0.000330149	-0.336508	0.167	0.34	1	3	VBP1	Intercell.1
0.000338238	-0.304659	0.16	0.323	1	3	SMC1A	Intercell.1
0.000347382	0.926174	0.346	0.241	1	3	LOC107379605	Intercell.1
0.000358361	-0.355144	0.135	0.289	1	3	CHD4A	Intercell.1
0.00036631	-0.312748	0.212	0.4	1	3	NFU-G-1-010950	Intercell.1
0.000366315	-0.287251	0.218	0.411	1	3	BTF3L4	Intercell.1
0.00038175	-0.260395	0.115	0.265	1	3	MYEF2	Intercell.1
0.000421809	0.350469	0.654	0.537	1	3	SFRP5	Intercell.1
0.000424873	-0.303799	0.167	0.335	1	3	FIS1	Intercell.1
0.000428947	-0.296483	0.179	0.36	1	3	ESD	Intercell.1
0.000435735	-0.256633	0.115	0.262	1	3	SEC62	Intercell.1
0.000455889	0.40667	0.654	0.61	1	3	AK2	Intercell.1
0.000461927	0.635468	0.346	0.224	1	3	LOC107375799	Intercell.1
0.000476723	-0.309531	0.115	0.261	1	3	BASP1	Intercell.1
0.000482559	0.642419	0.513	0.405	1	3	ZFP36	Intercell.1
0.00048638	0.643138	0.551	0.502	1	3	EIF1B	Intercell.1
0.00049095	0.807657	0.494	0.402	1	3	FP245511.1	Intercell.1
0.000500196	-0.264519	0.154	0.32	1	3	PSMA8	Intercell.1
0.000514799	1.00421	0.455	0.344	1	3	NFU-G-1-002766	Intercell.1
0.00057808	-0.251044	0.256	0.46	1	3	NDUFB9	Intercell.1
0.000578862	0.398324	0.872	0.797	1	3	PB.7526.1	Intercell.1
0.000624609	-0.276512	0.115	0.258	1	3	RNF44	Intercell.1
0.000629652	-0.300946	0.122	0.265	1	3	AUH	Intercell.1
0.00063167	0.26634	0.936	0.883	1	3	EIF5A2	Intercell.1
0.000649007	-0.31675	0.141	0.292	1	3	ITIH6.1	Intercell.1
0.000660283	-0.254975	0.122	0.269	1	3	TIMM9	Intercell.1
0.000692296	0.634906	0.423	0.328	1	3	JUNBA	Intercell.1
0.000703092	-0.33355	0.218	0.396	1	3	PUF60	Intercell.1
0.000722687	-0.28609	0.128	0.274	1	3	SLIT1	Intercell.1
0.000824149	-0.404167	0.199	0.361	1	3	RTN1	Intercell.1
0.00083589	-0.322747	0.135	0.276	1	3	PERP	Intercell.1
0.000849277	-0.275593	0.147	0.296	1	3	PSMD7	Intercell.1
0.000922649	-0.302312	0.135	0.274	1	3	CHD7	Intercell.1
0.000932927	-0.363014	0.282	0.482	1	3	SKP1	Intercell.1
0.000966814	-0.25182	0.16	0.314	1	3	AHCY	Intercell.1
0.000999797	0.32818	0.667	0.616	1	3	EIF3K	Intercell.1
0.00101637	-0.288098	0.135	0.275	1	3	OLA.27193	Intercell.1
0.00105178	-0.278449	0.135	0.276	1	3	CRIPT	Intercell.1
0.00110922	-0.26293	0.212	0.39	1	3	PSMB3	Intercell.1
0.00114413	-0.316629	0.244	0.428	1	3	NDUFA12	Intercell.1
0.00115444	-0.401217	0.154	0.292	1	3	CTCF	Intercell.1
0.00121312	0.432554	0.788	0.677	1	3	HES5 (2 OF 2)	Intercell.1
0.00132448	-0.327453	0.179	0.339	1	3	NDFIP2	Intercell.1
0.00151324	0.532158	0.551	0.536	1	3	EIF3D	Intercell.1
0.00154287	-0.298959	0.34	0.539	1	3	PFN2L	Intercell.1
0.00173577	-0.321031	0.141	0.277	1	3	PFDN5	Intercell.1
0.00180679	0.394838	0.59	0.554	1	3	CCNI	Intercell.1
0.00188353	-0.305277	0.122	0.25	1	3	PPP1R2	Intercell.1
0.00189945	-0.364179	0.365	0.555	1	3	ENO1A	Intercell.1
0.00195826	-0.402459	0.141	0.272	1	3	NFU-G-1-008191.1	Intercell.1
0.00198439	-0.324342	0.147	0.284	1	3	COX7B2	Intercell.1
0.0021257	-0.385319	0.353	0.533	1	3	SNRPD2	Intercell.1
0.00223982	-0.334754	0.212	0.374	1	3	ING4	Intercell.1
0.00228952	-0.253082	0.231	0.4	1	3	LAPTM4A	Intercell.1
0.00238899	-0.254394	0.128	0.256	1	3	TAF15	Intercell.1
0.00248286	-0.258097	0.423	0.621	1	3	ATP5D	Intercell.1
0.00259541	0.774266	0.436	0.367	1	3	ATF3	Intercell.1
0.00263972	-0.319243	0.321	0.489	1	3	SLC3A2	Intercell.1
0.00300656	-0.278364	0.16	0.296	1	3	NDUFV2	Intercell.1
0.00320967	-0.276922	0.186	0.331	1	3	CSGR03H10ORF105	Intercell.1
0.00331767	-0.420694	0.558	0.72	1	3	NDUFA4 (1 OF 2)	Intercell.1
0.00350106	0.270157	0.705	0.654	1	3	TUBA1C.1	Intercell.1
0.0035891	-0.346315	0.276	0.433	1	3	HMGA1	Intercell.1
0.00359697	-0.280163	0.186	0.328	1	3	CLSTN1	Intercell.1
0.00362316	-0.267672	0.192	0.342	1	3	FAT1	Intercell.1
0.00378229	-0.359747	0.404	0.578	1	3	ATPIF1	Intercell.1
0.0038676	0.772488	0.353	0.298	1	3	LIX1	Intercell.1
0.00390729	-0.4181	0.16	0.287	1	3	TTYH3B	Intercell.1
0.00398475	-0.337545	0.205	0.35	1	3	SERPINE2	Intercell.1
0.00405444	0.443762	0.506	0.472	1	3	PNN	Intercell.1
0.00406334	0.476186	0.577	0.463	1	3	FOS	Intercell.1
0.00407585	0.660014	0.442	0.354	1	3	ANGPTL4 (2 OF 2)	Intercell.1
0.00438746	0.536269	0.583	0.504	1	3	HES5 (3 OF 9).1	Intercell.1
0.00460725	0.459871	0.571	0.527	1	3	DNAJB1B	Intercell.1
0.00468507	-0.263556	0.192	0.331	1	3	KIAA1191	Intercell.1
0.00475684	0.630387	0.494	0.423	1	3	JUNBB	Intercell.1
0.00489118	-0.360116	0.218	0.354	1	3	GGCTA.1	Intercell.1
0.00491347	-0.358026	0.321	0.483	1	3	TMEM233	Intercell.1
0.00500255	-0.250285	0.205	0.357	1	3	MPHOSPH8	Intercell.1
0.00513029	-0.331886	0.231	0.368	1	3	SYNCRIP.1	Intercell.1
0.00536061	-0.254222	0.154	0.281	1	3	NFU-G-1-015723	Intercell.1
0.00539492	-0.342534	0.5	0.69	1	3	LOC107384962	Intercell.1
0.00542188	0.655189	0.276	0.205	1	3	NFKBIAA	Intercell.1
0.0057364	0.644335	0.25	0.182	1	3	PB.7208.1	Intercell.1
0.00575459	-0.288766	0.276	0.435	1	3	LSM7	Intercell.1
0.00607209	0.481404	0.571	0.537	1	3	BTF3 (2 OF 2)	Intercell.1
0.00640731	-0.262786	0.186	0.31	1	3	PLIN4	Intercell.1
0.00663811	0.262845	0.679	0.657	1	3	EIF3M	Intercell.1
0.00672301	-0.33178	0.263	0.423	1	3	NFU-G-1-010036	Intercell.1
0.00727835	-0.317243	0.263	0.418	1	3	PKMA	Intercell.1
0.00734616	-0.261753	0.256	0.41	1	3	SNRPG	Intercell.1
0.00758844	0.574233	0.353	0.294	1	3	SETD1BA.1	Intercell.1
0.00793508	-0.287009	0.192	0.328	1	3	NDUFC2	Intercell.1
0.00814609	-0.255076	0.186	0.316	1	3	GNAI2A	Intercell.1
0.00867499	0.380785	0.814	0.817	1	3	PNRC2	Intercell.1
0.00891957	-0.270905	0.378	0.549	1	3	BSG	Intercell.1
0.00904497	-0.31196	0.192	0.323	1	3	SLC1A4	Intercell.1
0.00954308	0.298035	0.872	0.873	1	3	NFU-G-1-005337	Intercell.1
0.00968956	-0.319773	0.301	0.433	1	3	HNRNPA0 (1 OF 5)	Intercell.1
0.00969272	0.501879	0.391	0.313	1	3	LOC107383805	Intercell.1
0.00984995	-0.317834	0.224	0.349	1	3	NFIB	Intercell.1
0.00988612	0.638734	0.429	0.365	1	3	KRTCAP2	Intercell.1
1.06872e-47	2.87267	0.253	0.011	2.84738e-43	4	RLBP1	Intercell.2
6.15878e-47	3.00276	0.279	0.017	1.64088e-42	4	LOC107395228	Intercell.2
2.41758e-39	4.55849	0.273	0.024	6.44115e-35	4	LOC107383458	Intercell.2
5.64391e-25	4.57098	0.266	0.047	1.50371e-20	4	NFU-G-1-004353	Intercell.2
6.45803e-24	3.17328	0.442	0.16	1.72061e-19	4	NFU-G-1-002033	Intercell.2
1.6241e-17	2.29204	0.578	0.354	4.32709e-13	4	CROT	Intercell.2
7.29272e-13	1.9264	0.857	0.822	1.943e-08	4	28S-RRNA	Intercell.2
6.45673e-12	-0.285371	0.188	0.547	1.72027e-07	4	FAM120C	Intercell.2
1.93336e-11	-0.255206	0.123	0.45	5.15105e-07	4	GCSH	Intercell.2
3.25555e-11	-0.267105	0.052	0.33	8.67376e-07	4	MAK.1	Intercell.2
3.43213e-11	2.50025	0.26	0.098	9.14422e-07	4	RGRA	Intercell.2
7.03715e-11	-0.277141	0.078	0.371	1.87491e-06	4	PSMB6	Intercell.2
1.09277e-10	-0.283133	0.052	0.322	2.91147e-06	4	AZIN1B	Intercell.2
1.51364e-10	-0.300199	0.13	0.452	4.0328e-06	4	MOB4	Intercell.2
1.51906e-10	-0.301913	0.143	0.453	4.04724e-06	4	NANOS1A	Intercell.2
4.95712e-10	-0.299131	0.182	0.508	1.32073e-05	4	TNRC6A	Intercell.2
8.24792e-10	-0.266046	0.143	0.447	2.19749e-05	4	GCSH (2 OF 2)	Intercell.2
1.23738e-09	-0.285803	0.123	0.416	3.29676e-05	4	LRIG1	Intercell.2
1.9558e-09	-0.256437	0.104	0.378	5.21085e-05	4	NDUFB4	Intercell.2
2.02579e-09	-0.269426	0.312	0.703	5.39732e-05	4	SSR2.1	Intercell.2
2.13512e-09	-0.2556	0.279	0.63	5.68859e-05	4	EIF3I	Intercell.2
2.35072e-09	-0.275937	0.201	0.52	6.26302e-05	4	EIF4H	Intercell.2
3.5906e-09	-0.272806	0.071	0.317	9.56645e-05	4	ZNF467.1	Intercell.2
5.01755e-09	-0.280228	0.136	0.423	0.000133683	4	NDUFS6	Intercell.2
5.18146e-09	-0.297677	0.253	0.576	0.00013805	4	EIF3D	Intercell.2
6.21989e-09	-0.267692	0.104	0.37	0.000165717	4	SPRED1	Intercell.2
7.20741e-09	-0.270089	0.117	0.382	0.000192027	4	DBN1	Intercell.2
8.05841e-09	-0.296468	0.162	0.45	0.0002147	4	LSM7	Intercell.2
1.39668e-08	-0.263746	0.058	0.287	0.000372117	4	TMEM100 (2 OF 2)	Intercell.2
1.42133e-08	-0.296417	0.065	0.292	0.000378686	4	NFU-G-1-015723	Intercell.2
1.54957e-08	1.81019	0.656	0.671	0.000412851	4	SSU-RRNA-EUKARYA	Intercell.2
2.11368e-08	-0.260725	0.065	0.285	0.000563149	4	EEF1E1	Intercell.2
2.37219e-08	-0.25829	0.052	0.264	0.000632023	4	TSPAN7	Intercell.2
2.51152e-08	-0.286569	0.24	0.558	0.000669144	4	MTDHB	Intercell.2
2.63678e-08	-0.299324	0.123	0.385	0.000702519	4	ANP32A	Intercell.2
2.82911e-08	-0.285054	0.091	0.332	0.000753761	4	PAIP2B	Intercell.2
4.62002e-08	-0.270184	0.052	0.259	0.00123091	4	PB.9315.2	Intercell.2
5.20972e-08	-0.271416	0.104	0.34	0.00138803	4	RNPS1	Intercell.2
5.36118e-08	1.15977	0.701	0.703	0.00142838	4	NFU-G-1-007454	Intercell.2
5.66429e-08	-0.276014	0.104	0.344	0.00150914	4	SLC4A1A	Intercell.2
6.70448e-08	-0.286814	0.058	0.27	0.00178628	4	EIF3S10	Intercell.2
6.76338e-08	-0.25045	0.065	0.278	0.00180197	4	GLRX3	Intercell.2
7.1744e-08	-0.273651	0.071	0.294	0.00191147	4	NUDT21	Intercell.2
7.28707e-08	-0.271266	0.182	0.462	0.0019415	4	POMP	Intercell.2
7.47355e-08	-0.269004	0.149	0.402	0.00199118	4	ANKRD11	Intercell.2
8.37846e-08	-0.275956	0.117	0.355	0.00223227	4	PSMB1	Intercell.2
8.70611e-08	-0.264353	0.052	0.253	0.00231957	4	GID8A	Intercell.2
1.14729e-07	1.87844	0.584	0.579	0.00305673	4	NFU-G-1-026237	Intercell.2
2.74886e-07	-0.255061	0.058	0.252	0.00732378	4	PSMD2	Intercell.2
3.50624e-07	-0.271928	0.065	0.263	0.00934169	4	CBY1	Intercell.2
3.66853e-07	-0.297395	0.143	0.376	0.00977406	4	SLC25A25A	Intercell.2
6.57806e-07	-0.261298	0.104	0.319	0.0175259	4	MRTO4	Intercell.2
7.98213e-07	0.331375	0.11	0.339	0.0212668	4	NDUFC2	Intercell.2
8.74715e-07	-0.263366	0.065	0.255	0.023305	4	GTF2F2	Intercell.2
9.03862e-07	-0.267072	0.11	0.322	0.0240816	4	HSPD1	Intercell.2
9.57315e-07	1.14663	0.513	0.406	0.0255057	4	SEPP1	Intercell.2
1.15075e-06	-0.302226	0.071	0.26	0.0306595	4	MAMDC4	Intercell.2
1.21992e-06	-0.283598	0.097	0.304	0.0325024	4	NDUFV2	Intercell.2
1.22924e-06	0.274976	0.11	0.341	0.0327507	4	UQCRH	Intercell.2
1.43364e-06	-0.300685	0.175	0.402	0.0381964	4	ATF3	Intercell.2
1.46231e-06	0.275887	0.13	0.364	0.0389604	4	TMEM47.1	Intercell.2
1.63317e-06	1.92244	0.305	0.179	0.0435127	4	LOC107379916	Intercell.2
1.9366e-06	0.47631	0.156	0.385	0.0515969	4	NFU-G-1-002766	Intercell.2
1.94282e-06	-0.282499	0.091	0.285	0.0517625	4	PSMG4	Intercell.2
2.42233e-06	-0.27106	0.11	0.315	0.0645381	4	PRDX3	Intercell.2
2.51064e-06	1.36905	0.695	0.681	0.0668911	4	NFU-G-1-026687	Intercell.2
2.74495e-06	0.358788	0.104	0.312	0.0731337	4	PABPC1A	Intercell.2
2.83479e-06	0.309548	0.182	0.433	0.0755273	4	NFU-G-1-010036	Intercell.2
2.87802e-06	0.310671	0.104	0.312	0.076679	4	VDAC3 (1 OF 2)	Intercell.2
3.26441e-06	-0.296946	0.097	0.29	0.0869737	4	SF3B5	Intercell.2
3.49419e-06	0.811299	0.74	0.756	0.0930957	4	LOC107373011	Intercell.2
3.54855e-06	-0.269726	0.084	0.265	0.0945441	4	BASP1	Intercell.2
3.66683e-06	0.369227	0.091	0.291	0.0976953	4	SDC3.1	Intercell.2
5.10829e-06	-0.267995	0.123	0.321	0.1361	4	PSMA3	Intercell.2
6.43375e-06	0.301263	0.149	0.378	0.171414	4	UBE2L3B	Intercell.2
7.13719e-06	-0.252017	0.084	0.261	0.190156	4	GOT2	Intercell.2
7.27158e-06	-0.293645	0.078	0.252	0.193737	4	MRPL51	Intercell.2
9.66092e-06	0.278231	0.097	0.293	0.257396	4	CYCSB	Intercell.2
1.04885e-05	1.50025	0.325	0.207	0.279445	4	LOC107390373	Intercell.2
1.06744e-05	0.251068	0.097	0.293	0.284398	4	PLP2	Intercell.2
1.18069e-05	0.321312	0.234	0.502	0.314571	4	CFL2	Intercell.2
1.41039e-05	0.456391	0.169	0.404	0.375771	4	NFU-G-1-014200	Intercell.2
1.43223e-05	0.250379	0.091	0.277	0.38159	4	NQO1 (1 OF 10)	Intercell.2
1.55524e-05	-0.29005	0.084	0.252	0.414363	4	MFGE8 (2 OF 2)	Intercell.2
1.71129e-05	1.37081	0.286	0.163	0.455939	4	LOC107396541	Intercell.2
3.09749e-05	0.393924	0.169	0.394	0.825263	4	NFU-G-1-006324	Intercell.2
3.11341e-05	0.848779	0.812	0.753	0.829506	4	NFU-G-1-009468	Intercell.2
3.13631e-05	0.266135	0.104	0.283	0.835607	4	ST13	Intercell.2
3.81309e-05	0.307517	0.175	0.399	1	4	KRTCAP2	Intercell.2
4.95509e-05	0.385209	0.117	0.298	1	4	NDUFA8	Intercell.2
6.15376e-05	0.469579	0.13	0.325	1	4	RAB2A	Intercell.2
6.2931e-05	0.263202	0.136	0.323	1	4	GNAI2A	Intercell.2
6.63685e-05	0.550975	0.182	0.414	1	4	DYNLL1.1	Intercell.2
6.98505e-05	-0.26685	0.753	0.916	1	4	POLR2G	Intercell.2
6.99569e-05	1.89104	0.344	0.26	1	4	LOC107372823	Intercell.2
7.01291e-05	-0.281069	0.325	0.531	1	4	IER2 (2 OF 2)	Intercell.2
7.20328e-05	0.33605	0.123	0.309	1	4	ABAT	Intercell.2
7.22231e-05	0.300211	0.123	0.302	1	4	EIF4EBP2	Intercell.2
7.58156e-05	0.667725	0.123	0.308	1	4	COX5B2	Intercell.2
8.78478e-05	0.297794	0.091	0.252	1	4	NFU-G-1-008815	Intercell.2
8.99887e-05	1.17372	0.273	0.168	1	4	LOC107397147	Intercell.2
0.00010232	0.372447	0.156	0.353	1	4	TARDBP.1	Intercell.2
0.000112092	0.2522	0.091	0.25	1	4	GNAO1A	Intercell.2
0.000114096	0.361886	0.097	0.261	1	4	ATPIF1B	Intercell.2
0.00011855	0.284592	0.117	0.291	1	4	AIMP2	Intercell.2
0.000128335	0.310226	0.156	0.352	1	4	NDRG3A	Intercell.2
0.000140726	0.27142	0.143	0.329	1	4	MYL9	Intercell.2
0.000156025	0.253339	0.123	0.294	1	4	ITIH6.1	Intercell.2
0.000157806	0.376206	0.097	0.256	1	4	DNAJC8	Intercell.2
0.00016224	0.5118	0.149	0.344	1	4	IDUA.1	Intercell.2
0.000169979	0.327189	0.156	0.341	1	4	VBP1	Intercell.2
0.000176775	0.268679	0.104	0.267	1	4	TMEM263	Intercell.2
0.000177164	0.646431	0.182	0.395	1	4	DBI.1	Intercell.2
0.000190858	0.387523	0.11	0.272	1	4	PFKPA	Intercell.2
0.000196064	0.31997	0.097	0.252	1	4	ARID1A (1 OF 2).1	Intercell.2
0.000198806	-0.255666	0.662	0.918	1	4	ATP5G3	Intercell.2
0.000234288	0.297765	0.149	0.326	1	4	PRKAR1A	Intercell.2
0.000243048	0.469071	0.214	0.444	1	4	COX6A1	Intercell.2
0.000264847	0.355584	0.201	0.404	1	4	LAPTM4A	Intercell.2
0.000272743	0.308616	0.214	0.416	1	4	PB.5757.2	Intercell.2
0.000274746	0.346259	0.221	0.442	1	4	BRK1	Intercell.2
0.000306578	0.301273	0.188	0.385	1	4	SRP9	Intercell.2
0.00030921	0.374644	0.149	0.321	1	4	ARPC3	Intercell.2
0.000310249	1.94058	0.312	0.231	1	4	LOC107373012	Intercell.2
0.000311153	0.365827	0.266	0.508	1	4	NDUFB10	Intercell.2
0.000312915	0.299689	0.156	0.339	1	4	TMED7	Intercell.2
0.000355706	0.585242	0.143	0.325	1	4	UQCRB	Intercell.2
0.000470923	0.532672	0.162	0.36	1	4	PLXDC2 (2 OF 2)	Intercell.2
0.000472932	0.464217	0.11	0.261	1	4	RAC3	Intercell.2
0.000475359	0.352724	0.149	0.326	1	4	NFU-G-1-008278	Intercell.2
0.000481128	0.30473	0.136	0.301	1	4	SRP19	Intercell.2
0.000481692	0.563722	0.169	0.359	1	4	MYL6.1	Intercell.2
0.000491444	0.442201	0.104	0.25	1	4	UQCRQ	Intercell.2
0.000493206	0.504039	0.117	0.271	1	4	PURB	Intercell.2
0.000501201	0.589288	0.175	0.362	1	4	ALDH9A1 (1 OF 2).1	Intercell.2
0.000504308	0.277508	0.299	0.547	1	4	NDUFA13	Intercell.2
0.000575986	0.256779	0.305	0.568	1	4	CEBPZ	Intercell.2
0.000597739	0.958052	0.266	0.166	1	4	LOC107377523	Intercell.2
0.000616509	0.404507	0.149	0.328	1	4	REEP5	Intercell.2
0.000624707	0.396934	0.149	0.317	1	4	NCCRP1	Intercell.2
0.00064274	0.366907	0.214	0.441	1	4	COX4I1	Intercell.2
0.000703055	0.543055	0.201	0.402	1	4	VPS29	Intercell.2
0.000735866	0.310242	0.227	0.433	1	4	HYPK	Intercell.2
0.000741348	0.282472	0.221	0.422	1	4	NFU-G-1-015782	Intercell.2
0.000833462	0.342307	0.169	0.349	1	4	PB.1549.1	Intercell.2
0.000864459	0.492954	0.117	0.265	1	4	HSPA4A	Intercell.2
0.000873432	0.549864	0.143	0.311	1	4	ZEB2	Intercell.2
0.000891922	-0.266271	0.344	0.515	1	4	OLA.5669	Intercell.2
0.000918544	1.12914	0.266	0.183	1	4	STMN2B	Intercell.2
0.000975643	0.28413	0.364	0.634	1	4	NDUFB5	Intercell.2
0.00097723	0.253857	0.156	0.322	1	4	KIF1B	Intercell.2
0.000984058	0.259982	0.149	0.305	1	4	UFD1L	Intercell.2
0.000996655	0.529026	0.318	0.558	1	4	TPI1B	Intercell.2
0.00102025	0.341048	0.188	0.379	1	4	CABZ01064771.1	Intercell.2
0.00110721	0.875285	0.117	0.261	1	4	MID1IP1L	Intercell.2
0.00111598	0.308073	0.143	0.288	1	4	SLC52A3	Intercell.2
0.00113287	0.688401	0.13	0.281	1	4	DYNLT3 (2 OF 2)	Intercell.2
0.00116204	0.279302	0.201	0.379	1	4	BAG3	Intercell.2
0.00121987	0.684421	0.123	0.274	1	4	NFU-G-1-008191.1	Intercell.2
0.00130536	0.58708	0.214	0.421	1	4	KRT18 (2 OF 3)	Intercell.2
0.00134228	0.982633	0.117	0.26	1	4	GFAP	Intercell.2
0.0013759	0.314866	0.149	0.304	1	4	LAMTOR4	Intercell.2
0.00138726	1.47295	0.331	0.266	1	4	LOC107378076	Intercell.2
0.00146156	0.312369	0.188	0.365	1	4	ADD3B	Intercell.2
0.0015039	0.689644	0.195	0.393	1	4	COX8A	Intercell.2
0.00186126	0.640578	0.234	0.438	1	4	NFU-G-1-008875	Intercell.2
0.00192532	0.590864	0.117	0.252	1	4	C2H1ORF123	Intercell.2
0.00193639	0.368995	0.136	0.279	1	4	PB.1608.1	Intercell.2
0.00206875	0.334505	0.13	0.267	1	4	ATP6V0E1	Intercell.2
0.00220713	1.25908	0.442	0.426	1	4	OLA.5237.1	Intercell.2
0.00233597	0.413152	0.136	0.276	1	4	FARP1	Intercell.2
0.00265866	0.253262	0.305	0.538	1	4	DYNLRB1	Intercell.2
0.0028061	0.315359	0.123	0.258	1	4	PPM1A	Intercell.2
0.00299682	0.40892	0.273	0.483	1	4	SKP1	Intercell.2
0.00300992	0.320467	0.136	0.276	1	4	CRIPT	Intercell.2
0.00305228	0.275187	0.136	0.271	1	4	LOC107379082	Intercell.2
0.00320512	0.515171	0.123	0.253	1	4	SPTBN1 (3 OF 3)	Intercell.2
0.00326524	0.306078	0.162	0.305	1	4	IDH3G	Intercell.2
0.00337841	0.606653	0.734	0.78	1	4	GLUL (2 OF 2)	Intercell.2
0.00347418	0.401239	0.39	0.664	1	4	ATP5F1	Intercell.2
0.00369516	0.418083	0.279	0.507	1	4	YWHAG1	Intercell.2
0.00371642	0.417392	0.325	0.576	1	4	MIR-9	Intercell.2
0.00391822	0.455704	0.156	0.305	1	4	PPIAB	Intercell.2
0.00393455	0.67348	0.169	0.316	1	4	GRM3	Intercell.2
0.00395953	0.575815	0.136	0.279	1	4	RTN3 (1 OF 2)	Intercell.2
0.00461531	0.466399	0.299	0.508	1	4	NFU-G-1-017359	Intercell.2
0.00486211	0.258866	0.188	0.332	1	4	HEY1	Intercell.2
0.00500154	0.701212	0.195	0.366	1	4	MARCKSL1B	Intercell.2
0.00501544	0.325846	0.39	0.662	1	4	LDHB (1 OF 2)	Intercell.2
0.00533972	0.400191	0.13	0.259	1	4	SEC62	Intercell.2
0.00571732	-0.263341	0.318	0.47	1	4	HSPA8	Intercell.2
0.00608982	0.31745	0.162	0.298	1	4	STAU2	Intercell.2
0.00693278	0.696737	0.234	0.435	1	4	TUBB5	Intercell.2
0.00719422	0.520921	0.149	0.276	1	4	PFDN5	Intercell.2
0.0072756	0.377804	0.279	0.48	1	4	METAP2	Intercell.2
0.00743196	0.848628	0.266	0.196	1	4	LOC107388753	Intercell.2
0.00756331	0.743823	0.13	0.255	1	4	COX4I2	Intercell.2
0.00766693	0.307399	0.364	0.594	1	4	PTN	Intercell.2
0.00847734	0.378881	0.208	0.358	1	4	TOMM5	Intercell.2
0.00872777	0.459683	0.162	0.3	1	4	ACADM	Intercell.2
3.91539e-78	2.27989	0.795	0.117	1.04318e-73	5	SLC6A11	Astro-RG1
4.31499e-74	2.49795	0.946	0.238	1.14964e-69	5	GRM3	Astro-RG1
4.21659e-69	2.71035	1	0.367	1.12342e-64	5	CX43	Astro-RG1
2.06332e-66	1.99354	0.705	0.103	5.49729e-62	5	SI:CH211-152C2.3	Astro-RG1
6.28828e-66	1.12644	0.357	0.013	1.67539e-61	5	HHATLA	Astro-RG1
1.58512e-59	2.244	0.955	0.333	4.22324e-55	5	BCAN	Astro-RG1
1.52959e-57	2.17777	0.946	0.334	4.07529e-53	5	ITGB5	Astro-RG1
1.33715e-55	2.27831	0.652	0.115	3.56257e-51	5	GRM7	Astro-RG1
5.12457e-55	1.81618	0.83	0.212	1.36534e-50	5	NFU-G-1-007171	Astro-RG1
1.2326e-54	1.74371	1	0.804	3.28402e-50	5	GPM6BB	Astro-RG1
6.09823e-54	2.05822	0.964	0.414	1.62475e-49	5	GPR37L1B	Astro-RG1
9.72237e-54	2.16378	0.991	0.754	2.59033e-49	5	GLUL (2 OF 2)	Astro-RG1
4.34174e-53	2.01104	0.973	0.474	1.15677e-48	5	NFU-G-1-019856	Astro-RG1
1.56512e-52	2.11768	0.964	0.418	4.16995e-48	5	ATP1B4	Astro-RG1
1.63426e-52	1.53161	0.625	0.101	4.35417e-48	5	COLM	Astro-RG1
1.91232e-52	1.17834	0.509	0.061	5.095e-48	5	PB.4844.2	Astro-RG1
1.95916e-52	2.32543	1	0.638	5.2198e-48	5	SLC1A2B	Astro-RG1
4.41415e-52	2.29017	0.991	0.738	1.17606e-47	5	NFU-G-1-009468	Astro-RG1
8.51844e-51	2.01513	0.857	0.276	2.26957e-46	5	LAPTM4B	Astro-RG1
1.63309e-50	1.5629	0.562	0.081	4.35103e-46	5	SLC6A1 (2 OF 2)	Astro-RG1
5.75614e-48	1.88398	0.991	0.679	1.53361e-43	5	MDK	Astro-RG1
7.74495e-48	1.95717	0.571	0.092	2.06349e-43	5	NMNAT3	Astro-RG1
5.59495e-47	1.78374	0.83	0.241	1.49066e-42	5	S1PR1	Astro-RG1
1.26526e-46	1.33008	0.661	0.134	3.37104e-42	5	SFXN5B	Astro-RG1
1.67794e-46	1.80199	0.875	0.315	4.47053e-42	5	MLC1	Astro-RG1
1.7897e-46	1.53319	0.67	0.141	4.7683e-42	5	ABI3 (1 OF 2)	Astro-RG1
4.70546e-46	1.94951	0.893	0.332	1.25367e-41	5	CROT	Astro-RG1
9.56449e-46	1.76869	0.884	0.322	2.54827e-41	5	MGLL	Astro-RG1
7.60854e-45	2.52477	0.688	0.19	2.02714e-40	5	MFGE8 (2 OF 2)	Astro-RG1
2.07362e-44	1.78658	0.804	0.259	5.52473e-40	5	NFU-G-1-008278	Astro-RG1
2.15431e-44	1.75122	0.938	0.422	5.73973e-40	5	PPAP2B	Astro-RG1
3.33116e-44	1.2781	0.625	0.124	8.8752e-40	5	SLC6A6B	Astro-RG1
1.70329e-43	0.8622	0.357	0.033	4.53808e-39	5	CACNA2D1A	Astro-RG1
5.41275e-43	1.6767	1	0.641	1.44212e-38	5	FABP2.1	Astro-RG1
6.37365e-43	1.27691	0.616	0.123	1.69813e-38	5	TTYH2	Astro-RG1
1.39926e-42	1.83826	0.929	0.468	3.72804e-38	5	SLAMF6	Astro-RG1
1.4965e-42	1.20785	0.491	0.075	3.98714e-38	5	TIMP3	Astro-RG1
4.72451e-42	1.28477	0.545	0.097	1.25875e-37	5	SLC13A5	Astro-RG1
8.32995e-42	1.29178	0.661	0.144	2.21935e-37	5	ADAM22	Astro-RG1
9.45525e-42	1.71964	0.955	0.531	2.51916e-37	5	PTN	Astro-RG1
5.25125e-41	0.893222	0.455	0.063	1.39909e-36	5	DOC2A.1	Astro-RG1
2.51259e-40	1.66371	0.821	0.283	6.69428e-36	5	NDRG3A	Astro-RG1
2.72308e-40	1.46642	0.607	0.134	7.25509e-36	5	FAM107A (1 OF 2)	Astro-RG1
3.6403e-40	1.7787	0.955	0.75	9.69885e-36	5	FGFBP3	Astro-RG1
1.03862e-39	1.35292	0.571	0.116	2.76719e-35	5	DOK6	Astro-RG1
6.71834e-39	1.34934	0.634	0.145	1.78997e-34	5	CD200 (1 OF 2)	Astro-RG1
1.14156e-38	1.19379	0.598	0.128	3.04145e-34	5	TSPAN2	Astro-RG1
2.12033e-38	1.25605	0.527	0.097	5.64918e-34	5	GGT5 (1 OF 2)	Astro-RG1
5.34521e-38	1.06485	0.509	0.09	1.42412e-33	5	CYP2J2 (6 OF 7).1	Astro-RG1
1.08974e-37	1.25828	0.652	0.156	2.90341e-33	5	DOCK8	Astro-RG1
1.40165e-37	1.42023	0.75	0.224	3.73442e-33	5	PDGFRB	Astro-RG1
1.58101e-37	1.43886	0.938	0.435	4.21228e-33	5	QKI	Astro-RG1
1.80199e-37	0.989264	0.473	0.076	4.80103e-33	5	CA2	Astro-RG1
3.07588e-37	1.40651	0.688	0.186	8.19507e-33	5	PNP5B	Astro-RG1
8.08165e-37	1.43155	0.634	0.161	2.15319e-32	5	FAM171A2 (2 OF 2)	Astro-RG1
8.70603e-37	1.26598	0.714	0.209	2.31955e-32	5	PFKPA	Astro-RG1
7.17894e-36	1.22145	0.625	0.156	1.91269e-31	5	TTYH1	Astro-RG1
1.06196e-35	1.12074	0.482	0.088	2.82937e-31	5	ENPP6	Astro-RG1
4.45017e-35	1.50236	0.982	0.697	1.18566e-30	5	OLA.2167	Astro-RG1
4.7449e-35	1.48306	0.732	0.228	1.26418e-30	5	TTYH3B	Astro-RG1
7.88672e-35	1.51567	0.929	0.37	2.10126e-30	5	SEPP1	Astro-RG1
1.23189e-34	0.97696	0.5	0.097	3.28214e-30	5	CNTN1 (1 OF 2)	Astro-RG1
2.60537e-34	1.27002	0.5	0.099	6.94148e-30	5	NALCN	Astro-RG1
3.07726e-34	1.32776	0.741	0.233	8.19873e-30	5	IGLON5	Astro-RG1
4.36618e-34	1.15035	0.58	0.139	1.16328e-29	5	NFU-G-1-021000.1	Astro-RG1
5.61209e-34	1.07325	0.625	0.153	1.49523e-29	5	WNT7BB	Astro-RG1
7.81779e-34	1.06689	0.518	0.106	2.08289e-29	5	MTSS1L (1 OF 2)	Astro-RG1
1.75376e-33	1.17661	0.598	0.139	4.67256e-29	5	FABP7A	Astro-RG1
1.93885e-33	1.19622	0.545	0.125	5.16567e-29	5	PB.153.1	Astro-RG1
1.9456e-33	1.84069	0.688	0.223	5.18366e-29	5	SLC4A4A	Astro-RG1
2.86647e-33	1.41446	0.741	0.245	7.63714e-29	5	PPIAB	Astro-RG1
3.34477e-32	2.0497	0.741	0.276	8.91148e-28	5	CYP19A1B	Astro-RG1
4.83687e-32	1.42999	0.812	0.307	1.28869e-27	5	NFU-G-1-007251	Astro-RG1
5.08842e-32	1.02003	0.518	0.116	1.35571e-27	5	RNASET2	Astro-RG1
6.80453e-32	1.38461	0.964	0.507	1.81293e-27	5	MIR-9	Astro-RG1
7.52719e-32	1.36296	0.911	0.411	2.00547e-27	5	NOTCH3	Astro-RG1
1.25558e-31	0.933923	0.482	0.098	3.34525e-27	5	CR352258.1	Astro-RG1
2.44927e-31	1.39247	0.866	0.385	6.5256e-27	5	APLP2	Astro-RG1
2.7259e-31	1.52374	0.625	0.195	7.26262e-27	5	SPOCK2	Astro-RG1
2.91308e-31	0.992512	0.589	0.148	7.76132e-27	5	TMEM198A	Astro-RG1
3.11594e-31	1.04457	0.652	0.184	8.3018e-27	5	PHF24	Astro-RG1
3.04785e-30	1.47023	0.679	0.217	8.12038e-26	5	CSPG5B	Astro-RG1
7.95989e-29	0.962004	0.473	0.101	2.12075e-24	5	ITPR2	Astro-RG1
8.27325e-29	1.28152	0.991	0.624	2.20424e-24	5	NCANA	Astro-RG1
3.22878e-28	1.49993	0.688	0.255	8.60243e-24	5	GSTA5	Astro-RG1
3.96885e-28	1.28278	0.705	0.242	1.05742e-23	5	ITGAV	Astro-RG1
4.07314e-28	1.07566	0.393	0.071	1.08521e-23	5	HES5 (2 OF 6)	Astro-RG1
4.73455e-28	1.9098	0.67	0.254	1.26143e-23	5	FXYD6	Astro-RG1
5.14107e-28	1.1567	0.652	0.206	1.36973e-23	5	MID1IP1L	Astro-RG1
1.86603e-27	1.20951	0.848	0.5	4.97166e-23	5	TPI1B	Astro-RG1
1.95178e-27	0.857778	0.348	0.057	5.20013e-23	5	SDC2	Astro-RG1
3.63996e-27	1.19113	0.75	0.299	9.69795e-23	5	LAMP2	Astro-RG1
6.04092e-27	1.18839	0.482	0.114	1.60948e-22	5	UBL3A	Astro-RG1
6.3876e-27	0.845559	0.429	0.088	1.70185e-22	5	CACNA1A	Astro-RG1
7.53519e-27	1.15949	0.902	0.498	2.0076e-22	5	ITM2A	Astro-RG1
9.67631e-27	1.46209	0.67	0.248	2.57806e-22	5	CD81 (2 OF 2)	Astro-RG1
1.44863e-26	1.12326	0.455	0.102	3.85958e-22	5	CA12	Astro-RG1
2.66534e-26	1.26652	0.839	0.434	7.10128e-22	5	OLA.21730	Astro-RG1
2.82007e-26	0.865451	0.455	0.103	7.5135e-22	5	ITGA7	Astro-RG1
6.3179e-26	1.02734	0.286	0.039	1.68328e-21	5	DBNDD2 (1 OF 2)	Astro-RG1
1.39575e-25	0.99407	0.714	0.256	3.7187e-21	5	SYNE1	Astro-RG1
1.70093e-25	1.14479	0.83	0.392	4.53178e-21	5	FGFR2	Astro-RG1
2.2266e-25	1.28892	0.804	0.359	5.93232e-21	5	KRT18 (2 OF 3)	Astro-RG1
3.61031e-25	0.998949	0.598	0.177	9.61895e-21	5	TNIK	Astro-RG1
3.97528e-25	1.26108	0.643	0.228	1.05913e-20	5	LRP1 (1 OF 2)	Astro-RG1
5.29671e-25	1.09537	0.759	0.307	1.4112e-20	5	TIMP4	Astro-RG1
9.54762e-25	0.885723	0.473	0.119	2.54377e-20	5	LRP8	Astro-RG1
5.06892e-24	0.881569	0.509	0.134	1.35051e-19	5	LOC107393784	Astro-RG1
1.44304e-23	0.878296	0.509	0.144	3.84469e-19	5	HEPACAM	Astro-RG1
2.07404e-23	1.34916	0.795	0.327	5.52587e-19	5	PB.942.1	Astro-RG1
2.73585e-23	0.927181	0.643	0.223	7.28912e-19	5	FARP1	Astro-RG1
4.01947e-23	0.810809	0.42	0.098	1.07091e-18	5	ANXA13	Astro-RG1
4.2475e-23	1.11634	0.705	0.277	1.13166e-18	5	CSGR03H10ORF105	Astro-RG1
4.34452e-23	0.847768	0.616	0.205	1.15751e-18	5	COX4I2	Astro-RG1
4.57415e-23	1.10713	0.732	0.307	1.21869e-18	5	ADD3B	Astro-RG1
9.65404e-23	0.985598	0.438	0.109	2.57212e-18	5	ENAH	Astro-RG1
1.09299e-22	0.877931	0.509	0.141	2.91204e-18	5	PRELP	Astro-RG1
1.1364e-22	0.811612	0.464	0.121	3.02772e-18	5	GRAMD2	Astro-RG1
1.19839e-22	1.18333	0.741	0.315	3.19287e-18	5	NRCAM (1 OF 2)	Astro-RG1
1.36459e-22	1.11957	0.911	0.58	3.63567e-18	5	NTRK2	Astro-RG1
1.66324e-22	1.22034	0.777	0.373	4.43137e-18	5	NFU-G-1-010535	Astro-RG1
1.81073e-22	0.911255	0.429	0.102	4.82434e-18	5	PB.5601.2	Astro-RG1
3.07802e-22	0.866062	0.438	0.109	8.20077e-18	5	NDRG1A	Astro-RG1
3.59376e-22	1.37659	0.67	0.274	9.57486e-18	5	SLC1A4	Astro-RG1
7.41782e-22	0.86882	0.527	0.163	1.97633e-17	5	PROZA	Astro-RG1
1.14123e-21	0.985926	0.446	0.119	3.04057e-17	5	PLCD3A	Astro-RG1
1.32287e-21	1.03671	0.625	0.226	3.52452e-17	5	TMEM100 (2 OF 2)	Astro-RG1
2.49504e-21	0.914613	0.527	0.164	6.64753e-17	5	LOC107390101	Astro-RG1
3.30927e-21	0.870625	0.545	0.176	8.8169e-17	5	NFU-G-1-013670	Astro-RG1
5.07567e-21	0.827439	0.429	0.113	1.35231e-16	5	NFU-G-1-016545	Astro-RG1
5.10467e-21	1.41507	0.723	0.403	1.36004e-16	5	ATP1A1B.1	Astro-RG1
1.15745e-20	0.923059	0.562	0.198	3.08381e-16	5	EFHD1	Astro-RG1
1.33637e-20	0.868673	0.625	0.228	3.56048e-16	5	FAT3	Astro-RG1
1.89552e-20	0.991378	0.554	0.193	5.05023e-16	5	LDLRAP1B.1	Astro-RG1
2.91891e-20	0.974624	0.821	0.419	7.77685e-16	5	PSAP	Astro-RG1
3.28389e-20	0.865538	0.705	0.279	8.74926e-16	5	HEY1	Astro-RG1
4.01521e-20	0.939857	0.616	0.225	1.06977e-15	5	PERP	Astro-RG1
4.10024e-20	0.971238	0.562	0.198	1.09243e-15	5	GLDC	Astro-RG1
4.58484e-20	1.33425	0.25	0.039	1.22154e-15	5	AQP1A.1	Astro-RG1
4.62824e-20	0.950697	0.607	0.22	1.2331e-15	5	OLA.14917	Astro-RG1
5.92703e-20	1.46145	0.696	0.395	1.57914e-15	5	BX005294.4	Astro-RG1
1.44388e-19	1.13805	0.661	0.255	3.84694e-15	5	ADGRD2	Astro-RG1
1.49643e-19	1.12846	0.625	0.277	3.98693e-15	5	REEP5	Astro-RG1
1.5003e-19	1.00526	0.848	0.469	3.99724e-15	5	SERPINA10A	Astro-RG1
2.04333e-19	0.830497	0.429	0.122	5.44403e-15	5	BCL2	Astro-RG1
2.3701e-19	0.998485	0.723	0.336	6.31466e-15	5	AGRN (1 OF 2)	Astro-RG1
4.06968e-19	1.03673	0.679	0.29	1.08429e-14	5	FAT4	Astro-RG1
5.65825e-19	1.21588	0.661	0.291	1.50753e-14	5	KRT5	Astro-RG1
6.83757e-19	1.05032	0.839	0.448	1.82173e-14	5	VAT1	Astro-RG1
9.23021e-19	1.06301	0.812	0.506	2.4592e-14	5	ENO1A	Astro-RG1
1.13379e-18	0.986291	0.661	0.28	3.02075e-14	5	WASF3	Astro-RG1
1.50723e-18	1.17416	0.723	0.359	4.01572e-14	5	GADD45B	Astro-RG1
1.97586e-18	0.890429	0.545	0.202	5.26428e-14	5	GNAO1A	Astro-RG1
2.02766e-18	0.882371	0.598	0.236	5.40229e-14	5	SDC3.1	Astro-RG1
2.74622e-18	0.86262	0.562	0.201	7.31676e-14	5	NFU-G-1-010727	Astro-RG1
5.32072e-18	0.960861	0.393	0.11	1.4176e-13	5	LOC107375342	Astro-RG1
7.12247e-18	0.863567	0.795	0.393	1.89764e-13	5	OLA.5237.1	Astro-RG1
7.12438e-18	1.08039	0.607	0.266	1.89815e-13	5	PLIN4	Astro-RG1
8.21219e-18	0.852526	0.589	0.224	2.18797e-13	5	SLC20A2	Astro-RG1
8.33165e-18	0.877904	0.518	0.181	2.2198e-13	5	AL929434.1	Astro-RG1
1.29379e-17	0.822957	0.429	0.128	3.44704e-13	5	ORLA-UAA	Astro-RG1
2.0406e-17	0.810705	0.429	0.131	5.43678e-13	5	HSD17B12B	Astro-RG1
2.28141e-17	1.56398	0.643	0.321	6.07837e-13	5	OLA.20275	Astro-RG1
2.74879e-17	0.851664	0.5	0.17	7.32359e-13	5	RGS3A	Astro-RG1
3.09153e-17	0.864094	0.607	0.255	8.23677e-13	5	NFU-G-1-016132	Astro-RG1
3.42304e-17	1.0044	0.509	0.179	9.12002e-13	5	ERRFI1 (2 OF 2)	Astro-RG1
7.57694e-17	1.06953	0.661	0.301	2.01872e-12	5	OLA.6898	Astro-RG1
1.02374e-16	1.07651	0.446	0.145	2.72756e-12	5	NFU-G-1-021343	Astro-RG1
1.09504e-16	0.894431	0.679	0.306	2.91752e-12	5	SPRED1	Astro-RG1
1.33978e-16	0.955767	0.777	0.376	3.56957e-12	5	CSPG5	Astro-RG1
2.03201e-16	0.813621	0.518	0.193	5.41387e-12	5	DEC1B	Astro-RG1
2.38514e-16	0.934387	0.661	0.309	6.35473e-12	5	CABZ01076275.1	Astro-RG1
4.91764e-16	0.833307	0.67	0.304	1.31021e-11	5	PBXIP1	Astro-RG1
5.02739e-16	0.96691	0.634	0.28	1.33945e-11	5	ARRDC2	Astro-RG1
2.87537e-15	1.42988	0.696	0.46	7.66084e-11	5	CKBB	Astro-RG1
3.23721e-15	0.834562	0.384	0.116	8.6249e-11	5	ADCY9	Astro-RG1
4.35125e-15	0.917374	0.509	0.194	1.1593e-10	5	PBXIP1A	Astro-RG1
5.53951e-15	1.84192	0.277	0.069	1.47589e-10	5	LOC107386093	Astro-RG1
7.56794e-15	0.811163	0.652	0.311	2.01633e-10	5	ALDH9A1 (1 OF 2).1	Astro-RG1
8.68716e-15	0.851869	0.777	0.437	2.31452e-10	5	ALDOCB	Astro-RG1
1.43048e-14	1.04267	0.696	0.381	3.81122e-10	5	SI:CH211-237L4.6	Astro-RG1
1.67099e-14	0.819767	0.491	0.195	4.45203e-10	5	PGAM1B	Astro-RG1
8.52777e-14	1.04337	0.812	0.526	2.27205e-09	5	SFRP5	Astro-RG1
1.06214e-13	0.942663	0.33	0.096	2.82986e-09	5	NFU-G-1-009099	Astro-RG1
1.22682e-13	0.866657	0.625	0.291	3.2686e-09	5	NDFIP2	Astro-RG1
4.32235e-13	0.925679	0.562	0.266	1.1516e-08	5	KLF6	Astro-RG1
7.47604e-13	1.05793	0.616	0.329	1.99184e-08	5	PPP1R15B	Astro-RG1
3.36362e-12	0.859037	0.75	0.431	8.9617e-08	5	SERINC1	Astro-RG1
4.51433e-12	0.944056	0.312	0.096	1.20275e-07	5	F3B	Astro-RG1
8.40142e-12	0.891723	0.652	0.338	2.23839e-07	5	ANGPTL4 (2 OF 2)	Astro-RG1
2.40468e-11	2.09918	0.286	0.097	6.40679e-07	5	LOC107381737	Astro-RG1
2.41347e-11	0.813378	0.402	0.154	6.43022e-07	5	DDR1	Astro-RG1
1.65417e-10	1.14323	0.679	0.478	4.40721e-06	5	OLA.5669	Astro-RG1
2.24432e-10	0.850615	0.598	0.325	5.97954e-06	5	SLC25A25A	Astro-RG1
1.36458e-09	0.943133	0.67	0.458	3.63566e-05	5	FOS	Astro-RG1
2.46575e-09	1.10627	0.438	0.211	6.56951e-05	5	NFU-G-1-012693	Astro-RG1
1.14212e-07	0.815918	0.58	0.356	0.00304294	5	ATF3	Astro-RG1
1.77456e-07	1.19971	0.652	0.441	0.00472796	5	NFU-G-1-023540	Astro-RG1
3.04819e-05	0.891259	0.509	0.333	0.812128	5	NFU-G-1-006772	Astro-RG1
0.00851061	1.27591	0.304	0.235	1	5	LOC107376386	Astro-RG1
2.55427e-167	3.69799	0.704	0.008	6.80535e-163	6	CALB2B	NE-RG3
6.60814e-160	4.98876	0.679	0.008	1.76061e-155	6	LOC107386805	NE-RG3
2.26725e-152	3.62408	0.679	0.011	6.04065e-148	6	WNT8B	NE-RG3
1.63917e-139	2.12726	0.58	0.006	4.36724e-135	6	LOC107392364	NE-RG3
2.91423e-135	3.01006	0.593	0.008	7.76437e-131	6	LOC107378530	NE-RG3
4.10925e-128	2.4955	0.568	0.008	1.09483e-123	6	LOC107377212	NE-RG3
6.72122e-120	3.71424	0.469	0.002	1.79073e-115	6	ANGPTL7	NE-RG3
9.95024e-118	3.30086	0.753	0.039	2.65104e-113	6	CCDC80L2	NE-RG3
3.30993e-116	2.43495	0.605	0.016	8.81865e-112	6	LOC107375639	NE-RG3
1.89752e-114	1.61336	0.519	0.008	5.05555e-110	6	LMX1B	NE-RG3
1.63496e-102	1.45089	0.407	0.002	4.35602e-98	6	LOC107383622	NE-RG3
3.63156e-99	2.40708	0.728	0.048	9.67556e-95	6	CXCL12B	NE-RG3
5.55805e-98	2.40519	0.556	0.02	1.48083e-93	6	LOC107386616	NE-RG3
1.14954e-90	1.48885	0.519	0.017	3.06272e-86	6	RRH	NE-RG3
4.10217e-90	1.03179	0.42	0.007	1.09294e-85	6	NCMAP	NE-RG3
2.31425e-87	3.35628	0.827	0.096	6.16586e-83	6	WRAP53	NE-RG3
8.32204e-84	1.14164	0.37	0.005	2.21724e-79	6	LOC107392362	NE-RG3
2.41414e-83	1.7461	0.506	0.02	6.43199e-79	6	LOC107380240	NE-RG3
3.04862e-83	1.49204	0.506	0.02	8.12244e-79	6	NOTUM1A	NE-RG3
4.983e-83	1.72518	0.519	0.023	1.32762e-78	6	EMX2	NE-RG3
6.19094e-82	2.23517	0.654	0.049	1.64945e-77	6	DNER	NE-RG3
3.36439e-80	3.19269	0.642	0.051	8.96375e-76	6	LOC107380345	NE-RG3
7.72687e-80	2.04002	0.58	0.034	2.05867e-75	6	ANXA1	NE-RG3
2.92782e-79	1.25866	0.42	0.011	7.8006e-75	6	LOC107384590	NE-RG3
1.21971e-77	1.54802	0.556	0.03	3.24968e-73	6	ST3GAL4	NE-RG3
1.82524e-77	1.21076	0.407	0.011	4.86299e-73	6	LOC107373888	NE-RG3
2.25502e-77	2.11536	0.432	0.014	6.00804e-73	6	LOC107395633	NE-RG3
8.27585e-77	2.32333	0.667	0.053	2.20493e-72	6	LOC107383140	NE-RG3
2.34513e-76	0.994306	0.37	0.007	6.24812e-72	6	ADAMTS20	NE-RG3
4.68875e-76	2.19267	0.58	0.038	1.24922e-71	6	LOC107373116	NE-RG3
4.98072e-76	1.24415	0.506	0.024	1.32701e-71	6	METTL24	NE-RG3
4.08874e-75	1.18621	0.296	0.002	1.08936e-70	6	PRX	NE-RG3
9.51358e-74	1.6773	0.519	0.029	2.5347e-69	6	BMP4	NE-RG3
4.69543e-70	2.51373	0.642	0.058	1.251e-65	6	LOC107387520	NE-RG3
2.00992e-68	1.22601	0.37	0.011	5.35503e-64	6	LOC107389725	NE-RG3
4.20093e-66	1.52186	0.519	0.035	1.11925e-61	6	NFU-G-1-008924	NE-RG3
4.35314e-66	1.4044	0.481	0.027	1.15981e-61	6	LOC107375626	NE-RG3
8.7063e-66	2.44949	0.753	0.11	2.31962e-61	6	PRDM16	NE-RG3
1.1552e-65	2.44776	0.37	0.012	3.0778e-61	6	LOC107373192	NE-RG3
1.91942e-65	1.8077	0.543	0.039	5.11392e-61	6	LOC107394596	NE-RG3
7.41775e-65	1.28736	0.395	0.016	1.97631e-60	6	LOC107396025	NE-RG3
1.05468e-64	1.50835	0.568	0.044	2.80999e-60	6	LOC107388295	NE-RG3
2.52394e-62	1.38363	0.432	0.022	6.72454e-58	6	LOC107383775	NE-RG3
2.70908e-62	0.881435	0.37	0.014	7.2178e-58	6	OLFML2B	NE-RG3
6.01361e-62	1.6601	0.593	0.056	1.60221e-57	6	ZIC5	NE-RG3
6.3109e-62	1.94	0.481	0.033	1.68141e-57	6	LOC107389836	NE-RG3
1.93301e-60	2.76108	0.691	0.093	5.15011e-56	6	LOC107378357	NE-RG3
2.35619e-60	1.43542	0.506	0.036	6.27759e-56	6	LOC107385662	NE-RG3
1.26116e-59	1.50086	0.481	0.034	3.36011e-55	6	CSGR17H1ORF210	NE-RG3
1.05668e-58	1.1052	0.432	0.025	2.81531e-54	6	GPX2	NE-RG3
1.44692e-56	0.886431	0.358	0.015	3.85504e-52	6	LOC107378355	NE-RG3
1.86694e-56	1.77459	0.568	0.06	4.9741e-52	6	IGFBP4	NE-RG3
2.68418e-56	1.28555	0.494	0.038	7.15146e-52	6	LOC107395369	NE-RG3
3.95704e-56	1.44224	0.469	0.035	1.05427e-51	6	IGFBP2	NE-RG3
3.66768e-55	1.74234	0.309	0.01	9.77179e-51	6	CD74	NE-RG3
6.6912e-55	1.5668	0.506	0.042	1.78274e-50	6	LOC107392144	NE-RG3
3.81496e-53	0.883686	0.333	0.014	1.01642e-48	6	TRMT2B	NE-RG3
1.46244e-52	2.07955	0.753	0.127	3.89639e-48	6	TIMP2A	NE-RG3
8.95176e-52	0.87413	0.321	0.013	2.38502e-47	6	SYT9B	NE-RG3
1.22924e-51	1.27654	0.481	0.043	3.27507e-47	6	COL11A1	NE-RG3
6.79436e-51	1.05379	0.407	0.028	1.81022e-46	6	DACT2	NE-RG3
9.74975e-51	2.4385	0.79	0.172	2.59763e-46	6	WLS	NE-RG3
1.15753e-49	1.88975	0.593	0.077	3.08399e-45	6	LOC107397251	NE-RG3
1.69231e-49	2.41093	0.63	0.088	4.50882e-45	6	LOC107374878	NE-RG3
3.9984e-49	1.00265	0.37	0.022	1.06529e-44	6	LOC107382807	NE-RG3
9.41339e-49	1.6497	0.469	0.043	2.50801e-44	6	LOC107393147	NE-RG3
2.26285e-48	1.45932	0.556	0.063	6.02891e-44	6	LOC107380767	NE-RG3
9.54599e-48	0.962	0.284	0.011	2.54334e-43	6	SGCG	NE-RG3
1.842e-47	1.70158	0.543	0.061	4.90763e-43	6	LOC107395081	NE-RG3
4.27062e-47	2.59763	0.58	0.079	1.13782e-42	6	CYR61	NE-RG3
1.02068e-46	1.71204	0.605	0.083	2.71939e-42	6	LOC107397168	NE-RG3
3.06639e-46	1.66985	0.728	0.136	8.16979e-42	6	METRNL	NE-RG3
4.78816e-46	0.982234	0.383	0.027	1.27571e-41	6	LOC107391587	NE-RG3
2.36593e-45	1.46832	0.519	0.061	6.30353e-41	6	PMP22	NE-RG3
5.36717e-45	1.55088	0.469	0.049	1.42997e-40	6	FAM181A	NE-RG3
1.36069e-44	2.12352	0.691	0.128	3.62529e-40	6	LOC107391341	NE-RG3
8.18606e-44	2.13464	0.617	0.1	2.18101e-39	6	LOC107388660	NE-RG3
4.66056e-43	1.15464	0.358	0.025	1.24171e-38	6	LOC107383547	NE-RG3
7.10623e-43	1.99906	0.667	0.114	1.89331e-38	6	LOC107376222	NE-RG3
4.45114e-42	1.43185	0.593	0.086	1.18592e-37	6	RGRA	NE-RG3
1.08111e-41	1.48621	0.481	0.055	2.88039e-37	6	LOC107394847	NE-RG3
6.95237e-41	1.15319	0.531	0.067	1.85232e-36	6	LOC107384832	NE-RG3
7.15277e-41	1.93232	0.506	0.062	1.90571e-36	6	LOC107394711	NE-RG3
1.10354e-40	1.94862	0.716	0.16	2.94016e-36	6	ZIC2	NE-RG3
1.23323e-40	1.52141	0.568	0.079	3.28568e-36	6	LOC107396321	NE-RG3
3.99207e-40	1.36015	0.407	0.039	1.06361e-35	6	LOC107386481	NE-RG3
8.55322e-40	2.42668	0.667	0.14	2.27884e-35	6	LOC107380415	NE-RG3
1.2072e-39	3.21412	0.691	0.169	3.21634e-35	6	HES4	NE-RG3
2.37209e-39	1.49744	0.654	0.116	6.31995e-35	6	ID3	NE-RG3
8.84943e-39	1.13617	0.444	0.049	2.35775e-34	6	LOC107380988	NE-RG3
7.82237e-38	1.1363	0.519	0.07	2.08411e-33	6	LOC107376497	NE-RG3
1.12887e-37	1.23702	0.481	0.065	3.00765e-33	6	LHFP	NE-RG3
7.56301e-37	1.83905	0.531	0.079	2.01501e-32	6	LOC107381236	NE-RG3
1.63029e-36	2.92394	0.704	0.196	4.34359e-32	6	LOC107376634	NE-RG3
4.81268e-36	1.10665	0.358	0.034	1.28224e-31	6	SULF1	NE-RG3
2.62867e-35	2.0411	0.58	0.103	7.00358e-31	6	LOC107387648	NE-RG3
1.89683e-34	1.05686	0.346	0.034	5.05373e-30	6	NPNT	NE-RG3
2.00922e-34	1.91713	0.63	0.147	5.35316e-30	6	TMOD2	NE-RG3
3.42154e-34	1.96186	0.654	0.151	9.11601e-30	6	LOC107375463	NE-RG3
3.43383e-34	1.53717	0.704	0.166	9.14876e-30	6	LOC107378962	NE-RG3
4.34337e-34	2.33668	0.654	0.146	1.1572e-29	6	LOC107396541	NE-RG3
4.46502e-34	1.18589	0.444	0.061	1.18961e-29	6	PLSCR3	NE-RG3
1.17535e-33	1.05021	0.42	0.052	3.13148e-29	6	AHNAK.1	NE-RG3
1.59679e-33	2.42536	0.654	0.16	4.25434e-29	6	LOC107393870	NE-RG3
1.96923e-33	2.01136	0.654	0.146	5.24661e-29	6	LOC107377523	NE-RG3
3.7739e-32	1.4014	0.568	0.103	1.00548e-27	6	LOC107378663	NE-RG3
5.14455e-32	0.877569	0.333	0.034	1.37066e-27	6	NR2F6	NE-RG3
5.52204e-32	2.94695	0.704	0.209	1.47124e-27	6	LOC107373012	NE-RG3
7.73059e-31	1.35471	0.519	0.09	2.05966e-26	6	LOC107397169	NE-RG3
1.6801e-30	1.01226	0.494	0.078	4.4763e-26	6	LOC107374345	NE-RG3
1.98301e-30	1.62959	0.58	0.117	5.28333e-26	6	LOC107375383	NE-RG3
2.77295e-30	2.66928	0.654	0.174	7.38797e-26	6	LOC107388753	NE-RG3
9.3085e-30	3.22036	0.642	0.178	2.48006e-25	6	LOC107396261	NE-RG3
1.20762e-29	1.45627	0.667	0.163	3.21745e-25	6	LOC107372750	NE-RG3
1.236e-29	1.14512	0.568	0.107	3.29307e-25	6	LOC107373451	NE-RG3
2.54883e-29	1.5059	0.605	0.134	6.79085e-25	6	LOC107378486	NE-RG3
4.35131e-29	1.85465	0.667	0.163	1.15932e-24	6	LOC107379916	NE-RG3
3.17146e-28	1.31458	0.617	0.131	8.44973e-24	6	LOC107396464	NE-RG3
5.47504e-28	2.3247	0.667	0.191	1.45872e-23	6	LOC107390373	NE-RG3
6.64044e-28	1.2604	0.605	0.138	1.76921e-23	6	SERPINH1	NE-RG3
1.06238e-27	1.2374	0.63	0.162	2.8305e-23	6	IDI1	NE-RG3
1.45732e-27	2.13272	0.741	0.291	3.88273e-23	6	GNG2	NE-RG3
1.54464e-27	1.07532	0.432	0.067	4.11539e-23	6	LOC107388361	NE-RG3
3.91552e-27	1.5413	0.654	0.172	1.04321e-22	6	TXNDC2	NE-RG3
5.90397e-27	1.5242	0.802	0.311	1.57299e-22	6	SAT1	NE-RG3
2.28481e-26	1.07647	0.556	0.114	6.08743e-22	6	LOC107385525	NE-RG3
2.29222e-26	2.11533	0.679	0.19	6.10716e-22	6	LOC107382845	NE-RG3
2.32431e-26	1.62833	0.753	0.296	6.19266e-22	6	TWSG1	NE-RG3
2.43269e-26	1.60889	0.617	0.149	6.48142e-22	6	LOC107391885	NE-RG3
4.53944e-26	1.57518	0.617	0.169	1.20944e-21	6	LOC107390870	NE-RG3
1.15364e-25	0.979946	0.444	0.08	3.07365e-21	6	TUFT1	NE-RG3
1.87733e-25	0.947037	0.481	0.088	5.00177e-21	6	LOC107395029	NE-RG3
2.27926e-25	2.18133	0.704	0.241	6.07263e-21	6	LOC107372823	NE-RG3
3.61273e-25	1.43862	0.963	0.617	9.6254e-21	6	CEBPD	NE-RG3
5.83392e-25	1.12227	0.543	0.117	1.55433e-20	6	LOC107373409	NE-RG3
5.97269e-25	1.44365	0.988	0.818	1.5913e-20	6	CCNG1	NE-RG3
7.23656e-25	1.06133	0.593	0.155	1.92804e-20	6	ARL4AA	NE-RG3
9.71145e-25	1.16425	0.58	0.13	2.58742e-20	6	LOC107396463	NE-RG3
1.03586e-24	1.05581	0.432	0.08	2.75984e-20	6	LAMA5	NE-RG3
1.20522e-24	1.35714	0.667	0.186	3.21106e-20	6	LOC107387362	NE-RG3
2.70471e-24	2.04262	0.704	0.245	7.20617e-20	6	LOC107378076	NE-RG3
1.1987e-23	1.61901	0.778	0.322	3.19371e-19	6	NFU-G-1-007251	NE-RG3
5.20084e-23	1.23707	0.556	0.147	1.38566e-18	6	PRELP	NE-RG3
1.34531e-22	0.894544	0.42	0.079	3.5843e-18	6	CDO1	NE-RG3
3.22697e-22	1.77293	0.667	0.226	8.59762e-18	6	LOC107379605	NE-RG3
3.24821e-22	1.2804	0.457	0.092	8.6542e-18	6	LOC107392870	NE-RG3
5.81946e-22	1.05896	0.531	0.121	1.55048e-17	6	LDLRAP1B	NE-RG3
7.90919e-22	1.12251	0.568	0.142	2.10725e-17	6	LOC107390275	NE-RG3
9.09092e-22	0.887076	0.617	0.155	2.42209e-17	6	LOC107379174	NE-RG3
2.60563e-21	1.15074	0.58	0.151	6.94218e-17	6	LOC107392521	NE-RG3
4.56477e-21	1.45456	0.975	0.74	1.21619e-16	6	LOC107373011	NE-RG3
5.34296e-21	1.57897	0.914	0.718	1.42353e-16	6	DAPL1	NE-RG3
6.09671e-21	1.19933	0.617	0.176	1.62435e-16	6	LOC107377242	NE-RG3
1.11101e-20	0.912306	0.494	0.119	2.96007e-16	6	GPX4A	NE-RG3
4.60052e-20	1.42126	0.691	0.27	1.22572e-15	6	CD44 (1 OF 2)	NE-RG3
1.43837e-19	0.891571	0.506	0.12	3.83225e-15	6	LOC107395254	NE-RG3
1.60399e-19	1.07888	0.444	0.107	4.27351e-15	6	RFX4	NE-RG3
2.14399e-19	1.31707	0.593	0.185	5.71223e-15	6	LOC107385606	NE-RG3
3.66304e-19	1.14099	0.667	0.245	9.75944e-15	6	REREA	NE-RG3
2.93296e-18	0.907477	0.568	0.156	7.81428e-14	6	LOC107393561	NE-RG3
1.22709e-17	1.40248	0.815	0.51	3.26933e-13	6	BSG	NE-RG3
4.86212e-16	0.892912	0.63	0.213	1.29542e-11	6	LOC107375799	NE-RG3
1.25492e-15	1.04373	0.63	0.22	3.34347e-11	6	LOC107396109	NE-RG3
1.64428e-15	1.17614	0.79	0.346	4.38086e-11	6	CTGF	NE-RG3
2.14607e-15	1.09323	0.679	0.312	5.71777e-11	6	S100A14	NE-RG3
2.53392e-15	1.01486	0.519	0.174	6.75111e-11	6	DUSP1	NE-RG3
2.97466e-15	0.872924	0.593	0.191	7.92538e-11	6	LOC107390267	NE-RG3
7.83626e-15	1.32086	0.691	0.331	2.08782e-10	6	LOC107394272	NE-RG3
1.20738e-14	0.944017	0.568	0.19	3.21681e-10	6	LOC107397176	NE-RG3
1.76716e-14	0.925434	0.556	0.196	4.70824e-10	6	KLF11	NE-RG3
2.06725e-14	0.955256	0.79	0.453	5.50776e-10	6	RNF7	NE-RG3
2.62254e-14	1.00711	0.852	0.543	6.98722e-10	6	CHAC1	NE-RG3
3.02491e-14	0.941456	0.975	0.659	8.05926e-10	6	MCL1B	NE-RG3
3.15532e-14	0.945528	0.679	0.276	8.40673e-10	6	SETD1BA.1	NE-RG3
9.58052e-14	0.937742	0.765	0.405	2.55254e-09	6	OLA.5237.1	NE-RG3
1.08947e-13	1.17708	0.716	0.343	2.90269e-09	6	LOC107384901	NE-RG3
1.09224e-13	1.53001	0.716	0.334	2.91004e-09	6	CISH	NE-RG3
2.21977e-13	0.962274	0.704	0.403	5.91413e-09	6	SPARC	NE-RG3
3.12508e-13	1.05145	0.506	0.181	8.32615e-09	6	APRT	NE-RG3
4.17227e-13	0.889297	0.642	0.288	1.11162e-08	6	MRPL11	NE-RG3
4.75067e-13	1.00601	0.654	0.262	1.26572e-08	6	LOC107387014	NE-RG3
8.61778e-13	1.03482	0.704	0.36	2.29603e-08	6	LOC107383746	NE-RG3
2.15313e-12	0.889385	0.444	0.152	5.73658e-08	6	COMT	NE-RG3
2.95587e-12	0.924275	0.716	0.312	7.87532e-08	6	LOC107386157	NE-RG3
3.10181e-12	1.00495	0.593	0.25	8.26416e-08	6	GADD45G	NE-RG3
1.15455e-11	0.889116	0.704	0.384	3.07608e-07	6	NFU-G-1-010036	NE-RG3
2.29583e-11	1.09322	0.37	0.114	6.11679e-07	6	MALSU1	NE-RG3
3.55039e-11	1.11978	0.716	0.368	9.45931e-07	6	GADD45B	NE-RG3
3.6385e-11	0.931501	0.815	0.617	9.69406e-07	6	PB.3922.1	NE-RG3
5.01015e-11	0.927351	0.494	0.2	1.33485e-06	6	BAMBI	NE-RG3
6.28967e-11	0.900581	0.667	0.291	1.67576e-06	6	LOC107391378	NE-RG3
1.07578e-10	0.96849	0.802	0.559	2.86621e-06	6	HNRNPK	NE-RG3
1.26686e-10	1.28936	0.358	0.11	3.3753e-06	6	ZIC1	NE-RG3
1.40775e-10	0.960407	0.605	0.31	3.75066e-06	6	TPM4A.1	NE-RG3
7.21249e-10	0.927266	0.765	0.455	1.92162e-05	6	TOB1	NE-RG3
1.85432e-09	0.951454	0.716	0.381	4.94047e-05	6	LOC107377705	NE-RG3
3.16654e-09	0.900207	0.716	0.37	8.4366e-05	6	LOC107381811	NE-RG3
5.95539e-09	0.879683	0.42	0.168	0.000158669	6	GPC1	NE-RG3
6.5256e-09	0.894982	0.716	0.385	0.000173862	6	LOC107394573	NE-RG3
1.10366e-08	0.89005	0.716	0.39	0.000294047	6	LOC107385042	NE-RG3
1.92752e-30	0.64603	0.708	0.13	5.1355e-26	7	ANKHD1.1	Intercell.4
2.72037e-30	0.601678	0.6	0.099	7.24789e-26	7	POC1BL	Intercell.4
6.4628e-30	0.737085	0.738	0.148	1.72188e-25	7	NFIXA.3	Intercell.4
7.30739e-29	0.755169	0.831	0.187	1.94691e-24	7	TPM4	Intercell.4
4.6084e-28	0.553917	0.615	0.108	1.22781e-23	7	COL5A1	Intercell.4
5.99009e-28	0.685008	0.662	0.124	1.59594e-23	7	NASP (1 OF 2)	Intercell.4
1.15937e-27	0.569168	0.662	0.126	3.08891e-23	7	FLNA	Intercell.4
2.39091e-27	0.571174	0.662	0.128	6.3701e-23	7	PAX6	Intercell.4
8.40534e-27	0.520399	0.6	0.107	2.23944e-22	7	WHSC1	Intercell.4
1.23905e-26	0.571923	0.831	0.189	3.3012e-22	7	OLA.10708	Intercell.4
1.60149e-26	0.592919	0.754	0.165	4.26684e-22	7	ASH1L	Intercell.4
2.54612e-26	0.764736	0.646	0.128	6.78363e-22	7	DUSP8	Intercell.4
1.37618e-25	0.622916	0.677	0.138	3.66656e-21	7	FGFR3	Intercell.4
1.68348e-25	0.551356	0.569	0.103	4.48528e-21	7	CRB1.1	Intercell.4
2.44848e-25	0.577721	0.446	0.067	6.52348e-21	7	BX323449.4	Intercell.4
5.20982e-25	0.659856	0.662	0.141	1.38805e-20	7	GPC4	Intercell.4
7.41283e-25	0.756371	0.769	0.184	1.975e-20	7	NFKBIAA	Intercell.4
7.88578e-25	0.584919	0.738	0.166	2.10101e-20	7	BX088715.1	Intercell.4
8.89423e-25	0.794392	0.8	0.203	2.36969e-20	7	NFU-G-1-008815	Intercell.4
1.35191e-24	0.761936	0.815	0.206	3.60189e-20	7	ZNF865	Intercell.4
1.68631e-24	0.946404	0.831	0.229	4.49283e-20	7	SDC4	Intercell.4
2.88197e-24	0.84503	0.723	0.171	7.67843e-20	7	NFU-G-1-018818	Intercell.4
4.57906e-24	0.565244	0.615	0.127	1.22e-19	7	MAPK14 (1 OF 2)	Intercell.4
1.05425e-23	0.539061	0.569	0.107	2.80884e-19	7	PIM2	Intercell.4
1.37587e-23	0.585207	0.754	0.183	3.66572e-19	7	PRKD2	Intercell.4
1.43984e-23	0.616246	0.692	0.155	3.83617e-19	7	MLPHB	Intercell.4
2.11244e-23	0.653715	0.769	0.19	5.62817e-19	7	KLF11	Intercell.4
2.41981e-23	0.908637	0.892	0.254	6.44709e-19	7	CABZ01070258.1	Intercell.4
6.04897e-23	0.635617	0.754	0.179	1.61163e-18	7	ERRFI1 (2 OF 2)	Intercell.4
7.12723e-23	0.650198	0.769	0.192	1.89891e-18	7	KDM6BB	Intercell.4
7.1706e-23	1.36043	0.862	0.283	1.91046e-18	7	CYR61.1	Intercell.4
7.21812e-23	0.558163	0.754	0.179	1.92312e-18	7	OLA.20264	Intercell.4
1.08346e-22	0.789996	0.8	0.217	2.88665e-18	7	MYCB	Intercell.4
1.29066e-22	0.700385	0.692	0.162	3.4387e-18	7	MCM5	Intercell.4
1.41638e-22	0.528973	0.769	0.188	3.77366e-18	7	POLR2A	Intercell.4
1.55498e-22	0.595016	0.815	0.211	4.14294e-18	7	TEFA	Intercell.4
1.82925e-22	0.622947	0.723	0.175	4.87368e-18	7	SOX9B	Intercell.4
2.43796e-22	0.519944	0.677	0.153	6.49545e-18	7	ARRDC3B	Intercell.4
2.48282e-22	0.563258	0.723	0.174	6.61498e-18	7	SOCS3	Intercell.4
4.02581e-22	0.595531	0.631	0.14	1.0726e-17	7	TGIF1	Intercell.4
7.45526e-22	0.625414	0.662	0.158	1.9863e-17	7	DHFR.1	Intercell.4
8.20192e-22	0.634636	0.615	0.137	2.18524e-17	7	FGFR4	Intercell.4
1.15816e-21	0.61391	0.385	0.057	3.08569e-17	7	TNIP2	Intercell.4
1.31062e-21	0.740195	0.785	0.209	3.49189e-17	7	PIM1	Intercell.4
1.3879e-21	1.32574	0.892	0.397	3.69779e-17	7	ZBTB4	Intercell.4
1.93958e-21	0.532258	0.754	0.194	5.16762e-17	7	CDON	Intercell.4
3.07274e-21	0.650214	0.615	0.14	8.18669e-17	7	CAMK2N2	Intercell.4
3.1244e-21	0.582381	0.6	0.132	8.32434e-17	7	CT955984.1	Intercell.4
3.25485e-21	0.817635	0.862	0.253	8.6719e-17	7	NFU-G-1-010349	Intercell.4
3.28193e-21	0.567782	0.754	0.194	8.74403e-17	7	PAICS	Intercell.4
3.64396e-21	0.549429	0.769	0.198	9.70859e-17	7	NFU-G-1-022781	Intercell.4
3.86326e-21	0.698796	0.662	0.162	1.02929e-16	7	TFAP2A	Intercell.4
4.79532e-21	0.624575	0.431	0.074	1.27762e-16	7	RASSF4.1	Intercell.4
6.31377e-21	0.821303	0.769	0.212	1.68218e-16	7	PLK3	Intercell.4
6.43472e-21	0.52553	0.738	0.187	1.7144e-16	7	YWHAE2	Intercell.4
8.8134e-21	0.70792	0.738	0.199	2.34815e-16	7	NFU-G-1-019081	Intercell.4
1.03913e-20	0.525321	0.769	0.206	2.76856e-16	7	ARID1A (1 OF 2).1	Intercell.4
1.17481e-20	0.635265	0.308	0.039	3.13004e-16	7	PHLDA2	Intercell.4
1.42874e-20	0.761549	0.738	0.2	3.80659e-16	7	NFU-G-1-006533	Intercell.4
1.56629e-20	0.749398	0.785	0.222	4.17307e-16	7	NR2E1	Intercell.4
2.18024e-20	0.64441	0.8	0.237	5.80881e-16	7	NFU-G-1-015723	Intercell.4
3.26974e-20	0.7064	0.815	0.226	8.71158e-16	7	STMN1A	Intercell.4
4.75314e-20	0.631941	0.831	0.238	1.26638e-15	7	ADH5	Intercell.4
5.92283e-20	1.27465	0.908	0.346	1.57802e-15	7	CTGF	Intercell.4
7.40662e-20	1.37236	0.877	0.338	1.97335e-15	7	ANGPTL4 (2 OF 2)	Intercell.4
7.64007e-20	0.66417	0.723	0.191	2.03554e-15	7	SRF.1	Intercell.4
7.88136e-20	0.589578	0.6	0.14	2.09983e-15	7	JDP2	Intercell.4
8.21584e-20	0.56562	0.754	0.202	2.18895e-15	7	IRF2BP2B	Intercell.4
9.61772e-20	0.641219	0.754	0.207	2.56245e-15	7	NFU-G-1-022469	Intercell.4
1.03401e-19	0.552904	0.862	0.253	2.75492e-15	7	TOX	Intercell.4
1.39513e-19	0.952103	0.892	0.326	3.71704e-15	7	NR4A1 (2 OF 2)	Intercell.4
1.40992e-19	0.631914	0.708	0.191	3.75645e-15	7	GDI2	Intercell.4
1.42865e-19	0.62512	0.508	0.11	3.80635e-15	7	AKAP12B	Intercell.4
1.49789e-19	0.62861	0.831	0.25	3.99083e-15	7	NFKBIA	Intercell.4
1.61295e-19	0.556796	0.785	0.226	4.29739e-15	7	DSP	Intercell.4
2.93279e-19	0.750803	0.923	0.292	7.81384e-15	7	FAT4	Intercell.4
3.23599e-19	0.712099	0.862	0.278	8.62164e-15	7	MYL9	Intercell.4
3.78241e-19	0.528798	0.692	0.178	1.00775e-14	7	EPC1 (1 OF 2)	Intercell.4
9.51169e-19	0.569777	0.769	0.219	2.5342e-14	7	PL10	Intercell.4
1.0327e-18	0.538779	0.846	0.254	2.75141e-14	7	KMT2A	Intercell.4
1.51739e-18	0.538159	0.662	0.171	4.04277e-14	7	POU3F2	Intercell.4
1.70652e-18	0.980066	0.892	0.359	4.54668e-14	7	PB.145.1	Intercell.4
1.7697e-18	0.575917	0.723	0.195	4.71501e-14	7	MIR-9.1	Intercell.4
1.83255e-18	0.524846	0.692	0.183	4.88247e-14	7	NFU-G-1-013670	Intercell.4
1.87027e-18	1.32547	0.877	0.431	4.98297e-14	7	NFIXA.1	Intercell.4
2.17706e-18	0.564932	0.8	0.233	5.80033e-14	7	NPM1A	Intercell.4
2.59096e-18	0.819276	0.815	0.269	6.90308e-14	7	ODC1	Intercell.4
3.25153e-18	0.649179	0.846	0.259	8.66305e-14	7	OLA1.1	Intercell.4
3.30748e-18	0.707691	0.815	0.257	8.81211e-14	7	ZNF219	Intercell.4
4.32682e-18	0.539448	0.785	0.234	1.15279e-13	7	GAS1	Intercell.4
6.21107e-18	0.637	0.723	0.206	1.65481e-13	7	NFU-G-1-010727	Intercell.4
7.53113e-18	0.615886	0.908	0.3	2.00652e-13	7	BOC.1	Intercell.4
7.53422e-18	0.552162	0.554	0.13	2.00734e-13	7	LOC107385930	Intercell.4
7.86314e-18	0.559514	0.831	0.258	2.09498e-13	7	MSH4	Intercell.4
8.10846e-18	0.929878	0.862	0.312	2.16034e-13	7	JUNBA	Intercell.4
1.27526e-17	0.603787	0.754	0.229	3.39767e-13	7	DDIT3	Intercell.4
1.31832e-17	0.533237	0.631	0.164	3.51241e-13	7	RIMKLA	Intercell.4
1.40337e-17	0.849086	0.723	0.221	3.739e-13	7	KLF6 (2 OF 2)	Intercell.4
1.60163e-17	0.526952	0.8	0.238	4.26722e-13	7	SDF2L1.1	Intercell.4
2.42283e-17	0.530556	0.8	0.248	6.45515e-13	7	CTCF	Intercell.4
2.67058e-17	0.900896	0.862	0.316	7.11523e-13	7	NANOS1A.1	Intercell.4
3.11415e-17	1.14293	0.892	0.393	8.29703e-13	7	ZFP36	Intercell.4
3.4922e-17	0.535641	0.769	0.233	9.30426e-13	7	CBX7A	Intercell.4
3.70628e-17	0.77112	0.769	0.252	9.87464e-13	7	JUN.1	Intercell.4
4.05294e-17	0.551536	0.815	0.256	1.07982e-12	7	NFU-G-1-004343	Intercell.4
4.148e-17	1.17526	0.892	0.407	1.10515e-12	7	JUNBB	Intercell.4
5.02899e-17	1.08147	0.877	0.365	1.33987e-12	7	FOSB	Intercell.4
7.65678e-17	0.724636	0.877	0.33	2.03999e-12	7	NFU-G-1-002766	Intercell.4
1.22961e-16	0.590514	0.892	0.307	3.27604e-12	7	TMEM47.1	Intercell.4
1.3411e-16	0.969151	0.892	0.403	3.57308e-12	7	TUBA8L3.2	Intercell.4
2.15412e-16	0.525644	0.708	0.205	5.73923e-12	7	NFU-G-1-012693	Intercell.4
2.75028e-16	0.556765	0.815	0.264	7.32756e-12	7	KLF6	Intercell.4
4.94294e-16	0.560224	0.908	0.328	1.31695e-11	7	RHOBTB2A	Intercell.4
5.24652e-16	1.16723	0.862	0.388	1.39783e-11	7	DNAJB2	Intercell.4
6.14318e-16	0.86938	0.8	0.293	1.63673e-11	7	FOSL1	Intercell.4
6.53317e-16	0.521262	0.815	0.256	1.74063e-11	7	CD81 (2 OF 2)	Intercell.4
8.30664e-16	0.541613	0.908	0.324	2.21314e-11	7	NOP56	Intercell.4
8.31594e-16	0.8546	0.877	0.349	2.21562e-11	7	ATF3	Intercell.4
1.37299e-15	0.556546	0.585	0.158	3.65806e-11	7	CDCA7	Intercell.4
1.44576e-15	0.635971	0.431	0.096	3.85193e-11	7	NES	Intercell.4
1.68999e-15	1.0149	0.923	0.427	4.50264e-11	7	HSPA8	Intercell.4
3.07683e-15	0.642026	0.862	0.305	8.1976e-11	7	OLA.6898	Intercell.4
3.42332e-15	0.972186	0.877	0.445	9.12076e-11	7	SERBP1 (1 OF 2)	Intercell.4
3.93445e-15	0.552574	0.754	0.254	1.04825e-10	7	KAT6B	Intercell.4
5.03337e-15	0.699502	0.862	0.321	1.34104e-10	7	SLC25A25A	Intercell.4
5.35587e-15	0.579068	0.8	0.273	1.42696e-10	7	FAM60A	Intercell.4
6.21221e-15	0.848215	0.892	0.388	1.65512e-10	7	FP245511.1	Intercell.4
7.29231e-15	0.6103	0.8	0.268	1.94289e-10	7	ATF4B2	Intercell.4
7.56789e-15	0.625267	0.8	0.286	2.01631e-10	7	TMEM106A	Intercell.4
1.00841e-14	0.628499	0.908	0.344	2.6867e-10	7	CLIC4	Intercell.4
1.16955e-14	0.649287	0.877	0.347	3.11602e-10	7	KRTCAP2	Intercell.4
1.17425e-14	0.984083	0.846	0.351	3.12857e-10	7	HES4.1	Intercell.4
1.22958e-14	1.09752	0.877	0.435	3.27596e-10	7	HES5 (3 OF 9)	Intercell.4
1.37175e-14	0.952026	0.877	0.376	3.65476e-10	7	H1F0	Intercell.4
1.8153e-14	0.713034	0.846	0.332	4.83651e-10	7	CISH	Intercell.4
2.51792e-14	0.942737	0.985	0.56	6.70849e-10	7	ARRDC3	Intercell.4
2.87343e-14	1.01217	0.892	0.455	7.65569e-10	7	FOS	Intercell.4
2.94021e-14	0.606836	0.769	0.269	7.83359e-10	7	ANKRD52A	Intercell.4
3.42896e-14	0.549191	0.754	0.249	9.13578e-10	7	ZFAND5A	Intercell.4
3.45745e-14	0.715576	0.8	0.304	9.21168e-10	7	NFU-G-1-011626	Intercell.4
3.65743e-14	0.611788	0.862	0.324	9.7445e-10	7	FKBP4	Intercell.4
3.74963e-14	0.785095	0.846	0.346	9.99015e-10	7	NFU-G-1-015765	Intercell.4
6.47385e-14	0.551723	0.677	0.214	1.72483e-09	7	TNRC6C (1 OF 3)	Intercell.4
6.6221e-14	0.786447	0.831	0.332	1.76433e-09	7	ATF4B1	Intercell.4
7.33229e-14	0.601784	0.769	0.278	1.95354e-09	7	NFU-G-1-004194	Intercell.4
7.80993e-14	0.788682	0.985	0.808	2.0808e-09	7	PNRC2	Intercell.4
7.93239e-14	0.657282	0.862	0.327	2.11343e-09	7	PPP1R15B	Intercell.4
8.63628e-14	0.547968	0.785	0.292	2.30096e-09	7	NFU-G-1-009178	Intercell.4
9.36886e-14	0.853459	0.969	0.586	2.49615e-09	7	ZFP36L1	Intercell.4
1.08225e-13	0.617963	0.938	0.389	2.88344e-09	7	NANOS1A	Intercell.4
1.103e-13	0.653337	0.862	0.33	2.93872e-09	7	CABZ01064771.1	Intercell.4
1.54994e-13	0.756432	0.954	0.439	4.12951e-09	7	NRARP	Intercell.4
2.06893e-13	0.55932	0.862	0.335	5.51225e-09	7	CCT8	Intercell.4
2.23326e-13	0.665647	0.862	0.359	5.95008e-09	7	CBX1A	Intercell.4
2.28438e-13	0.66208	0.846	0.351	6.08627e-09	7	HSPA5	Intercell.4
3.68568e-13	0.737124	0.985	0.52	9.81977e-09	7	BRD2A	Intercell.4
5.56954e-13	0.79545	0.8	0.334	1.48389e-08	7	BAG3	Intercell.4
6.38319e-13	1.10114	0.892	0.548	1.70067e-08	7	HSP90AA1.2	Intercell.4
7.05642e-13	1.01846	0.892	0.494	1.88004e-08	7	HES5 (3 OF 9).1	Intercell.4
8.01453e-13	1.04034	0.892	0.515	2.13531e-08	7	DNAJA4	Intercell.4
8.51531e-13	0.899757	1	0.75	2.26873e-08	7	HSPB1	Intercell.4
8.70762e-13	0.579232	0.815	0.318	2.31997e-08	7	PFN2L.1	Intercell.4
9.1136e-13	0.606781	0.846	0.357	2.42814e-08	7	LRIG1	Intercell.4
1.22253e-12	0.77798	0.892	0.424	3.2572e-08	7	TUBA1A	Intercell.4
1.43869e-12	0.522579	0.769	0.279	3.8331e-08	7	METRN	Intercell.4
1.79568e-12	0.825991	0.985	0.674	4.78423e-08	7	HES5 (2 OF 2)	Intercell.4
1.95853e-12	0.726447	0.892	0.422	5.21811e-08	7	JUN	Intercell.4
2.3745e-12	0.828289	0.969	0.563	6.32638e-08	7	HES1	Intercell.4
3.90412e-12	0.585213	0.846	0.34	1.04018e-07	7	BX539313.1	Intercell.4
7.98489e-12	1.01386	0.892	0.513	2.12741e-07	7	HSPA1A.1	Intercell.4
8.31413e-12	0.932259	0.908	0.514	2.21513e-07	7	EGR1	Intercell.4
9.4475e-12	0.825465	0.892	0.468	2.5171e-07	7	MKNK2	Intercell.4
1.07354e-11	0.521391	0.877	0.353	2.86022e-07	7	15-SEP	Intercell.4
1.1202e-11	0.807153	0.892	0.488	2.98455e-07	7	EIF1B	Intercell.4
1.35534e-11	0.533087	0.785	0.304	3.61104e-07	7	OLA.4512	Intercell.4
1.82628e-11	0.6981	0.985	0.515	4.86575e-07	7	IRF2BP2A	Intercell.4
2.2229e-11	0.581558	0.923	0.483	5.92246e-07	7	FAM120C	Intercell.4
2.79423e-11	0.608088	0.954	0.537	7.44466e-07	7	PB.1044.1	Intercell.4
3.08421e-11	0.740462	0.969	0.621	8.21726e-07	7	CEBPD	Intercell.4
3.30585e-11	0.872871	0.892	0.562	8.80778e-07	7	EEF1A1L1	Intercell.4
3.46166e-11	0.525487	0.877	0.384	9.2229e-07	7	POU2F1B	Intercell.4
3.78617e-11	0.852512	0.892	0.486	1.00875e-06	7	IER2 (2 OF 2)	Intercell.4
5.97052e-11	0.681754	0.892	0.443	1.59073e-06	7	EEF1DA	Intercell.4
9.69875e-11	0.613255	1	0.937	2.58404e-06	7	LOC107373896	Intercell.4
1.92599e-10	0.745015	0.892	0.46	5.13142e-06	7	EIF4A1	Intercell.4
3.89348e-10	0.701129	0.969	0.573	1.03734e-05	7	ACTG1	Intercell.4
4.60868e-10	0.604079	0.908	0.488	1.22789e-05	7	PB.4127.1	Intercell.4
5.86089e-10	0.660991	0.969	0.62	1.56152e-05	7	ZBTB20	Intercell.4
7.60661e-10	0.705665	0.985	0.884	2.02663e-05	7	HSPA1A	Intercell.4
8.0614e-10	0.63833	0.892	0.477	2.1478e-05	7	H3F3B.1.4	Intercell.4
8.98144e-10	0.82419	0.892	0.514	2.39293e-05	7	DNAJB1B	Intercell.4
9.7864e-10	0.580928	0.969	0.755	2.60739e-05	7	PB.930.2	Intercell.4
1.15022e-09	0.715619	0.892	0.474	3.06453e-05	7	OLA.5669	Intercell.4
1.62353e-09	0.605408	0.954	0.566	4.32558e-05	7	DDX5	Intercell.4
2.30096e-09	0.740766	0.892	0.529	6.13045e-05	7	HSPA8.2	Intercell.4
2.86529e-09	0.742719	0.892	0.529	7.63398e-05	7	PPIAA	Intercell.4
3.99288e-09	0.55065	0.846	0.412	0.000106382	7	CABZ01073085.1.1	Intercell.4
1.64667e-08	0.670943	0.892	0.523	0.000438721	7	BTF3 (2 OF 2)	Intercell.4
3.26076e-08	0.549332	0.985	0.679	0.000868765	7	SOX3	Intercell.4
6.34013e-06	0.558653	0.892	0.546	0.16892	7	SLC25A6.1	Intercell.4
4.7362e-196	3.7221	0.792	0.005	1.26187e-191	8	CP	EPD-RG4
9.91698e-165	1.81597	0.585	0	2.64218e-160	8	NFU-G-1-000304	EPD-RG4
3.8878e-150	2.0422	0.585	0.002	1.03583e-145	8	WFIKKN2	EPD-RG4
1.25661e-146	2.25343	0.604	0.004	3.348e-142	8	NODAL	EPD-RG4
2.00972e-138	6.86153	0.887	0.033	5.3545e-134	8	TFA	EPD-RG4
1.80355e-135	1.81227	0.566	0.004	4.80521e-131	8	AGTR1	EPD-RG4
5.41485e-128	8.08568	1	0.058	1.44268e-123	8	AHSG	EPD-RG4
3.03158e-118	1.4082	0.472	0.002	8.07704e-114	8	FAM20A	EPD-RG4
5.62562e-118	3.31958	0.472	0.002	1.49883e-113	8	LOC107383981	EPD-RG4
6.24232e-108	1.36918	0.453	0.003	1.66314e-103	8	NFU-G-1-018652	EPD-RG4
8.20294e-107	4.04073	0.415	0.002	2.18551e-102	8	CFD	EPD-RG4
3.08515e-106	2.7391	0.396	0.001	8.21975e-102	8	KNG1	EPD-RG4
3.08515e-106	2.40106	0.396	0.001	8.21975e-102	8	SLC6A13 (1 OF 2)	EPD-RG4
4.29366e-106	2.23464	0.377	0	1.14396e-101	8	SLC10A1	EPD-RG4
8.27476e-102	2.86684	0.736	0.032	2.20464e-97	8	SLC13A4	EPD-RG4
1.58969e-99	2.90536	0.434	0.004	4.23541e-95	8	LOC107387286	EPD-RG4
3.80754e-99	8.55618	1	0.093	1.01444e-94	8	APOA1	EPD-RG4
1.19937e-97	3.53627	0.981	0.074	3.19547e-93	8	RBP4	EPD-RG4
3.3814e-97	4.10549	0.396	0.002	9.00906e-93	8	OLA.6827	EPD-RG4
1.76839e-96	4.14632	0.547	0.014	4.71151e-92	8	LOC107373416	EPD-RG4
3.70477e-96	2.05381	0.642	0.022	9.87063e-92	8	CTSK	EPD-RG4
4.23878e-96	3.94813	0.528	0.012	1.12934e-91	8	LOC107388947	EPD-RG4
4.72118e-94	1.32576	0.415	0.004	1.25786e-89	8	STEAP4	EPD-RG4
1.21969e-93	3.18471	0.491	0.01	3.24962e-89	8	LOC107392979	EPD-RG4
2.5984e-92	7.98851	1	0.105	6.92292e-88	8	APOA2	EPD-RG4
2.9044e-90	1.45969	0.321	0	7.7382e-86	8	CYP1C2	EPD-RG4
2.9044e-90	1.21412	0.321	0	7.7382e-86	8	SCARA3.5	EPD-RG4
6.56703e-89	1.81908	0.642	0.025	1.74965e-84	8	FIBIN	EPD-RG4
6.85706e-83	2.61938	0.717	0.042	1.82693e-78	8	GCHFR	EPD-RG4
5.57672e-82	4.13253	0.925	0.098	1.4858e-77	8	CLU	EPD-RG4
1.66967e-80	2.35527	0.321	0.002	4.44849e-76	8	OATX	EPD-RG4
9.54609e-80	1.34457	0.283	0	2.54337e-75	8	NFU-G-1-001022	EPD-RG4
9.54609e-80	0.788261	0.283	0	2.54337e-75	8	FOXD2	EPD-RG4
4.26776e-78	1.45521	0.509	0.017	1.13706e-73	8	PEBP4	EPD-RG4
8.64915e-78	1.31535	0.509	0.017	2.30439e-73	8	PRSS35	EPD-RG4
1.06907e-77	0.989094	0.34	0.003	2.84833e-73	8	PIR	EPD-RG4
3.49842e-77	1.53299	0.34	0.003	9.32085e-73	8	COLEC12.1	EPD-RG4
2.4693e-75	1.16937	0.302	0.002	6.57896e-71	8	SLC22A5	EPD-RG4
7.83468e-75	8.67069	1	0.148	2.08739e-70	8	EPD	EPD-RG4
7.45036e-71	1.97656	0.453	0.014	1.985e-66	8	RBM47	EPD-RG4
9.41576e-71	1.28147	0.34	0.005	2.50864e-66	8	AEBP1.1	EPD-RG4
5.12048e-70	0.581708	0.283	0.002	1.36425e-65	8	KCNJ13	EPD-RG4
1.38668e-67	1.17416	0.302	0.003	3.69453e-63	8	ABCA1B	EPD-RG4
3.67484e-67	2.00318	0.792	0.069	9.79089e-63	8	PPP1R1C	EPD-RG4
9.05231e-66	1.61248	0.283	0.002	2.41181e-61	8	LOC107392469	EPD-RG4
4.3617e-62	1.30269	0.283	0.003	1.16209e-57	8	LOC107395809	EPD-RG4
5.24582e-59	0.790948	0.283	0.004	1.39764e-54	8	SLC39A8	EPD-RG4
4.45337e-58	1.5239	0.321	0.007	1.18651e-53	8	CU463857.1.1	EPD-RG4
1.47254e-57	1.20904	0.358	0.01	3.92329e-53	8	COL1A2	EPD-RG4
1.61317e-57	0.803619	0.321	0.007	4.29796e-53	8	GAL3ST1	EPD-RG4
2.17742e-57	0.949004	0.34	0.009	5.8013e-53	8	OLFML3B	EPD-RG4
5.47099e-55	1.12428	0.396	0.015	1.45764e-50	8	BGN	EPD-RG4
1.10739e-54	1.03979	0.377	0.014	2.95041e-50	8	NID2	EPD-RG4
9.47309e-54	0.710126	0.264	0.004	2.52392e-49	8	FN1.1	EPD-RG4
2.03513e-53	0.937126	0.34	0.01	5.4222e-49	8	NID1	EPD-RG4
1.95884e-52	1.82824	0.623	0.056	5.21894e-48	8	CU571169.1	EPD-RG4
1.42691e-46	2.28773	0.377	0.019	3.80172e-42	8	LOC107379738	EPD-RG4
4.16326e-46	0.684782	0.283	0.008	1.10922e-41	8	COL4A2	EPD-RG4
4.27919e-46	0.78341	0.264	0.006	1.14011e-41	8	COL4A1	EPD-RG4
4.8858e-45	1.87439	0.283	0.009	1.30172e-40	8	LOC107392436	EPD-RG4
1.9587e-42	0.984735	0.302	0.012	5.21856e-38	8	SORBS3	EPD-RG4
2.85818e-42	2.1011	0.358	0.02	7.61504e-38	8	LASP1 (1 OF 2)	EPD-RG4
8.54556e-42	4.26119	0.396	0.026	2.27679e-37	8	APOEB	EPD-RG4
1.52724e-40	1.41322	0.547	0.054	4.06903e-36	8	SRPX2	EPD-RG4
2.77916e-39	1.81652	0.698	0.101	7.40452e-35	8	SLC8A1	EPD-RG4
1.07635e-38	0.669946	0.264	0.01	2.86771e-34	8	SMTNB	EPD-RG4
1.54805e-38	1.98868	0.415	0.032	4.12446e-34	8	LOC107383775	EPD-RG4
1.98235e-38	2.78296	0.792	0.164	5.28157e-34	8	SLC6A9	EPD-RG4
3.01327e-37	1.45177	0.264	0.01	8.02825e-33	8	LOC107391675	EPD-RG4
8.01585e-36	1.63531	0.358	0.026	2.13566e-31	8	ECM1 (2 OF 2)	EPD-RG4
2.98926e-35	2.39841	0.396	0.034	7.96429e-31	8	LOC107387645	EPD-RG4
4.70286e-35	1.45842	0.321	0.019	1.25298e-30	8	LOC107373658	EPD-RG4
2.52109e-33	1.3949	0.491	0.058	6.71695e-29	8	ALDH4A1	EPD-RG4
2.75911e-33	0.770381	0.321	0.021	7.3511e-29	8	NFU-G-1-010873	EPD-RG4
5.01095e-33	1.29411	0.321	0.022	1.33507e-28	8	COL1A1B	EPD-RG4
4.17858e-32	1.80051	0.264	0.014	1.1133e-27	8	LOC107389011	EPD-RG4
1.08162e-31	0.851949	0.321	0.022	2.88177e-27	8	TRABD2A	EPD-RG4
2.02574e-31	1.14413	0.434	0.046	5.39718e-27	8	TP53I11	EPD-RG4
1.02377e-30	2.04205	0.396	0.038	2.72763e-26	8	NFU-G-1-005948	EPD-RG4
4.96485e-29	1.51219	0.264	0.016	1.32279e-24	8	NFU-G-1-002738	EPD-RG4
6.85827e-29	2.37748	0.755	0.19	1.82725e-24	8	NFU-G-1-006955	EPD-RG4
1.21334e-27	1.54322	0.547	0.091	3.2327e-23	8	LAMA2	EPD-RG4
1.11402e-26	1.84782	0.679	0.152	2.96808e-22	8	TGFBI	EPD-RG4
1.98461e-26	1.39062	0.509	0.081	5.2876e-22	8	ASPA	EPD-RG4
5.74538e-26	3.14733	0.434	0.062	1.53074e-21	8	LOC107377168	EPD-RG4
6.42469e-26	0.807185	0.434	0.055	1.71173e-21	8	PBLD	EPD-RG4
1.26936e-25	0.894914	0.264	0.019	3.38196e-21	8	PNP5A	EPD-RG4
2.17275e-25	2.7477	0.472	0.074	5.78885e-21	8	LOC107394711	EPD-RG4
3.54206e-24	1.53794	0.396	0.051	9.4371e-20	8	MRC2	EPD-RG4
4.38817e-24	0.710519	0.34	0.036	1.16914e-19	8	GLOD5	EPD-RG4
4.84639e-24	0.749198	0.396	0.048	1.29122e-19	8	IGFBP2	EPD-RG4
5.70147e-23	2.73702	0.491	0.088	1.51904e-18	8	LOC107392148	EPD-RG4
6.25128e-23	1.86856	0.396	0.055	1.66553e-18	8	LOC107379742	EPD-RG4
2.04111e-22	4.25982	0.528	0.114	5.43814e-18	8	LOC107379395	EPD-RG4
1.83225e-21	0.803958	0.377	0.051	4.88165e-17	8	ZCCHC24	EPD-RG4
3.90658e-21	0.687674	0.302	0.032	1.04083e-16	8	COL6A1	EPD-RG4
5.07641e-21	0.618406	0.34	0.042	1.35251e-16	8	L2HGDH	EPD-RG4
8.88778e-21	1.61979	0.283	0.03	2.36797e-16	8	ARID1B.1	EPD-RG4
7.58775e-20	1.57653	0.906	0.446	2.0216e-15	8	ATP1B4	EPD-RG4
9.06036e-20	0.722143	0.396	0.06	2.41395e-15	8	PDGFRA	EPD-RG4
1.34229e-19	1.58196	0.377	0.061	3.57627e-15	8	PRODH (2 OF 3)	EPD-RG4
8.18936e-19	1.21828	0.321	0.045	2.18189e-14	8	S100V1	EPD-RG4
8.36065e-19	1.22839	0.302	0.038	2.22753e-14	8	LOC107379055	EPD-RG4
1.18648e-17	0.982261	0.302	0.04	3.16113e-13	8	NOTUM1A	EPD-RG4
3.61758e-17	1.06405	0.566	0.132	9.63832e-13	8	ID3	EPD-RG4
4.59345e-17	1.11596	0.302	0.042	1.22383e-12	8	ZNF385A	EPD-RG4
7.29116e-17	0.674907	0.302	0.042	1.94258e-12	8	DCN	EPD-RG4
8.6876e-16	1.24786	0.887	0.398	2.31464e-11	8	SEPP1	EPD-RG4
4.60493e-15	1.01645	0.642	0.175	1.22689e-10	8	ZIC2	EPD-RG4
9.02113e-15	2.82596	0.415	0.106	2.4035e-10	8	TSC22D3	EPD-RG4
1.16265e-14	0.794557	0.283	0.043	3.09766e-10	8	CRACR2B	EPD-RG4
1.6522e-14	1.19338	0.358	0.071	4.40195e-10	8	SCPEP1	EPD-RG4
1.7484e-14	1.17881	0.302	0.049	4.65827e-10	8	NFU-G-1-007097	EPD-RG4
2.05568e-14	0.560959	0.377	0.075	5.47694e-10	8	ITPK1	EPD-RG4
6.63094e-14	1.17345	0.321	0.061	1.76668e-09	8	NFU-G-1-005948.1	EPD-RG4
7.68004e-14	2.59142	0.396	0.098	2.04619e-09	8	OLA.15992	EPD-RG4
1.06489e-13	2.01259	0.736	0.315	2.83718e-09	8	SERPINE2	EPD-RG4
3.89318e-13	1.26227	0.83	0.454	1.03726e-08	8	SLC3A2	EPD-RG4
3.98721e-12	0.800412	0.396	0.098	1.06231e-07	8	TMEM179B	EPD-RG4
4.00919e-12	0.967948	0.642	0.238	1.06817e-07	8	LOC107379082	EPD-RG4
5.78846e-12	0.55286	0.34	0.072	1.54222e-07	8	GSNA	EPD-RG4
1.55229e-11	0.659948	0.283	0.053	4.13576e-07	8	ARL4D	EPD-RG4
1.59704e-11	0.660829	0.264	0.047	4.255e-07	8	GYG1B	EPD-RG4
2.26347e-11	0.78101	0.396	0.101	6.03057e-07	8	COL18A1	EPD-RG4
4.43547e-11	1.20785	0.415	0.122	1.18174e-06	8	PKD1	EPD-RG4
5.43383e-11	1.18681	0.415	0.118	1.44773e-06	8	CNDP2	EPD-RG4
1.1227e-10	0.97875	0.868	0.851	2.99121e-06	8	PPIB	EPD-RG4
2.32331e-10	2.16445	0.358	0.097	6.19e-06	8	LOC107381236	EPD-RG4
4.79118e-10	0.963372	0.66	0.261	1.27651e-05	8	HDLBP	EPD-RG4
2.8565e-09	0.74648	0.283	0.067	7.61056e-05	8	CKMT1	EPD-RG4
2.8788e-09	0.654293	0.302	0.073	7.66998e-05	8	TSEN54	EPD-RG4
2.94268e-09	1.31359	0.34	0.092	7.84019e-05	8	LOC107375611	EPD-RG4
4.4446e-09	0.645753	0.528	0.181	0.000118417	8	LOC107390101	EPD-RG4
5.08249e-09	0.611114	0.358	0.098	0.000135413	8	AHNAK	EPD-RG4
5.46804e-09	1.089	0.377	0.115	0.000145685	8	MSI2B	EPD-RG4
5.64482e-09	1.21768	0.321	0.091	0.000150395	8	CABZ01033874.1.1	EPD-RG4
7.77561e-09	0.57693	0.302	0.078	0.000207165	8	QUO	EPD-RG4
8.55387e-09	1.13928	0.566	0.242	0.000227901	8	SLC20A2	EPD-RG4
1.21423e-08	0.642979	0.283	0.07	0.000323507	8	NRBP2	EPD-RG4
1.69282e-08	0.837408	0.509	0.202	0.000451018	8	EIF4EBP3	EPD-RG4
2.13849e-08	2.61888	0.415	0.169	0.000569758	8	FABP7A	EPD-RG4
3.99565e-08	1.29912	0.358	0.125	0.00106456	8	ALDOB	EPD-RG4
5.71055e-08	0.821161	0.302	0.087	0.00152146	8	CITED1 (1 OF 2)	EPD-RG4
6.95447e-08	0.765027	0.377	0.126	0.00185288	8	IGF2	EPD-RG4
9.53772e-08	0.845198	0.83	0.621	0.00254113	8	PB.3922.1	EPD-RG4
9.97216e-08	0.584701	0.264	0.07	0.00265688	8	CHST6	EPD-RG4
1.00667e-07	0.765794	0.302	0.087	0.00268206	8	WFDC1	EPD-RG4
1.11068e-07	1.16877	0.321	0.094	0.00295918	8	NFU-G-1-015914	EPD-RG4
1.81878e-07	1.42868	0.472	0.198	0.00484578	8	ATP1A1B	EPD-RG4
1.86603e-07	1.20895	0.491	0.21	0.00497168	8	LOC107389947	EPD-RG4
1.95757e-07	0.986204	0.302	0.09	0.00521555	8	TBL2	EPD-RG4
2.54248e-07	1.23627	0.396	0.142	0.00677392	8	FAM43A	EPD-RG4
2.76214e-07	0.687304	0.302	0.085	0.00735917	8	LOC107380767	EPD-RG4
3.66608e-07	1.46759	0.415	0.152	0.00976752	8	LOC107391341	EPD-RG4
5.47673e-07	0.706501	0.283	0.082	0.0145916	8	LOC107378160	EPD-RG4
5.57867e-07	0.902319	0.264	0.074	0.0148633	8	GAS6	EPD-RG4
6.25247e-07	1.16541	0.283	0.084	0.0166585	8	LOC107394856	EPD-RG4
1.18155e-06	1.32478	0.302	0.091	0.03148	8	LOC107392486	EPD-RG4
1.21669e-06	0.554562	0.453	0.182	0.0324164	8	AK4	EPD-RG4
1.54007e-06	0.559453	0.302	0.094	0.0410321	8	GDF11	EPD-RG4
1.56198e-06	0.623212	0.34	0.118	0.0416159	8	AXIN2	EPD-RG4
1.71026e-06	0.685675	0.283	0.091	0.0455663	8	SLC12A2	EPD-RG4
1.78383e-06	0.647624	0.642	0.33	0.0475267	8	TMEM59	EPD-RG4
2.34476e-06	0.953581	0.453	0.19	0.0624713	8	IP6K2 (2 OF 2)	EPD-RG4
4.42518e-06	0.613801	0.849	0.555	0.1179	8	PTN	EPD-RG4
4.87123e-06	1.54638	0.264	0.083	0.129784	8	LOC107395081	EPD-RG4
5.02184e-06	0.788346	0.717	0.417	0.133797	8	SSR4	EPD-RG4
5.77776e-06	1.63343	0.321	0.126	0.153937	8	B2M (1 OF 2)	EPD-RG4
7.40267e-06	0.539806	0.377	0.146	0.197229	8	SLC7A5	EPD-RG4
8.31873e-06	0.635136	0.623	0.322	0.221636	8	S100A14	EPD-RG4
8.62524e-06	0.819087	0.283	0.094	0.229802	8	LOC107392818	EPD-RG4
8.98333e-06	0.744341	0.302	0.105	0.239343	8	LGMN	EPD-RG4
9.43371e-06	1.79686	0.396	0.182	0.251342	8	NFU-G-1-024470	EPD-RG4
1.04593e-05	0.775845	0.415	0.181	0.278666	8	C20ORF27 (1 OF 2)	EPD-RG4
1.17226e-05	0.611807	0.396	0.165	0.312326	8	SEMA5B	EPD-RG4
1.24027e-05	0.899795	0.34	0.127	0.330446	8	LOC107373451	EPD-RG4
2.86454e-05	0.954792	0.321	0.122	0.763198	8	LOC107378357	EPD-RG4
3.22768e-05	0.640448	0.453	0.207	0.85995	8	CDH2 (1 OF 2)	EPD-RG4
5.0717e-05	0.642066	0.302	0.114	1	8	LOC107374849	EPD-RG4
6.582e-05	0.534332	0.566	0.301	1	8	VDAC2	EPD-RG4
8.7764e-05	1.52377	1	0.971	1	8	PB.3912.1	EPD-RG4
0.000111124	1.05932	0.377	0.194	1	8	CR354432.1	EPD-RG4
0.000137085	1.09729	0.396	0.18	1	8	LOC107391339	EPD-RG4
0.000137783	1.00828	0.302	0.132	1	8	PSMD4B	EPD-RG4
0.000153288	0.808849	0.302	0.128	1	8	NFU-G-1-007336	EPD-RG4
0.000177507	0.555968	0.283	0.113	1	8	PHYH	EPD-RG4
0.000178234	0.745076	0.415	0.222	1	8	SIK1	EPD-RG4
0.000271007	0.741724	0.34	0.154	1	8	LOC107396464	EPD-RG4
0.00048089	0.992136	0.358	0.194	1	8	AEBP1	EPD-RG4
0.00056862	0.720002	0.34	0.182	1	8	ISCU (2 OF 2)	EPD-RG4
0.000677245	0.619632	0.396	0.202	1	8	NDUFA2	EPD-RG4
0.000782866	0.560237	0.264	0.115	1	8	MVP	EPD-RG4
0.00133473	0.688374	0.34	0.174	1	8	DDIT4	EPD-RG4
0.00153552	0.556385	0.358	0.178	1	8	GPT (2 OF 2)	EPD-RG4
0.00195674	0.648472	0.302	0.144	1	8	LOC107387763	EPD-RG4
0.00222949	0.616274	0.34	0.176	1	8	LOC107375463	EPD-RG4
0.00611167	0.545539	0.642	0.45	1	8	FYB	EPD-RG4
0.00696059	0.64271	0.377	0.234	1	8	LOC107386688	EPD-RG4
0.00828575	0.576574	0.34	0.202	1	8	OLA.20264	EPD-RG4
0.00925764	0.638799	0.264	0.142	1	8	NFU-G-1-026198	EPD-RG4
1.03569e-176	3.47241	0.923	0.014	2.7594e-172	9	CYGB1	Astro-RG2
5.55718e-169	2.76253	0.667	0.002	1.4806e-164	9	LOC107390058	Astro-RG2
6.89799e-167	2.25643	0.59	0	1.83783e-162	9	CLIC2	Astro-RG2
1.96285e-163	2.48633	0.667	0.003	5.22962e-159	9	EMB	Astro-RG2
1.47122e-155	7.20897	0.872	0.017	3.91976e-151	9	LOC107390654	Astro-RG2
1.94732e-145	2.76767	0.769	0.012	5.18825e-141	9	HGD	Astro-RG2
1.92371e-143	3.03182	0.667	0.006	5.12533e-139	9	LOC107394526	Astro-RG2
6.64993e-140	2.59477	0.564	0.002	1.77174e-135	9	FSTL3	Astro-RG2
1.35952e-136	3.41097	0.769	0.014	3.62216e-132	9	PROCA1	Astro-RG2
7.39663e-132	2.00374	0.513	0.002	1.97068e-127	9	TTC36	Astro-RG2
1.7137e-129	2.81946	0.667	0.009	4.56581e-125	9	FAXDC2	Astro-RG2
3.78979e-129	2.37624	0.641	0.008	1.00971e-124	9	EYA2	Astro-RG2
3.83583e-124	2.57036	0.692	0.012	1.02198e-119	9	LOC107395551	Astro-RG2
1.56843e-113	1.45819	0.487	0.003	4.17876e-109	9	SLC16A10	Astro-RG2
4.12579e-104	1.62242	0.487	0.005	1.09923e-99	9	EHD2	Astro-RG2
4.49923e-103	1.7054	0.513	0.006	1.19873e-98	9	LOC107383906	Astro-RG2
5.73295e-102	1.7533	0.385	0.001	1.52743e-97	9	LOC107374828	Astro-RG2
1.15525e-101	1.46431	0.359	0	3.07794e-97	9	LOC107389019	Astro-RG2
7.94734e-100	2.60826	0.718	0.023	2.11741e-95	9	PB.7777.1	Astro-RG2
1.12936e-98	1.61414	0.513	0.007	3.00896e-94	9	FAH	Astro-RG2
4.05928e-97	1.22633	0.41	0.002	1.08152e-92	9	LOC107382345	Astro-RG2
5.07004e-97	3.00184	0.59	0.013	1.35081e-92	9	LOC107384335	Astro-RG2
6.84904e-97	1.22582	0.41	0.002	1.82479e-92	9	LOC107382763	Astro-RG2
7.38861e-96	1.27014	0.385	0.002	1.96855e-91	9	CLCF1	Astro-RG2
8.44827e-95	1.89405	0.436	0.004	2.25087e-90	9	LOC107373550	Astro-RG2
1.81341e-94	1.48677	0.333	0	4.83147e-90	9	LOC107374429	Astro-RG2
4.24151e-93	1.75554	0.487	0.007	1.13007e-88	9	SIX1	Astro-RG2
6.60609e-92	1.67772	0.41	0.003	1.76006e-87	9	LOC107394548	Astro-RG2
9.46054e-92	2.73082	0.59	0.014	2.52057e-87	9	LOC107380965	Astro-RG2
1.01156e-87	1.67141	0.41	0.004	2.69509e-83	9	LOC107374428	Astro-RG2
2.95373e-87	2.3389	0.564	0.014	7.86961e-83	9	CTH	Astro-RG2
1.53987e-84	2.98713	0.769	0.037	4.10267e-80	9	NFU-G-1-007097	Astro-RG2
2.01505e-84	2.97863	0.769	0.039	5.36869e-80	9	SLC4A2	Astro-RG2
9.24167e-84	5.66554	1	0.083	2.46226e-79	9	RBP4	Astro-RG2
5.71645e-83	2.0153	0.436	0.006	1.52303e-78	9	LOC107379566	Astro-RG2
1.79172e-80	1.55725	0.308	0.001	4.77368e-76	9	LOC107387028	Astro-RG2
6.09279e-80	1.64381	0.41	0.006	1.6233e-75	9	LOC107385744	Astro-RG2
8.96152e-79	2.53661	0.667	0.028	2.38762e-74	9	TMEM86A	Astro-RG2
1.53805e-73	1.30738	0.385	0.006	4.09784e-69	9	SLC26A5	Astro-RG2
7.22253e-73	1.70202	0.41	0.007	1.9243e-68	9	LOC107389496	Astro-RG2
8.93135e-73	4.16623	0.897	0.074	2.37958e-68	9	PPP1R1C	Astro-RG2
6.1035e-71	2.09929	0.436	0.009	1.62616e-66	9	LOC107382555	Astro-RG2
1.63747e-69	1.82428	0.641	0.029	4.3627e-65	9	CTSK	Astro-RG2
2.05013e-69	1.86074	0.308	0.002	5.46216e-65	9	LOC107381497	Astro-RG2
9.81488e-69	2.31415	0.641	0.032	2.61498e-64	9	FIBIN	Astro-RG2
1.50551e-67	4.24864	0.872	0.076	4.01113e-63	9	LOC107392486	Astro-RG2
1.92258e-67	3.18537	0.769	0.054	5.12232e-63	9	SLC6A8.1	Astro-RG2
6.28402e-67	2.24508	0.59	0.027	1.67425e-62	9	AHCYL1 (1 OF 2)	Astro-RG2
3.1422e-66	1.142	0.256	0.001	8.37178e-62	9	LOC107397330	Astro-RG2
8.34613e-65	4.98081	0.872	0.081	2.22366e-60	9	LOC107392148	Astro-RG2
1.18376e-64	1.38675	0.41	0.009	3.15389e-60	9	LOC107384221	Astro-RG2
7.33456e-64	1.17558	0.385	0.008	1.95415e-59	9	FOXL2	Astro-RG2
5.10027e-61	2.42974	0.308	0.004	1.35886e-56	9	LOC107388766	Astro-RG2
7.33485e-61	1.33704	0.308	0.004	1.95422e-56	9	MME	Astro-RG2
8.08467e-61	1.18159	0.333	0.006	2.154e-56	9	LOC107379990	Astro-RG2
1.05684e-60	1.31905	0.333	0.006	2.81575e-56	9	HS3ST1L2	Astro-RG2
6.14003e-60	1.67879	0.487	0.018	1.63589e-55	9	LOC107385809	Astro-RG2
1.59386e-59	3.15127	0.821	0.077	4.24653e-55	9	NFU-G-1-012881	Astro-RG2
6.77546e-58	1.50433	0.41	0.012	1.80519e-53	9	TSPAN33	Astro-RG2
3.50098e-57	1.52764	0.333	0.006	9.32765e-53	9	LOC107390187	Astro-RG2
2.30509e-55	2.62236	0.59	0.036	6.14146e-51	9	SLC1A5	Astro-RG2
5.34335e-55	1.57143	0.462	0.018	1.42363e-50	9	LOC107373658	Astro-RG2
1.75471e-54	1.30661	0.436	0.016	4.67507e-50	9	LOC107387208	Astro-RG2
3.85407e-54	3.61543	0.795	0.081	1.02684e-49	9	LOC107375611	Astro-RG2
4.51405e-53	2.56163	0.821	0.087	1.20268e-48	9	AHNAK	Astro-RG2
9.08848e-52	1.8377	0.564	0.035	2.42144e-47	9	SMPD2 (1 OF 2)	Astro-RG2
1.79708e-51	1.73088	0.564	0.032	4.78795e-47	9	LOC107387645	Astro-RG2
1.59055e-50	1.72169	0.385	0.013	4.2377e-46	9	LOC107389011	Astro-RG2
1.91879e-50	1.84537	0.538	0.032	5.11224e-46	9	DENND3	Astro-RG2
1.34042e-48	3.06444	0.769	0.081	3.57127e-44	9	LOC107392818	Astro-RG2
1.39641e-48	2.45038	0.692	0.062	3.72046e-44	9	LIPG	Astro-RG2
1.69179e-48	1.35098	0.41	0.017	4.50743e-44	9	NID2	Astro-RG2
2.22846e-48	2.8011	0.641	0.05	5.9373e-44	9	ANXA1	Astro-RG2
2.81076e-48	1.98085	0.667	0.056	7.48872e-44	9	AHNAK.1	Astro-RG2
1.33176e-47	2.68593	0.821	0.101	3.5482e-43	9	SGK1	Astro-RG2
1.8629e-47	1.19292	0.359	0.012	4.96332e-43	9	LOC107387385	Astro-RG2
2.6129e-46	1.74396	0.538	0.036	6.96156e-42	9	ATP2C1	Astro-RG2
4.25311e-46	1.18679	0.41	0.018	1.13316e-41	9	FAM69C	Astro-RG2
2.17191e-45	2.03228	0.487	0.028	5.78663e-41	9	LOC107391268	Astro-RG2
1.01319e-44	2.23394	0.256	0.005	2.69945e-40	9	LOC107392078	Astro-RG2
1.33936e-44	1.45835	0.333	0.011	3.56846e-40	9	IGF1	Astro-RG2
2.05862e-43	3.33916	0.667	0.07	5.48479e-39	9	SLC16A9	Astro-RG2
1.75062e-42	1.60761	0.436	0.024	4.66418e-38	9	PB.1241.1	Astro-RG2
2.15884e-42	3.73963	0.769	0.101	5.75179e-38	9	LOC107374849	Astro-RG2
4.19265e-42	3.16755	0.872	0.144	1.11705e-37	9	SLC38A2	Astro-RG2
4.28627e-42	2.41103	0.872	0.127	1.14199e-37	9	ID3	Astro-RG2
8.78807e-42	2.14041	0.846	0.109	2.3414e-37	9	CLU	Astro-RG2
1.31467e-41	3.37143	0.846	0.137	3.50267e-37	9	ALPL	Astro-RG2
1.83776e-41	1.56722	0.41	0.021	4.89635e-37	9	LOC107381349	Astro-RG2
6.86216e-41	2.64782	0.897	0.15	1.82829e-36	9	METRNL	Astro-RG2
9.81865e-41	1.18992	0.282	0.008	2.61598e-36	9	SLC6A2	Astro-RG2
2.1161e-39	1.38481	0.385	0.02	5.63792e-35	9	STARD9	Astro-RG2
3.62366e-39	1.24691	0.282	0.009	9.65451e-35	9	PB.1520.1	Astro-RG2
1.83957e-38	1.6209	0.487	0.035	4.90117e-34	9	LOC107379055	Astro-RG2
4.53342e-38	2.46774	0.692	0.084	1.20784e-33	9	LOC107383389	Astro-RG2
1.1101e-37	4.244	0.872	0.179	2.95764e-33	9	LOC107378962	Astro-RG2
1.89729e-36	1.85022	0.462	0.033	5.05494e-32	9	LOC107383547	Astro-RG2
2.08662e-36	2.40099	0.846	0.145	5.55939e-32	9	TIMP2A	Astro-RG2
2.82831e-36	1.34487	0.436	0.029	7.53547e-32	9	LOC107391357	Astro-RG2
3.60314e-36	4.03802	0.949	0.252	9.59984e-32	9	ATP1B1	Astro-RG2
1.76435e-33	3.15798	0.872	0.188	4.70077e-29	9	ATP1A1B	Astro-RG2
6.65913e-32	1.63322	0.487	0.045	1.77419e-27	9	TLN2	Astro-RG2
1.72867e-31	2.45542	0.641	0.087	4.6057e-27	9	LOC107374345	Astro-RG2
4.33147e-31	1.2515	0.308	0.016	1.15403e-26	9	LOC107376652	Astro-RG2
7.79323e-31	2.52431	0.769	0.129	2.07635e-26	9	LOC107376222	Astro-RG2
1.54455e-30	2.41121	0.744	0.128	4.11513e-26	9	LDLRAP1B	Astro-RG2
4.79191e-30	1.25522	0.282	0.013	1.27671e-25	9	RDH10	Astro-RG2
7.1746e-30	1.58851	0.744	0.114	1.91153e-25	9	LOC107387648	Astro-RG2
7.79413e-30	1.65048	0.462	0.043	2.07659e-25	9	NRP1	Astro-RG2
1.33627e-28	2.06059	0.744	0.137	3.56022e-24	9	SLC7A5	Astro-RG2
8.7435e-28	1.51911	0.462	0.047	2.32953e-23	9	LOC107394344	Astro-RG2
2.03757e-27	1.29377	0.564	0.07	5.42869e-23	9	PRPSAP1 (2 OF 2)	Astro-RG2
2.43029e-27	1.37255	0.436	0.042	6.47502e-23	9	CD68	Astro-RG2
5.20799e-27	4.83718	1	0.564	1.38757e-22	9	NDRG4	Astro-RG2
1.07599e-26	3.49608	0.974	0.479	2.86675e-22	9	OTOS	Astro-RG2
1.64685e-25	3.89904	0.487	0.058	4.38772e-21	9	LOC107394596	Astro-RG2
2.30738e-25	1.78488	0.692	0.119	6.14755e-21	9	LOC107373451	Astro-RG2
1.05334e-24	1.76374	0.615	0.097	2.80642e-20	9	LOC107395029	Astro-RG2
1.44926e-24	2.10743	0.795	0.176	3.86127e-20	9	ZIC2	Astro-RG2
4.52129e-24	1.74245	0.385	0.037	1.20461e-19	9	LOC107392437	Astro-RG2
5.728e-24	1.14987	0.359	0.032	1.52611e-19	9	LOC107391199	Astro-RG2
1.36651e-23	1.20224	0.436	0.051	3.6408e-19	9	ARL4D	Astro-RG2
1.98795e-23	1.41521	0.487	0.062	5.29649e-19	9	SRPX2	Astro-RG2
4.53774e-23	1.51543	0.462	0.057	1.20899e-18	9	GCHFR	Astro-RG2
4.72399e-23	1.37923	0.282	0.02	1.25861e-18	9	CACNA2D2 (1 OF 2)	Astro-RG2
6.51483e-23	1.23877	0.436	0.049	1.73575e-18	9	SLC13A4	Astro-RG2
1.66363e-22	1.45848	0.436	0.051	4.43242e-18	9	LOC107373367	Astro-RG2
8.58623e-22	1.5137	0.59	0.098	2.28763e-17	9	LOC107381527	Astro-RG2
1.32886e-21	1.40768	0.256	0.017	3.54048e-17	9	COL1A2	Astro-RG2
1.95944e-21	1.26144	0.385	0.044	5.22054e-17	9	NFU-G-1-016915	Astro-RG2
2.08348e-21	1.609	0.487	0.072	5.55101e-17	9	TNFRSF19	Astro-RG2
2.67596e-21	1.21553	0.513	0.079	7.12957e-17	9	NBL1	Astro-RG2
4.83109e-21	1.70175	0.513	0.077	1.28715e-16	9	LOC107378160	Astro-RG2
1.65386e-20	1.56902	0.59	0.102	4.40639e-16	9	LOC107397169	Astro-RG2
3.69071e-20	1.57504	0.692	0.145	9.83316e-16	9	LOC107396464	Astro-RG2
7.21015e-20	1.33495	0.385	0.046	1.921e-15	9	LOC107387843	Astro-RG2
2.67223e-19	1.47053	0.667	0.149	7.11962e-15	9	SLC6A6A	Astro-RG2
3.04449e-19	1.53175	0.795	0.202	8.11143e-15	9	LOC107372830	Astro-RG2
5.99427e-19	1.60289	0.538	0.103	1.59705e-14	9	FAM13A.1	Astro-RG2
1.44491e-18	2.19492	0.769	0.233	3.84968e-14	9	SLC7A3A	Astro-RG2
1.44743e-18	1.20097	0.538	0.093	3.85638e-14	9	LOC107395871	Astro-RG2
2.13256e-18	1.33467	0.41	0.056	5.68178e-14	9	LOC107374258	Astro-RG2
2.27491e-17	1.4776	0.385	0.055	6.06105e-13	9	ZCCHC24	Astro-RG2
3.75529e-17	1.66272	0.59	0.126	1.00052e-12	9	LOC107391350	Astro-RG2
4.60809e-17	1.18681	0.487	0.087	1.22773e-12	9	SLC12A2	Astro-RG2
5.23512e-17	1.38456	0.487	0.09	1.39479e-12	9	RNF157	Astro-RG2
8.09388e-17	1.82313	0.692	0.199	2.15645e-12	9	NFU-G-1-006955	Astro-RG2
1.28399e-16	1.43285	0.692	0.169	3.42095e-12	9	LOC107394685	Astro-RG2
3.47321e-16	1.55818	0.718	0.194	9.25368e-12	9	NDUFA2	Astro-RG2
4.30341e-16	1.58258	0.538	0.119	1.14656e-11	9	POLR1E	Astro-RG2
6.38197e-16	1.63462	0.744	0.224	1.70035e-11	9	LOC107386688	Astro-RG2
1.1314e-15	1.74776	0.692	0.201	3.01438e-11	9	LOC107390267	Astro-RG2
2.33483e-15	1.52638	0.744	0.263	6.22069e-11	9	HDLBP	Astro-RG2
2.81581e-15	1.52099	0.692	0.18	7.50215e-11	9	LOC107382523	Astro-RG2
6.69387e-15	1.27141	0.513	0.112	1.78345e-10	9	OLFML2A	Astro-RG2
8.53761e-15	1.22771	0.564	0.137	2.27467e-10	9	GSTZ1	Astro-RG2
1.11892e-14	1.3862	0.692	0.187	2.98115e-10	9	LOC107380192	Astro-RG2
1.45674e-14	1.48474	0.41	0.073	3.88119e-10	9	LOC107379614	Astro-RG2
2.22956e-14	1.42095	0.821	0.277	5.94021e-10	9	LOC107384710	Astro-RG2
2.5573e-14	1.64021	0.795	0.3	6.81341e-10	9	LOC107391378	Astro-RG2
3.62922e-14	1.65573	0.872	0.35	9.66934e-10	9	LOC107384901	Astro-RG2
4.48834e-14	1.22584	0.333	0.051	1.19583e-09	9	MYLIP	Astro-RG2
5.19376e-14	1.29173	0.462	0.097	1.38377e-09	9	TBC1D4	Astro-RG2
7.69836e-14	1.1696	0.718	0.199	2.05107e-09	9	LOC107372744	Astro-RG2
1.29173e-13	1.13705	0.615	0.172	3.44157e-09	9	GPT (2 OF 2)	Astro-RG2
1.3464e-13	1.35341	1	0.972	3.5872e-09	9	PB.3912.1	Astro-RG2
1.6697e-13	1.20462	0.564	0.136	4.44857e-09	9	LOC107382384	Astro-RG2
1.70203e-13	1.28821	0.359	0.062	4.53471e-09	9	PBLD	Astro-RG2
4.42316e-13	1.22009	0.385	0.071	1.17846e-08	9	LOC107393692	Astro-RG2
4.94121e-13	1.94737	0.615	0.176	1.31649e-08	9	LOC107391339	Astro-RG2
7.15035e-13	1.24397	0.641	0.203	1.90507e-08	9	FAM13B	Astro-RG2
1.22882e-12	1.13141	0.41	0.085	3.27395e-08	9	ELOVL1B	Astro-RG2
1.50312e-12	1.20157	0.949	0.405	4.00476e-08	9	CX43	Astro-RG2
2.88426e-12	1.39335	0.872	0.342	7.68453e-08	9	HSPA8.1	Astro-RG2
3.0466e-12	1.55094	0.59	0.178	8.11705e-08	9	C20ORF27 (1 OF 2)	Astro-RG2
3.06331e-12	1.23097	0.615	0.165	8.16156e-08	9	LOC107392521	Astro-RG2
3.29644e-12	1.33192	0.769	0.255	8.78271e-08	9	LOC107387849	Astro-RG2
4.25247e-12	1.20642	0.897	0.457	1.13298e-07	9	CFL2	Astro-RG2
1.41538e-11	1.30881	0.667	0.213	3.771e-07	9	LOC107394740	Astro-RG2
2.06274e-11	1.40605	0.821	0.466	5.49577e-07	9	LOC107384147	Astro-RG2
2.4931e-11	1.36685	0.872	0.396	6.64237e-07	9	LOC107385042	Astro-RG2
2.7565e-11	1.30835	0.59	0.188	7.34414e-07	9	GPT2L	Astro-RG2
2.7685e-11	1.43769	0.923	0.713	7.37612e-07	9	SLC25A6	Astro-RG2
3.21487e-11	1.15382	0.667	0.243	8.56537e-07	9	SLC20A2	Astro-RG2
4.84239e-11	1.39405	0.769	0.321	1.29016e-06	9	S100A14	Astro-RG2
5.62351e-11	1.13375	0.949	0.737	1.49827e-06	9	ATP5J2	Astro-RG2
1.47376e-10	1.26328	0.872	0.518	3.92653e-06	9	BSG	Astro-RG2
2.85169e-10	1.24423	0.872	0.382	7.59774e-06	9	LOC107378566	Astro-RG2
3.05912e-10	1.20286	0.513	0.158	8.15043e-06	9	ETNK1	Astro-RG2
4.39715e-10	1.23399	0.462	0.127	1.17153e-05	9	NDRG1A	Astro-RG2
7.56517e-10	1.21441	0.872	0.468	2.01559e-05	9	SLC25A3	Astro-RG2
7.82046e-10	1.22984	0.436	0.119	2.0836e-05	9	BDH2	Astro-RG2
8.47673e-10	2.09453	0.359	0.082	2.25846e-05	9	LOC107395081	Astro-RG2
2.45067e-09	1.1802	0.641	0.271	6.52933e-05	9	SMDT1	Astro-RG2
4.51753e-09	1.33699	0.795	0.459	0.00012036	9	SLC3A2	Astro-RG2
9.31566e-09	1.1883	0.513	0.18	0.000248197	9	NFU-G-1-024470	Astro-RG2
1.9041e-08	1.14269	0.513	0.165	0.000507308	9	OLA.3245	Astro-RG2
[truncated: 3 more rows]

## Sheet: Suppl. table 5
Supplementary Table 5: Cell type specific markers of all cell clusters in young and aged combined dataset (0-23). Highlighted cells: > ± 1.2 log2FC
Top 500 markers for all cell types (young+ aged dataset)
p_val	avg_log2FC	pct.1	pct.2	p_val_adj	cluster identity	gene
0	1.1282	0.846	0.695	0	0	PBX3A.1
0	1.10797	0.997	0.978	0	0	PB.3912.1
0	-1.18124	0.994	0.997	0	0	CCDC88B.1
0	-2.8607	0.197	0.544	0	0	HSP90AA1.2
0	-3.01906	0.163	0.6	0	0	28S-RRNA
0	-3.27034	0.048	0.466	0	0	SSU-RRNA-EUKARYA
9.10486e-307	-2.63731	0.173	0.521	2.47334e-302	0	LOC107373011
5.83913e-297	-1.82142	0.13	0.496	1.5862e-292	0	NFU-G-1-026687
3.65829e-276	0.63696	0.837	0.541	9.93775e-272	0	NFU-G-1-007454
1.54337e-270	-1.98397	0.231	0.536	4.19257e-266	0	NFU-G-1-026237
3.8678e-261	-1.77005	0.364	0.675	1.05069e-256	0	HSPA1A
1.85238e-259	-2.16419	0.102	0.413	5.032e-255	0	DNAJB1B
2.10194e-245	0.408844	0.981	0.934	5.70993e-241	0	PECR
2.75423e-232	-1.93948	0.151	0.456	7.48186e-228	0	DNAJA4
1.7046e-229	-1.81805	0.452	0.744	4.63055e-225	0	PB.4162.1
1.70369e-208	-1.73035	0.077	0.353	4.62808e-204	0	SLC25A6
2.37223e-208	-2.27193	0.149	0.429	6.44418e-204	0	NFU-G-1-023540
3.01391e-208	-2.10675	0.054	0.311	8.1873e-204	0	MKNK2
8.75212e-189	-1.29397	0.07	0.33	2.37751e-184	0	MCL1B
9.53083e-188	-2.16816	0.093	0.344	2.58905e-183	0	OLA.5669
1.053e-182	-0.832191	0.155	0.471	2.86048e-178	0	BTG1
2.3058e-180	-1.79681	0.253	0.511	6.26371e-176	0	HSPA1A.1
9.5521e-174	0.25224	0.987	0.96	2.59483e-169	0	LOC107385699
7.97487e-169	-0.724815	0.119	0.402	2.16637e-164	0	CHAC1
4.68913e-168	1.14715	0.601	0.483	1.2738e-163	0	BOC
1.98377e-167	-0.840055	0.338	0.676	5.38892e-163	0	NFU-G-1-005337
8.47684e-166	-0.561719	0.113	0.394	2.30273e-161	0	ATP5F1
5.37205e-165	0.488956	0.824	0.736	1.45932e-160	0	PB.6299.1
1.65252e-160	-2.49158	0.074	0.292	4.48908e-156	0	NFU-G-1-006772
3.28493e-160	-0.527534	0.098	0.36	8.92351e-156	0	ATP5C1
1.84977e-159	-0.603574	0.121	0.4	5.02491e-155	0	EIF3H
8.2192e-158	-0.957279	0.327	0.642	2.23275e-153	0	POLR2G
1.20666e-152	-0.521285	0.087	0.332	3.2779e-148	0	EIF3I
3.77008e-152	-0.885167	0.049	0.26	1.02414e-147	0	CMC4
4.07445e-152	-0.701983	0.052	0.265	1.10682e-147	0	NDUFB9
1.07643e-151	-0.462074	0.14	0.427	2.92413e-147	0	PPDPFB
2.15874e-146	-0.557214	0.08	0.312	5.86422e-142	0	PRDX5
2.99577e-146	-0.442764	0.1	0.35	8.13801e-142	0	SOD1
3.34993e-146	-0.717121	0.153	0.433	9.10008e-142	0	EIF1B
4.41318e-146	-0.449738	0.143	0.425	1.19884e-141	0	MIEN1
6.7162e-146	-1.11946	0.081	0.306	1.82446e-141	0	ACTG1
2.66076e-145	-1.74615	0.087	0.3	7.22797e-141	0	FOS
4.54391e-143	-0.958435	0.053	0.257	1.23435e-138	0	CHCHD2
9.11626e-143	-0.485653	0.087	0.322	2.47643e-138	0	CFL2
1.71496e-141	-0.384782	0.09	0.327	4.65868e-137	0	NDUFAB1
1.22074e-139	-0.655162	0.208	0.521	3.31614e-135	0	FTH1A
1.99922e-139	-0.368283	0.097	0.338	5.43089e-135	0	SKP1
2.47894e-139	-1.82711	0.096	0.305	6.73405e-135	0	NPAS4
1.02589e-136	-0.277656	0.103	0.345	2.78684e-132	0	ATP5D
3.4126e-136	-0.507497	0.064	0.272	9.27033e-132	0	BRK1
7.07849e-133	-0.358151	0.081	0.301	1.92287e-128	0	LOC107379418
1.95337e-132	-0.4323	0.202	0.513	5.30632e-128	0	NFU-G-1-022294
1.02604e-131	-0.344312	0.107	0.347	2.78723e-127	0	EIF3K
1.77005e-131	-0.282011	0.095	0.324	4.80833e-127	0	EIF1AXB
2.64645e-131	-0.291603	0.113	0.358	7.18907e-127	0	ATP5H
1.32065e-130	-0.3754	0.081	0.299	3.58753e-126	0	RNF7
1.8527e-130	-0.322323	0.149	0.42	5.03285e-126	0	EIF3G
1.62491e-127	-0.309855	0.155	0.429	4.41406e-123	0	ATP5B
2.34681e-127	-0.455822	0.092	0.313	6.37512e-123	0	TXNDC2.1
3.69918e-126	-1.31123	0.072	0.267	1.00488e-121	0	IER2 (2 OF 2)
5.76335e-125	-0.413499	0.083	0.295	1.56561e-120	0	SPCS3
2.05043e-122	-0.384656	0.115	0.348	5.56999e-118	0	SSR2.1
2.7307e-122	-0.322532	0.116	0.351	7.41794e-118	0	ARL6IP1
9.4245e-121	-0.287726	0.075	0.276	2.56016e-116	0	SF3B6
2.58297e-120	-0.272611	0.154	0.417	7.01663e-116	0	ATP5O
6.12652e-120	-0.395039	0.069	0.264	1.66427e-115	0	PSMB4
1.85357e-119	-0.37716	0.196	0.487	5.03523e-115	0	FTL
2.55512e-119	0.739413	0.347	0.191	6.941e-115	0	MIR-944
5.96942e-119	-0.296225	0.089	0.301	1.62159e-114	0	YWHAE1
1.36841e-118	-0.270503	0.082	0.287	3.71729e-114	0	TOMM7
2.4841e-117	-0.386061	0.067	0.257	6.74807e-113	0	MPLKIP
2.53642e-117	-0.380333	0.107	0.33	6.89019e-113	0	RNASEKB
4.74625e-117	-0.28046	0.08	0.28	1.28932e-112	0	SLC16A4
1.49864e-116	-0.427808	0.066	0.254	4.07107e-112	0	NAP1L1
2.28074e-116	-0.31896	0.077	0.275	6.19564e-112	0	PB.5699.1
3.91801e-115	-0.283699	0.135	0.377	1.06433e-110	0	EIF3M
5.46707e-115	-0.262542	0.069	0.258	1.48513e-110	0	NDUFS6
1.77491e-114	-0.345819	0.087	0.289	4.82155e-110	0	CCT3
1.30271e-113	-0.293165	0.15	0.401	3.53882e-109	0	OAZ1A
2.62914e-113	-0.711397	0.487	0.742	7.14205e-109	0	OLA.26634
5.8877e-113	-1.04563	0.106	0.307	1.59939e-108	0	JUNBB
6.64394e-113	-0.303034	0.07	0.258	1.80483e-108	0	ABHD4.1
1.21089e-112	-0.346625	0.07	0.259	3.28938e-108	0	SRSF4
2.22354e-112	-0.259809	0.097	0.307	6.04024e-108	0	PNN
1.24759e-111	-0.337487	0.084	0.281	3.38908e-107	0	TCP1
1.87084e-111	-0.345436	0.079	0.272	5.08214e-107	0	SEC61B
3.33434e-111	-0.573582	0.075	0.265	9.05775e-107	0	TOB1
3.49567e-111	-0.266269	0.1	0.31	9.49598e-107	0	IRF2BP2A
7.70172e-111	-0.396418	0.21	0.494	2.09217e-106	0	BTF3
8.40838e-110	-0.395211	0.091	0.292	2.28414e-105	0	BRD2A
1.13878e-109	-0.354745	0.071	0.256	3.09351e-105	0	CCT5
1.76693e-108	-0.25746	0.132	0.365	4.79986e-104	0	TPI1B
2.59824e-107	-0.255443	0.071	0.255	7.05812e-103	0	MEAF6
6.61985e-107	-0.451779	0.085	0.276	1.79828e-102	0	MSNA
1.76334e-106	-0.306521	0.077	0.264	4.79011e-102	0	BZW1A
4.01726e-105	0.996548	0.583	0.551	1.09129e-100	0	RBM43
5.84478e-104	-1.49854	0.087	0.26	1.58774e-99	0	ITM2CB
9.01165e-99	-0.337916	0.081	0.262	2.44801e-94	0	METAP2
8.46783e-98	-0.414728	0.223	0.488	2.30029e-93	0	PRDX2
3.60709e-97	-0.262999	0.108	0.306	9.79867e-93	0	AK2
1.81589e-95	1.07566	0.512	0.449	4.93286e-91	0	ZBTB18
3.05094e-95	-0.297561	0.123	0.328	8.28787e-91	0	PB.3922.1
6.31604e-93	-0.257998	0.104	0.293	1.71575e-88	0	OLA.5716
7.37775e-88	-1.5422	0.12	0.287	2.00417e-83	0	HSPB1
7.40584e-88	-0.289704	0.098	0.276	2.0118e-83	0	MYL12.2
2.47793e-87	-0.25149	0.175	0.406	6.7313e-83	0	GNG2
4.19861e-86	-0.40625	0.117	0.304	1.14055e-81	0	ARRDC3
2.97437e-82	-0.623293	0.155	0.347	8.07987e-78	0	EGR1
3.5225e-82	-0.370809	0.319	0.597	9.56888e-78	0	EIF5A2
4.96096e-81	-0.560714	0.836	0.926	1.34764e-76	0	LOC107373896
6.52545e-73	-0.257946	0.281	0.556	1.77264e-68	0	NFU-G-1-023491
2.79827e-72	0.440118	0.338	0.218	7.60151e-68	0	NFU-G-1-019981
1.52655e-69	-0.614311	0.156	0.336	4.14687e-65	0	GLUL (2 OF 2)
2.23618e-64	-0.820281	0.157	0.329	6.07459e-60	0	SLC1A2B
3.79516e-62	-0.402153	0.244	0.454	1.03095e-57	0	CKBB
7.00526e-57	1.22342	0.369	0.304	1.90298e-52	0	OCS-05354
1.46005e-56	-0.336184	0.411	0.671	3.96622e-52	0	ATP5G3
6.52296e-56	-0.285726	0.374	0.641	1.77196e-51	0	HMGB1
3.2545e-55	0.250421	0.107	0.251	8.84084e-51	0	NFU-G-1-008191.1
6.34704e-53	0.272569	0.134	0.292	1.72417e-48	0	GGCTA.1
2.55653e-52	0.28774	0.136	0.295	6.94482e-48	0	UQCRB
2.63697e-52	0.288019	0.128	0.281	7.16332e-48	0	ANKRD11
2.74888e-52	0.301846	0.131	0.287	7.46734e-48	0	OLA.27193
1.08694e-51	0.254056	0.146	0.309	2.95267e-47	0	FUBP1
8.50195e-51	0.25572	0.153	0.32	2.30955e-46	0	PFN2L.1
8.85002e-49	-0.395571	0.512	0.721	2.40411e-44	0	EEF1B2 (1 OF 2)
3.22247e-48	0.255756	0.137	0.288	8.75383e-44	0	LOC107377722
3.6213e-48	0.384687	0.136	0.289	9.83727e-44	0	HNRNPAB (2 OF 2)
3.58601e-45	0.671355	0.544	0.584	9.74138e-41	0	PCDH2AC
9.07534e-43	0.312105	0.128	0.264	2.46532e-38	0	H3F3B.1.2
1.29571e-42	0.309111	0.154	0.306	3.5198e-38	0	LUC7L3
1.84513e-42	0.350379	0.183	0.357	5.0123e-38	0	SNRPD3
1.05383e-41	-0.506545	0.591	0.494	2.86272e-37	0	FABP7
2.04157e-41	0.323848	0.74	0.71	5.54591e-37	0	PTMAB
5.10252e-40	-0.329818	0.383	0.582	1.3861e-35	0	PPIAA
8.20419e-40	0.302316	0.123	0.251	2.22867e-35	0	APC2
1.68897e-39	0.252256	0.186	0.351	4.5881e-35	0	RTN4A
6.68833e-39	-0.335136	0.497	0.704	1.81688e-34	0	TPT1
7.34284e-39	0.443695	0.473	0.417	1.99468e-34	0	ADCYAP1B
2.21875e-38	-0.349912	0.147	0.268	6.02723e-34	0	SNCA
2.56187e-38	0.35043	0.175	0.333	6.95933e-34	0	FYB
1.16477e-37	0.266617	0.132	0.261	3.1641e-33	0	JARID2
2.96122e-37	0.302464	0.189	0.355	8.04415e-33	0	OLA.23000
4.15685e-37	0.266286	0.174	0.328	1.12921e-32	0	PB.2189.3
4.32826e-36	-0.606182	0.168	0.287	1.17577e-31	0	GPM6BB
1.5678e-35	-0.26273	0.384	0.59	4.25894e-31	0	HSPA8.2
6.92498e-35	0.325846	0.22	0.4	1.88117e-30	0	NFU-G-1-006382
7.23772e-35	0.415968	0.194	0.362	1.96613e-30	0	SUB1B
7.73624e-34	0.376895	0.135	0.259	2.10155e-29	0	ZBTB4
3.65989e-28	0.418065	0.137	0.25	9.9421e-24	0	KDM6BB
4.88858e-28	0.422488	0.208	0.367	1.32798e-23	0	SRSF7
1.78472e-27	0.435819	0.206	0.362	4.8482e-23	0	CLK4A
2.99178e-27	0.405492	0.163	0.29	8.12718e-23	0	DPYSL3
2.1192e-26	0.444086	0.197	0.342	5.7568e-22	0	CSDE1
1.67773e-25	0.75483	0.434	0.455	4.55757e-21	0	GPM6B (2 OF 2)
2.36929e-25	0.452792	0.213	0.37	6.43618e-21	0	KHDRBS1A
2.87831e-25	0.528038	0.17	0.298	7.81894e-21	0	HMGB1B.1
3.66314e-25	0.754577	0.42	0.433	9.95091e-21	0	CELF2.1
1.50984e-24	0.478957	0.145	0.256	4.10148e-20	0	NOVA1
2.00703e-24	0.500993	0.165	0.288	5.45209e-20	0	FAM168A
2.1288e-24	0.331566	0.148	0.259	5.78289e-20	0	STMN2A
5.0633e-24	1.01072	0.309	0.276	1.37545e-19	0	NR2F2
6.29055e-24	-0.279286	0.679	0.828	1.70883e-19	0	NACA
1.40834e-23	0.363294	0.215	0.363	3.82575e-19	0	H3F3B.1.3
3.40234e-23	-0.367757	0.695	0.823	9.24246e-19	0	RACK1
1.38226e-22	-0.288608	0.444	0.618	3.7549e-18	0	MARCKS
3.11078e-22	0.823992	0.389	0.403	8.45044e-18	0	PCDHAC2 (1 OF 2)
7.10344e-22	0.408372	0.169	0.284	1.92965e-17	0	TTYH3B
1.47095e-21	-0.288719	0.16	0.251	3.99583e-17	0	DAPL1
2.02021e-20	0.55056	0.193	0.322	5.48791e-16	0	ANKRD52A
3.89651e-20	1.18865	0.267	0.241	1.05849e-15	0	CR396586.1
8.9986e-20	-0.27159	0.849	0.922	2.44447e-15	0	HSP90AB1
9.62835e-20	0.331511	0.183	0.301	2.61554e-15	0	KIF1A (1 OF 2)
7.86766e-19	-0.361972	0.353	0.507	2.13725e-14	0	ELAVL3
1.99496e-18	0.423614	0.184	0.301	5.41931e-14	0	FOXG1
4.32516e-18	0.495546	0.478	0.497	1.17493e-13	0	NFU-G-1-021971
1.65648e-17	0.598691	0.186	0.305	4.49982e-13	0	COX7B2
3.35075e-17	-0.308833	0.553	0.656	9.1023e-13	0	SLC25A6.1
6.56475e-17	0.612662	0.156	0.254	1.78331e-12	0	PABPC1A
1.10499e-16	0.271043	0.165	0.264	3.00172e-12	0	SNAP25 (1 OF 2)
9.25737e-16	0.380894	0.232	0.367	2.51476e-11	0	SPOCK3
1.16229e-15	0.638045	0.458	0.532	3.15736e-11	0	BX005294.4
1.54392e-15	0.407483	0.198	0.312	4.19406e-11	0	ATP2B1A
4.3121e-15	0.46805	0.161	0.256	1.17138e-10	0	SEZ6L2
5.52906e-15	0.266581	0.206	0.32	1.50197e-10	0	SYP
2.58757e-14	1.01694	0.318	0.328	7.02913e-10	0	OLA.10208
3.35077e-14	0.467584	0.165	0.258	9.10237e-10	0	IGLON5
3.70197e-14	1.06295	0.273	0.262	1.00564e-09	0	SYT7 (2 OF 2)
2.65272e-13	-0.293282	0.462	0.669	7.20611e-09	0	PB.3700.1
2.9411e-13	0.306235	0.599	0.664	7.98949e-09	0	NFU-G-1-015782
8.11961e-13	0.664119	0.166	0.256	2.20569e-08	0	PB.6401.1
8.59879e-13	0.666434	0.183	0.284	2.33586e-08	0	EWSR1B
1.20891e-11	0.434543	0.283	0.438	3.284e-07	0	ITM2A
5.34102e-11	0.548311	0.205	0.31	1.45089e-06	0	ARHGEF10L
6.98334e-11	-0.692558	0.208	0.274	1.89702e-06	0	NFU-G-1-002766
1.285e-10	0.415965	0.206	0.307	3.49069e-06	0	CPE
1.51746e-10	0.604386	0.186	0.28	4.12217e-06	0	PTPRN2.1
3.23239e-10	0.431784	0.262	0.396	8.7808e-06	0	TUBA1A
5.33716e-10	0.490733	0.216	0.322	1.44984e-05	0	TCF4 (2 OF 2)
5.80381e-10	0.496912	0.258	0.396	1.5766e-05	0	PLXDC2 (2 OF 2)
6.80944e-09	0.642333	0.169	0.25	0.000184978	0	SNAP91 (2 OF 2)
1.02002e-08	0.327781	0.264	0.387	0.000277088	0	SYPA
1.26006e-08	0.364952	0.249	0.364	0.000342296	0	PB.6851.1
1.31e-07	0.531023	0.24	0.349	0.00355861	0	CSPG5
7.02333e-07	0.647994	0.189	0.267	0.0190789	0	LUZP2.1
1.12901e-06	0.575624	0.217	0.311	0.0306696	0	PCLO
1.31152e-06	0.759824	0.367	0.425	0.0356274	0	CLSTN1
2.66372e-06	0.326335	0.523	0.603	0.07236	0	VAT1
6.71679e-06	0.269997	0.299	0.416	0.182462	0	GAP43
9.35828e-06	0.384591	0.189	0.255	0.254218	0	BHLHE22
4.7639e-05	0.298948	0.531	0.648	1	0	PB.8558.1
6.83943e-05	0.578814	0.385	0.456	1	0	GRIA2
0.000130731	0.298387	0.309	0.427	1	0	MAP2
0.000147421	0.316148	0.345	0.49	1	0	NFU-G-1-017514
0.000173666	0.682824	0.256	0.362	1	0	NFU-G-1-009178
0.000223667	0.415567	0.265	0.359	1	0	ISLR2
0.00036915	0.687827	0.253	0.353	1	0	ADD1
0.000534664	0.938689	0.239	0.256	1	0	ATP2B2.1
0.000683119	0.268663	0.341	0.469	1	0	YWHAG2
0.000717591	0.85589	0.268	0.296	1	0	EFNB3
0.000806524	0.587049	0.228	0.308	1	0	SLC8A1
0.000890527	0.915584	0.319	0.381	1	0	RTN3 (1 OF 2)
0.00236677	0.528176	0.288	0.397	1	0	OLA.21730
0.00367298	0.267802	0.366	0.499	1	0	ALDOCB
0.00440455	0.474909	0.339	0.487	1	0	NFU-G-1-010245
0.00690462	0.275475	0.511	0.63	1	0	TUBA1C.1
0.00774887	0.644761	0.235	0.314	1	0	UBE2QL1
0.00900024	0.832279	0.201	0.264	1	0	SRSF5B
0	1.57355	0.804	0.472	0	1	BOC
0	1.47483	0.954	0.699	0	1	PBX3A.1
1.47217e-264	1.18944	0.991	0.98	3.99916e-260	1	PB.3912.1
4.17839e-184	-0.929103	0.812	0.918	1.13506e-179	1	HSP90AB1
3.16851e-151	-0.927813	0.669	0.822	8.60726e-147	1	EEF1A1L1
5.37718e-151	-0.999995	0.73	0.878	1.46071e-146	1	NR1D2B
1.31221e-148	-1.08822	0.63	0.817	3.56462e-144	1	RACK1
3.38446e-130	-0.892025	0.644	0.817	9.19387e-126	1	NACA
3.66465e-121	-1.16024	0.436	0.659	9.95503e-117	1	SLC25A6.1
5.80117e-120	0.997544	0.634	0.408	1.57589e-115	1	SYT1
8.99365e-114	-1.06523	0.52	0.712	2.44313e-109	1	OLA.26634
1.16986e-111	-0.720345	0.89	0.964	3.17792e-107	1	ACTB (1 OF 2)
2.20419e-110	-0.866984	0.597	0.799	5.98769e-106	1	FAU
2.19483e-108	-0.925074	0.578	0.786	5.96224e-104	1	PB.3507.1
1.18601e-104	-0.969082	0.461	0.687	3.22179e-100	1	TPT1
2.58508e-99	-0.792192	0.772	0.901	7.02237e-95	1	UBA52
1.05524e-94	-1.03073	0.329	0.575	2.86655e-90	1	HSPA8.2
1.2223e-94	1.29859	0.447	0.263	3.32038e-90	1	GABRB3 (1 OF 2)
3.55859e-94	-1.09882	0.313	0.563	9.6669e-90	1	BTF3 (2 OF 2)
9.27768e-93	-0.872363	0.505	0.701	2.52028e-88	1	EEF1B2 (1 OF 2)
1.43525e-91	-0.841002	0.51	0.711	3.89886e-87	1	YBX1
2.96072e-89	-1.01657	0.197	0.466	8.04279e-85	1	BTF3
3.73119e-89	-1.12137	0.372	0.605	1.01358e-84	1	POLR2G
3.82746e-88	-1.00903	0.334	0.567	1.03973e-83	1	PPIAA
7.96738e-87	1.24212	0.453	0.28	2.16434e-82	1	ADCYAP1R1A
3.94095e-86	0.859562	0.619	0.443	1.07056e-81	1	ZBTB18
1.8421e-85	-0.704417	0.916	0.971	5.00407e-81	1	LOC107385699
7.88978e-85	-0.894388	0.314	0.569	2.14326e-80	1	EIF5A2
2.22304e-84	1.2708	0.418	0.247	6.03889e-80	1	PB.3285.3
1.33575e-82	0.947838	0.591	0.435	3.62857e-78	1	GPM6B (2 OF 2)
5.50244e-82	1.48765	0.325	0.167	1.49474e-77	1	CT990561.1
1.73832e-78	1.12601	0.483	0.319	4.72214e-74	1	CNIH2
2.38673e-77	-0.910347	0.15	0.393	6.48356e-73	1	EIF3G
2.74483e-77	-1.03621	0.422	0.652	7.45634e-73	1	PB.3700.1
1.8041e-76	0.622096	0.785	0.637	4.90084e-72	1	NFU-G-1-015782
2.11864e-76	-1.01068	0.192	0.435	5.75529e-72	1	BTG1
6.49568e-76	-1.13596	0.105	0.323	1.76455e-71	1	EIF3K
9.42372e-76	-0.88501	0.203	0.456	2.55995e-71	1	FTL
1.14303e-75	-0.94923	0.274	0.507	3.10503e-71	1	H3F3B.1.4
1.50097e-73	-1.08873	0.175	0.402	4.07739e-69	1	EIF1B
2.28702e-73	-0.826125	0.238	0.491	6.21268e-69	1	EIF3F
9.98229e-73	-1.05428	0.132	0.355	2.71169e-68	1	SERBP1 (1 OF 2)
1.77719e-72	-1.25859	0.097	0.3	4.82773e-68	1	MCL1B
7.89742e-72	-0.788738	0.424	0.631	2.14533e-67	1	NFU-G-1-005337
2.74157e-71	1.59607	0.255	0.121	7.44749e-67	1	SYT9A
4.74905e-70	-0.937507	0.208	0.438	1.29008e-65	1	NSA2
5.78298e-70	-1.12303	0.169	0.383	1.57095e-65	1	MIBP2
1.43349e-69	-1.17758	0.091	0.291	3.89406e-65	1	TXNDC2.1
7.30336e-69	-0.929338	0.191	0.421	1.98396e-64	1	EIF4A1
1.2784e-68	-0.865026	0.227	0.46	3.47277e-64	1	PRDX2
2.01221e-68	0.76608	0.576	0.411	5.46617e-64	1	ADCYAP1B
3.13251e-68	-0.875431	0.133	0.353	8.50947e-64	1	EIF3M
5.77501e-67	-0.695015	0.435	0.641	1.56878e-62	1	ATP5G3
2.06867e-66	-1.01415	0.118	0.323	5.61954e-62	1	SSR2.1
6.64337e-66	1.05399	0.454	0.301	1.80467e-61	1	OCS-05354
1.29011e-65	-0.773355	0.266	0.505	3.50458e-61	1	RSL24D1
1.65689e-65	-1.05121	0.108	0.309	4.50095e-61	1	PB.3922.1
5.2762e-65	-0.831273	0.148	0.368	1.43328e-60	1	EIF3H
1.58911e-64	-0.718597	0.373	0.607	4.31682e-60	1	DDX21
2.48201e-64	-1.11133	0.468	0.632	6.74237e-60	1	HSPA1A
3.59764e-64	-0.934366	0.139	0.348	9.77298e-60	1	CABZ01073085.1.1
4.1838e-62	0.788341	0.566	0.429	1.13653e-57	1	GRIA2
6.82791e-62	-1.05535	0.144	0.342	1.8548e-57	1	H1F0
9.63739e-61	0.887592	0.495	0.347	2.618e-56	1	SLC17A6B
3.83906e-60	-1.35022	0.188	0.372	1.04288e-55	1	DNAJB1B
4.38708e-60	-0.671127	0.344	0.576	1.19175e-55	1	PNRC2
4.74898e-60	-0.782705	0.143	0.351	1.29006e-55	1	MOB4
6.26111e-60	1.41774	0.287	0.157	1.70083e-55	1	DPP10 (1 OF 3)
7.54601e-60	-0.632005	0.874	0.951	2.04987e-55	1	PECR
9.24444e-60	1.34936	0.292	0.16	2.51125e-55	1	CR790377.1
2.42065e-59	-1.07072	0.081	0.257	6.57569e-55	1	MSNA
3.25218e-59	-1.71996	0.325	0.494	8.83454e-55	1	HSP90AA1.2
4.14841e-59	-0.923802	0.079	0.255	1.12691e-54	1	SF3B6
1.4347e-58	0.870136	0.529	0.401	3.89737e-54	1	CLSTN1
1.60736e-58	-0.802148	0.172	0.382	4.36639e-54	1	NDUFA4 (1 OF 2)
1.66038e-58	-0.65028	0.17	0.388	4.51041e-54	1	ATP5O
6.81828e-58	-0.785848	0.106	0.294	1.85219e-53	1	NAA20
8.45979e-58	1.13431	0.408	0.274	2.2981e-53	1	CASC3
3.11685e-57	-0.892562	0.103	0.286	8.46693e-53	1	EIF3E
3.82133e-57	-0.827008	0.129	0.323	1.03806e-52	1	CCT7
1.23664e-56	-0.918148	0.111	0.296	3.35933e-52	1	SSR3
1.73075e-56	-0.647364	0.193	0.415	4.70157e-52	1	MIF
2.54986e-56	0.812513	0.526	0.39	6.92669e-52	1	MAP2
3.10229e-56	0.637179	0.666	0.567	8.42736e-52	1	PCDH2AC
3.63646e-56	-0.670679	0.328	0.55	9.87845e-52	1	PPIB
5.5694e-56	-0.788754	0.12	0.31	1.51293e-51	1	NDUFB5
7.01742e-56	0.681557	0.653	0.546	1.90628e-51	1	RBM43
1.16173e-55	-0.832371	0.105	0.287	3.15583e-51	1	ATPIF1
1.24557e-55	-0.610073	0.583	0.731	3.38358e-51	1	PTMAB
1.92579e-55	-0.723029	0.111	0.299	5.23141e-51	1	EIF1AXB
7.60879e-55	-0.634249	0.167	0.376	2.06693e-50	1	SET (1 OF 2)
8.24485e-55	-0.675243	0.298	0.526	2.23971e-50	1	NFU-G-1-023491
2.52809e-54	1.03675	0.414	0.285	6.86755e-50	1	SYP
2.8863e-54	-0.61096	0.371	0.592	7.84063e-50	1	HMGN3
3.29097e-54	-0.780659	0.096	0.272	8.93991e-50	1	SPCS3
3.51694e-54	-0.726988	0.118	0.304	9.55377e-50	1	EIF3I
3.55773e-54	-0.776244	0.14	0.333	9.66457e-50	1	NFU-G-1-014200
8.86944e-54	-0.641076	0.181	0.393	2.40938e-49	1	PPDPFB
1.30271e-53	-1.01582	0.278	0.464	3.53882e-49	1	STMN1B
1.35599e-53	-1.02096	0.091	0.259	3.68354e-49	1	MYL12.2
2.71906e-53	-0.715204	0.112	0.295	7.38634e-49	1	CFL2
7.12244e-53	-0.728138	0.3	0.519	1.93481e-48	1	CCNG1
1.88115e-52	-1.30789	0.245	0.414	5.11015e-48	1	DNAJA4
3.18602e-52	0.944429	0.444	0.313	8.65482e-48	1	PTPRD
9.02658e-52	-0.730917	0.109	0.285	2.45207e-47	1	PRDX5
1.1584e-51	-2.00516	0.116	0.271	3.1468e-47	1	HSPB1
4.77931e-51	-1.17469	0.112	0.28	1.2983e-46	1	ACTG1
5.17609e-51	-0.703921	0.127	0.309	1.40609e-46	1	BCL2L10
2.08091e-50	-0.847648	0.105	0.274	5.65278e-46	1	OLA.5716
2.08357e-50	-0.801489	0.099	0.267	5.66001e-46	1	CCT3
2.81355e-50	-0.795606	0.112	0.285	7.64302e-46	1	AK2
5.32005e-50	-0.747956	0.134	0.313	1.44519e-45	1	CBX1A
7.08928e-50	1.07319	0.378	0.251	1.9258e-45	1	SYT7 (2 OF 2)
1.0313e-49	-0.780703	0.268	0.482	2.80152e-45	1	FTH1A
2.53008e-49	-0.527149	0.133	0.317	6.87297e-45	1	ATP5D
6.84606e-49	1.09526	0.369	0.246	1.85973e-44	1	CAMK2B1
1.59613e-48	-0.70541	0.089	0.251	4.33589e-44	1	SEC61B
1.99355e-48	-0.60345	0.13	0.311	5.41548e-44	1	EIF3D
2.09984e-48	-0.869205	0.095	0.253	5.70421e-44	1	H3F3B.1.2
5.12678e-48	-0.689842	0.104	0.271	1.39269e-43	1	15-SEP
7.42783e-48	-0.756878	0.098	0.259	2.01777e-43	1	TCP1
8.92806e-48	-0.588741	0.13	0.309	2.42531e-43	1	SKP1
1.15546e-47	-0.667778	0.096	0.258	3.1388e-43	1	SLC16A4
1.22802e-47	-0.719641	0.127	0.3	3.33593e-43	1	EEF1D
4.06056e-47	-0.552032	0.158	0.349	1.10305e-42	1	NDUFS5
6.94747e-47	-0.589429	0.171	0.362	1.88728e-42	1	ATP5L
7.42826e-47	-0.522961	0.118	0.29	2.01789e-42	1	UBL5
8.50798e-47	-0.566254	0.139	0.32	2.31119e-42	1	SOD1
1.17388e-46	-0.510876	0.146	0.332	3.18885e-42	1	RAN
1.72559e-46	-0.573269	0.105	0.271	4.68756e-42	1	NDUFB10
1.84556e-46	-0.572429	0.352	0.564	5.01346e-42	1	EEF2
3.07124e-46	-0.564909	0.259	0.469	8.34302e-42	1	ATP5J2
8.17179e-46	-0.527345	0.146	0.329	2.21987e-41	1	ATP5H
1.05316e-45	1.16471	0.387	0.279	2.86091e-41	1	ATP2B1A
1.36852e-45	-0.553711	0.255	0.463	3.71758e-41	1	HNRNPA0
1.64452e-45	-0.649365	0.1	0.259	4.46735e-41	1	POMP
2.15487e-45	-0.726582	0.16	0.338	5.85371e-41	1	FABP3
2.74747e-45	-1.17569	0.327	0.476	7.46351e-41	1	HSPA1A.1
2.92485e-45	-0.663734	0.103	0.262	7.94536e-41	1	PSMB6
3.37118e-45	-0.562193	0.161	0.346	9.1578e-41	1	CBX3
5.35687e-45	-0.580983	0.162	0.348	1.45519e-40	1	LDHB (1 OF 2)
5.68897e-45	-0.648513	0.111	0.274	1.54541e-40	1	DBI.1
8.59197e-45	-0.648074	0.099	0.254	2.33401e-40	1	TMEM258
9.73291e-45	-0.515587	0.166	0.354	2.64395e-40	1	PB.6194.3
1.16007e-44	1.28955	0.255	0.146	3.15134e-40	1	PB.2922.1
1.93535e-44	-0.51804	0.11	0.274	5.25737e-40	1	RNF7
3.18735e-44	-0.564575	0.119	0.285	8.65845e-40	1	PEBP1
3.22298e-44	-1.18773	0.157	0.311	8.75524e-40	1	OLA.5669
3.23425e-44	-0.51794	0.133	0.305	8.78583e-40	1	ATP5J
6.07513e-44	-0.444037	0.126	0.298	1.65031e-39	1	NDUFAB1
6.98609e-44	-0.583339	0.183	0.368	1.89777e-39	1	SEC61G
7.25383e-44	-0.650327	0.097	0.251	1.9705e-39	1	COX5A (1 OF 2)
7.86295e-44	-0.49049	0.104	0.264	2.13597e-39	1	TOMM7
1.45045e-43	-0.469399	0.148	0.327	3.94014e-39	1	ATP5C1
1.61394e-43	-1.08289	0.126	0.281	4.38426e-39	1	HMGB2A
2.23472e-43	-0.586426	0.278	0.479	6.0706e-39	1	NFU-G-1-010245
3.52304e-43	0.875088	0.3	0.18	9.57033e-39	1	CCK (1 OF 2)
1.46707e-42	-0.544585	0.655	0.786	3.9853e-38	1	TMSB4X
1.58532e-42	1.24182	0.285	0.178	4.30651e-38	1	NCOA5.1
1.59791e-42	-0.487592	0.173	0.359	4.34071e-38	1	ATP5F1
1.79919e-42	-0.551289	0.116	0.276	4.88751e-38	1	SLC25A3
2.11563e-42	-0.424716	0.145	0.32	5.7471e-38	1	DYNLRB1
4.03679e-42	-0.506485	0.143	0.313	1.0966e-37	1	SUMO4
4.82779e-42	-0.609743	0.134	0.298	1.31147e-37	1	COX7B2
5.91623e-42	-0.550038	0.416	0.609	1.60714e-37	1	HMGB1
8.68131e-42	-0.4656	0.267	0.474	2.35828e-37	1	NFU-G-1-022294
1.20265e-41	-0.592682	0.107	0.26	3.267e-37	1	PRMT1
2.36331e-41	-0.665218	0.178	0.352	6.41992e-37	1	H3F3B.1.3
5.71376e-41	-0.537501	0.193	0.374	1.55214e-36	1	YWHAB (2 OF 2)
6.02181e-41	-0.675774	0.131	0.289	1.63583e-36	1	HMGB1B.1
8.53808e-41	-0.439767	0.186	0.372	2.31937e-36	1	GABARAPA
1.42616e-40	1.20775	0.293	0.186	3.87418e-36	1	TTBK2 (2 OF 2)
1.45749e-40	-0.53454	0.141	0.306	3.95928e-36	1	COX8A
1.74259e-40	-0.651526	0.12	0.275	4.73374e-36	1	HNRNPAB (2 OF 2)
3.92653e-40	-0.555066	0.133	0.295	1.06664e-35	1	ATP5G3B
6.06122e-40	-0.580421	0.221	0.406	1.64653e-35	1	COX6A1
4.70641e-39	-0.459748	0.104	0.252	1.2785e-34	1	PB.5699.1
1.99501e-38	-0.73731	0.131	0.276	5.41946e-34	1	MKNK2
2.18499e-38	-0.457642	0.141	0.302	5.93552e-34	1	CCT4
2.24698e-38	-0.360786	0.141	0.306	6.10393e-34	1	LSM8
3.09467e-38	-0.471588	0.242	0.433	8.40668e-34	1	PB.9341.1
3.59801e-38	-0.484417	0.213	0.4	9.77399e-34	1	NFU-G-1-017359
3.96234e-38	1.06076	0.339	0.236	1.07637e-33	1	SHISA7
3.97067e-38	-0.489107	0.189	0.365	1.07863e-33	1	CHAC1
7.03328e-38	-0.447627	0.158	0.325	1.91059e-33	1	CCNI
7.23535e-38	-0.552607	0.144	0.304	1.96548e-33	1	PFN2L.1
9.69746e-38	-0.478317	0.298	0.496	2.63431e-33	1	H3F3B.1
1.01201e-37	-0.512232	0.12	0.27	2.74913e-33	1	SNRPD2
1.58462e-37	-0.498014	0.127	0.28	4.30462e-33	1	UQCRB
1.59264e-37	-0.451869	0.221	0.406	4.32642e-33	1	H2AFVB
1.95271e-37	-0.494603	0.112	0.258	5.30454e-33	1	SCOC
2.77309e-37	0.90537	0.386	0.282	7.53309e-33	1	SLC8A1
3.0488e-37	-0.462353	0.13	0.285	8.28207e-33	1	IRF2BP2A
3.20419e-37	-1.19376	0.33	0.467	8.70419e-33	1	LOC107373011
3.82842e-37	-0.535775	0.187	0.357	1.03999e-32	1	KHDRBS1A
6.69286e-37	-0.480157	0.177	0.347	1.81812e-32	1	SUB1B
1.2888e-36	-0.461835	0.142	0.298	3.50104e-32	1	HP1BP3
1.56786e-36	-0.815275	0.492	0.61	4.2591e-32	1	NFU-G-1-007454
2.05595e-36	-0.729086	0.144	0.292	5.585e-32	1	H2AFVA
3.19583e-36	1.1299	0.307	0.208	8.68147e-32	1	PB.1116.1
3.49981e-36	-0.412828	0.192	0.367	9.50724e-32	1	GAREM2
4.00195e-36	-0.459501	0.196	0.371	1.08713e-31	1	PFN2L
6.21939e-36	-0.409924	0.125	0.275	1.6895e-31	1	YWHAE1
7.57649e-36	-1.29374	0.147	0.277	2.05815e-31	1	GPM6BB
9.3912e-36	-0.413796	0.138	0.293	2.55112e-31	1	PB.2120.2
1.89179e-35	-0.443492	0.202	0.375	5.13906e-31	1	CBX1B
2.04699e-35	-0.37954	0.144	0.3	5.56065e-31	1	OLA.5773
2.1902e-35	-0.482428	0.163	0.322	5.94967e-31	1	UQCRH
3.00157e-35	-0.390126	0.212	0.394	8.15377e-31	1	ATP5B
3.56158e-35	-0.414155	0.125	0.274	9.67504e-31	1	LOC107379418
7.06727e-35	-0.616393	0.155	0.305	1.91982e-30	1	HMGN3.1
7.79414e-35	-1.00941	0.17	0.316	2.11728e-30	1	GLUL (2 OF 2)
8.98627e-35	-0.551366	0.195	0.358	2.44112e-30	1	NFU-G-1-009178
9.29951e-35	-0.395614	0.307	0.505	2.52621e-30	1	PABPC1B
1.08551e-34	-0.457618	0.216	0.39	2.94879e-30	1	ATP5E
2.41412e-34	-0.472657	0.222	0.395	6.55796e-30	1	COX4I1
3.20342e-34	1.22055	0.283	0.188	8.70209e-30	1	ATP1A3 (1 OF 2)
5.79952e-34	-0.392832	0.131	0.277	1.57544e-29	1	GGCTA.1
9.0612e-34	-0.406153	0.123	0.265	2.46148e-29	1	LOC107384147
1.28919e-33	-0.3109	0.15	0.306	3.5021e-29	1	EIF4H
2.24262e-33	-0.453014	0.128	0.271	6.09207e-29	1	OLA.27193
3.63541e-33	-0.371661	0.212	0.389	9.87558e-29	1	MIEN1
4.54506e-33	-0.519354	0.223	0.386	1.23466e-28	1	TUBA1A
5.24916e-33	-0.926091	0.15	0.281	1.42594e-28	1	JUNBB
1.01735e-32	-0.51473	0.15	0.297	2.76364e-28	1	OTOS
1.96837e-32	-0.390954	0.18	0.341	5.34709e-28	1	AMDHD1
2.94035e-32	-1.01725	0.252	0.388	7.98746e-28	1	NFU-G-1-023540
5.06415e-32	-0.388349	0.175	0.331	1.37568e-27	1	HNRNPR
6.18168e-32	0.987832	0.332	0.238	1.67925e-27	1	PB.5560.1
9.66125e-32	-0.345047	0.157	0.308	2.62448e-27	1	NDUFC1
1.05635e-31	-0.373319	0.121	0.258	2.86959e-27	1	SNRPA
1.18305e-31	-0.814235	0.351	0.499	3.21376e-27	1	PB.7526.1
1.18625e-31	0.95891	0.339	0.243	3.22244e-27	1	ATP2B2.1
1.32883e-31	0.612172	0.561	0.485	3.60977e-27	1	GPM6AA
8.53416e-31	-1.77661	0.157	0.273	2.3183e-26	1	NFU-G-1-002766
1.3561e-30	1.18211	0.25	0.163	3.68383e-26	1	PB.6543.1
3.54327e-30	-0.896413	0.285	0.421	9.62528e-26	1	TUBB5
9.28388e-30	-0.448473	0.473	0.643	2.52197e-25	1	PB.8558.1
1.10773e-29	-0.336363	0.181	0.335	3.00916e-25	1	TPI1B
1.59394e-29	-0.38028	0.57	0.716	4.32994e-25	1	CIRBP
1.61857e-29	-0.492625	0.23	0.386	4.39684e-25	1	DYNLL1.1
3.23854e-29	-0.657574	0.473	0.597	8.79749e-25	1	MARCKS
9.45909e-29	-0.296769	0.124	0.254	2.56956e-24	1	SHFM1
1.19865e-28	-1.00295	0.154	0.27	3.25612e-24	1	FOS
1.13438e-27	-0.335482	0.14	0.272	3.08155e-23	1	LOC107377722
1.69139e-27	-0.381814	0.136	0.266	4.59467e-23	1	BRD2A
1.89373e-27	1.12176	0.251	0.168	5.14432e-23	1	RASAL1
2.37705e-27	-0.370457	0.352	0.533	6.45726e-23	1	MARCKSL1
3.52036e-27	-0.284793	0.182	0.332	9.56306e-23	1	NUCKS1A
6.34729e-26	-0.526811	0.217	0.362	1.72424e-21	1	ZGC:158409
1.38066e-25	-0.275834	0.229	0.385	3.75057e-21	1	PLXDC2 (2 OF 2)
1.04396e-24	-0.533137	0.376	0.507	2.83591e-20	1	NFU-G-1-021971
1.29037e-24	0.99855	0.32	0.244	3.5053e-20	1	LUZP2.1
2.71977e-24	-0.346446	0.164	0.293	7.38826e-20	1	TUBA8L4
4.1512e-24	-0.346456	0.139	0.259	1.12767e-19	1	NFU-G-1-016132
8.92655e-24	-0.415991	0.279	0.419	2.4249e-19	1	NFU-G-1-015765
2.29943e-23	-0.258653	0.188	0.326	6.24639e-19	1	YWHAQ
5.39257e-23	-1.80854	0.172	0.262	1.46489e-18	1	OLA.2167
2.95578e-22	1.01462	0.266	0.193	8.02937e-18	1	OLFM1
3.40131e-22	-0.570796	0.646	0.765	9.23967e-18	1	PB.6299.1
3.48799e-22	0.854506	0.298	0.22	9.47513e-18	1	PB.814.1
1.19402e-21	-0.35681	0.162	0.279	3.24357e-17	1	ARRDC3
2.01165e-21	-0.455287	0.303	0.426	5.46464e-17	1	CKBB
6.33917e-21	-0.341049	0.143	0.254	1.72204e-16	1	CD81
1.84933e-20	-1.06399	0.163	0.26	5.02372e-16	1	NFU-G-1-006772
5.45448e-20	0.931455	0.277	0.209	1.48171e-15	1	ST8SIA1
1.87014e-19	-0.692358	0.231	0.347	5.08023e-15	1	PSAP
4.80711e-19	0.776043	0.35	0.286	1.30585e-14	1	PCLO
7.8161e-19	-0.417168	0.2	0.311	2.12324e-14	1	BASP1.1
2.06991e-18	1.05909	0.274	0.214	5.6229e-14	1	MINK1
2.26278e-18	0.842789	0.285	0.218	6.14684e-14	1	GRIN1A
2.96152e-18	-0.343468	0.23	0.349	8.04497e-14	1	ATP6V1G1
4.11303e-18	0.575681	0.418	0.357	1.11731e-13	1	SYPA
6.45524e-18	0.621871	0.308	0.235	1.75357e-13	1	BHLHE22
9.77614e-18	0.862637	0.282	0.218	2.65569e-13	1	SV2A
2.07974e-17	0.703479	0.415	0.371	5.64963e-13	1	OLA.21730
2.69914e-17	-0.257507	0.291	0.43	7.33221e-13	1	AL954137.2
2.70973e-17	0.29739	0.697	0.662	7.36097e-13	1	PB.930.2
3.20332e-17	0.8191	0.273	0.208	8.70183e-13	1	PB.3820.5
6.56292e-17	0.543521	0.355	0.278	1.78282e-12	1	SPA17
8.9162e-17	-0.362001	0.216	0.321	2.42209e-12	1	MEX3A
1.68857e-16	0.909653	0.292	0.234	4.587e-12	1	IGLON5
2.64408e-16	0.637244	0.31	0.238	7.18263e-12	1	SNCA
5.56493e-16	-1.31956	0.455	0.52	1.51171e-11	1	FABP7
8.56872e-16	0.690052	0.304	0.24	2.32769e-11	1	CR396586.1
8.74864e-16	0.861627	0.258	0.197	2.37657e-11	1	BSN (2 OF 3)
1.74794e-15	0.330505	0.546	0.463	4.74827e-11	1	SNCB
2.57525e-14	0.584087	0.381	0.329	6.99565e-10	1	APLP1
6.37018e-14	0.812022	0.27	0.215	1.73046e-09	1	NFU-G-1-013670
4.77491e-13	-1.13859	0.308	0.369	1.2971e-08	1	S100B
2.41801e-12	0.709847	0.327	0.283	6.56852e-08	1	LRRN3
6.34774e-12	0.850794	0.25	0.203	1.72436e-07	1	GABBR1
7.11735e-12	-0.375809	0.215	0.309	1.93343e-07	1	SLC25A6
8.22999e-12	0.688531	0.328	0.289	2.23568e-07	1	KIF1B
8.31605e-12	-0.68283	0.401	0.486	2.25905e-07	1	ELAVL3
8.71329e-12	0.564782	0.33	0.282	2.36696e-07	1	CPE
1.4315e-11	0.614526	0.333	0.286	3.88868e-07	1	EFNB3
3.94155e-11	0.491887	0.459	0.441	1.07072e-06	1	NTRK2
4.62504e-11	-0.339179	0.21	0.291	1.25639e-06	1	NR2F2
8.91862e-11	-0.762116	0.247	0.323	2.42274e-06	1	LOC107389947
3.57303e-10	0.733989	0.315	0.278	9.70613e-06	1	MIDN
1.38269e-09	0.805253	0.256	0.219	3.75609e-05	1	ELMOD1
4.15759e-09	0.500349	0.37	0.338	0.000112941	1	PB.6851.1
9.16673e-09	0.606279	0.353	0.323	0.000249014	1	OLA.10208
2.40936e-08	-0.371054	0.323	0.395	0.000654503	1	NFIXA.1
5.26658e-08	-0.301037	0.203	0.27	0.00143067	1	NCANA
1.04659e-07	-0.264074	0.273	0.348	0.00284305	1	SOX4
1.25872e-07	0.815985	0.251	0.221	0.0034193	1	PTPRSA
3.55876e-07	0.602335	0.341	0.327	0.00966736	1	CSPG5
5.51002e-07	-0.671807	0.237	0.303	0.014968	1	SLC1A2B
1.54452e-06	0.325719	0.449	0.429	0.041957	1	CELF2.1
1.85455e-06	0.61561	0.342	0.333	0.0503788	1	ADD1
2.4153e-06	0.579289	0.25	0.218	0.0656118	1	GABRA1
3.35882e-06	0.330827	0.461	0.442	0.0912422	1	YWHAG2
8.93968e-06	0.638317	0.279	0.26	0.242846	1	TTYH3B
1.84758e-05	0.348385	0.414	0.399	0.501895	1	PCDHAC2 (1 OF 2)
8.15045e-05	0.479824	0.345	0.341	1	1	SPOCK3
0.000104412	0.475388	0.31	0.298	1	1	UBE2QL1
0.00041384	-1.15191	0.434	0.39	1	1	EPD
0.000441859	0.271479	0.217	0.283	1	1	SFPQ
0.00166704	0.342844	0.289	0.271	1	1	SCG2B
0.00182946	0.576771	0.262	0.257	1	1	TMEM59L
0.00190414	0.288999	0.264	0.242	1	1	PB.1394.2
0.00254064	0.284394	0.2	0.256	1	1	ITIH6.1
0.0029318	0.511839	0.29	0.29	1	1	ARHGEF10L
0.00360671	-1.33527	0.389	0.412	1	1	APOEB
0.00393265	0.387397	0.336	0.339	1	1	MAP1A
0.00526635	0.307323	0.214	0.27	1	1	FAM168A
0.00982429	0.52753	0.262	0.262	1	1	PTPRN2.1
6.23358e-80	1.3167	0.495	0.326	1.69335e-75	2	SOX4
1.23865e-61	0.903189	0.578	0.468	3.36479e-57	2	ELAVL3
3.69782e-57	-1.33954	0.105	0.296	1.00451e-52	2	MCL1B
6.27471e-55	-0.865806	0.19	0.406	1.70452e-50	2	NFIXA.1
1.27177e-52	-1.16837	0.084	0.262	3.45477e-48	2	NFU-G-1-016132
7.6437e-52	-1.80795	0.105	0.273	2.07641e-47	2	FOS
1.07863e-50	-0.777645	0.258	0.48	2.9301e-46	2	ZBTB18
1.88868e-50	-1.41469	0.109	0.283	5.13059e-46	2	JUNBB
1.6009e-48	-1.30294	0.127	0.3	4.34885e-44	2	SPA17
2.2637e-41	0.954113	0.42	0.3	6.14935e-37	2	MEX3A
6.85159e-41	-0.636303	0.121	0.292	1.86124e-36	2	PB.2120.2
5.00907e-40	-1.10611	0.103	0.255	1.36072e-35	2	BHLHE22
6.5417e-40	-0.903239	0.17	0.351	1.77705e-35	2	PSAP
7.63406e-40	-1.32498	0.144	0.31	2.07379e-35	2	SLC1A2B
8.37556e-40	1.44461	0.285	0.173	2.27522e-35	2	SOX11A
4.26513e-39	-0.744703	0.143	0.313	1.15862e-34	2	REEP5
1.11188e-37	1.13787	0.335	0.221	3.02041e-33	2	ELAVL2
1.30335e-37	-0.608356	0.129	0.294	3.54056e-33	2	EIF1AXB
3.35526e-37	-0.790891	0.164	0.331	9.11457e-33	2	OCS-05354
8.72646e-37	-0.52815	0.166	0.342	2.37054e-32	2	BSG
2.4835e-36	-0.50772	0.12	0.281	6.74643e-32	2	PRDX5
1.24744e-35	1.15752	0.309	0.198	3.38866e-31	2	CD44 (1 OF 2)
3.05092e-35	-0.461522	0.149	0.316	8.28782e-31	2	SOD1
2.11307e-34	0.661572	0.619	0.581	5.74017e-30	2	MARCKS
2.39875e-34	-1.03865	0.116	0.257	6.5162e-30	2	SNCA
4.11675e-34	-0.601166	0.222	0.392	1.11832e-29	2	COX4I1
1.43861e-33	-0.621175	0.233	0.402	3.90797e-29	2	COX6A1
2.46123e-33	-0.8193	0.115	0.258	6.68594e-29	2	CR396586.1
9.75754e-33	1.26146	0.32	0.22	2.65064e-28	2	TGOLN2
2.45695e-32	-0.441742	0.122	0.271	6.67429e-28	2	LOC107379418
3.83101e-32	-0.673485	0.273	0.442	1.04069e-27	2	ADCYAP1B
5.3537e-32	-0.551353	0.11	0.255	1.45433e-27	2	CD81
1.13728e-31	-0.55501	0.144	0.295	3.08942e-27	2	COX7B2
2.18492e-31	-0.40505	0.172	0.339	5.93533e-27	2	NFU-G-1-022957
3.55355e-31	-0.355034	0.212	0.387	9.65321e-27	2	ATP5E
7.18713e-30	-0.481997	0.21	0.375	1.95239e-25	2	NDUFA4 (1 OF 2)
7.52289e-29	-0.514752	0.159	0.307	2.04359e-24	2	FAM107B
8.55052e-29	-0.399172	0.146	0.293	2.32275e-24	2	TUBA8L4
2.07794e-28	-0.569752	0.454	0.611	5.64471e-24	2	NFU-G-1-007454
2.80529e-28	-0.577008	0.231	0.383	7.62058e-24	2	DYNLL1.1
3.27632e-28	-0.379058	0.222	0.39	8.90014e-24	2	ATP5B
3.3561e-28	-1.09414	0.147	0.275	9.11683e-24	2	GPM6BB
1.03673e-27	-0.352958	0.152	0.3	2.81628e-23	2	MDH1 (1 OF 2)
1.13124e-27	-0.530022	0.129	0.265	3.07301e-23	2	ATP2B2.1
1.88988e-27	-0.704747	0.183	0.322	5.13387e-23	2	EGR1
3.30715e-27	-0.487419	0.138	0.276	8.98387e-23	2	UQCRB
5.4377e-27	-0.436971	0.665	0.783	1.47715e-22	2	TMSB4X
7.98576e-27	-0.419405	0.153	0.294	2.16933e-22	2	EEF1D
9.28522e-27	-0.31498	0.172	0.322	2.52233e-22	2	ATP5C1
9.72086e-27	-0.325528	0.189	0.348	2.64067e-22	2	ADD1
1.21824e-26	-0.374375	0.127	0.262	3.30935e-22	2	LOC107384147
3.1444e-26	-0.603176	0.213	0.348	8.54177e-22	2	ATP6V1G1
8.76427e-26	-0.485536	0.134	0.265	2.38081e-21	2	15-SEP
1.29867e-25	-0.399899	0.125	0.255	3.52784e-21	2	ATP6V1F
2.03491e-25	-0.640026	0.127	0.253	5.52783e-21	2	MYL12.2
2.87541e-25	-0.361962	0.164	0.301	7.81104e-21	2	COX8A
5.83391e-25	-0.352983	0.211	0.365	1.58478e-20	2	OAZ1A
8.47851e-25	-0.516535	0.157	0.294	2.30319e-20	2	GABRB3 (1 OF 2)
8.9643e-25	-0.296974	0.163	0.305	2.43515e-20	2	NDUFC1
1.14192e-24	-0.258771	0.269	0.441	3.10201e-20	2	LOC107384962
2.06463e-24	-0.577978	0.138	0.258	5.60857e-20	2	NDUFA4
2.40191e-24	-0.2967	0.262	0.428	6.52478e-20	2	PB.9341.1
2.73706e-24	-0.343556	0.125	0.252	7.43524e-20	2	SLC16A4
3.73495e-24	-0.316545	0.198	0.347	1.0146e-19	2	TSC22D1
4.64062e-24	-0.456912	0.141	0.268	1.26062e-19	2	DBI.1
4.9381e-24	-0.302326	0.162	0.298	1.34143e-19	2	RNASEKB
6.11797e-24	-0.461098	0.205	0.344	1.66195e-19	2	SERBP1 (1 OF 2)
4.05155e-23	-0.346541	0.324	0.487	1.1006e-18	2	ALDOCB
4.92445e-23	-0.455611	0.228	0.375	1.33773e-18	2	SLC17A6B
6.80322e-23	-0.315641	0.178	0.317	1.84809e-18	2	ARL6IP1
8.2096e-23	-0.435823	0.399	0.542	2.23014e-18	2	NFU-G-1-000695
1.23931e-22	-0.302507	0.138	0.265	3.36659e-18	2	LAPTM4A
2.32509e-22	-0.499221	0.165	0.29	6.31611e-18	2	ATP5G3B
2.38009e-22	-0.412925	0.185	0.318	6.46551e-18	2	UQCRH
4.37905e-22	-0.318252	0.152	0.278	1.18957e-17	2	AK2
4.91577e-22	-0.29189	0.228	0.379	1.33537e-17	2	ATP5O
5.81741e-22	-0.291248	0.155	0.283	1.5803e-17	2	APPB
6.71394e-22	-0.43812	0.173	0.301	1.82384e-17	2	BCL2L10
7.59295e-22	-0.686144	0.157	0.275	2.06263e-17	2	HMGB2A
3.62957e-21	-0.306931	0.16	0.289	9.85972e-17	2	SERPINA10A
5.8253e-21	-0.321226	0.202	0.338	1.58244e-16	2	OLA.10208
8.42176e-21	-0.444077	0.16	0.281	2.28777e-16	2	TXNDC2.1
9.81663e-21	-0.543214	0.174	0.293	2.66669e-16	2	NR2F2
2.06621e-20	-0.82309	0.192	0.312	5.61286e-16	2	GLUL (2 OF 2)
3.50493e-20	-0.477921	0.262	0.39	9.52115e-16	2	EIF1B
3.56198e-20	-0.57361	0.165	0.282	9.67611e-16	2	SCG2B
3.87767e-20	-0.283867	0.141	0.26	1.05337e-15	2	MYL6
8.348e-20	-0.31731	0.221	0.354	2.26773e-15	2	ATP5L
1.10024e-19	-0.626558	0.159	0.272	2.9888e-15	2	ACTG1
1.60516e-19	-1.48551	0.164	0.262	4.36041e-15	2	OLA.2167
1.72001e-19	-0.338506	0.357	0.51	4.6724e-15	2	CCNG1
1.75103e-19	-0.274669	0.225	0.361	4.75667e-15	2	SEC61G
2.14975e-19	-1.08886	0.259	0.372	5.83978e-15	2	S100B
3.38229e-19	-0.268759	0.224	0.359	9.188e-15	2	CHAC1
3.55607e-19	-1.20525	0.152	0.25	9.66006e-15	2	NFU-G-1-019981
4.0149e-19	-0.764949	0.204	0.326	1.09065e-14	2	LOC107389947
7.02069e-19	-0.31395	0.149	0.264	1.90717e-14	2	SPCS3
7.37499e-19	-0.511685	0.236	0.353	2.00342e-14	2	NRXN1A
8.75648e-19	-0.557381	0.311	0.423	2.3787e-14	2	CKBB
2.97858e-18	0.698847	0.402	0.335	8.09133e-14	2	ISLR2
4.06226e-18	-0.308929	0.214	0.34	1.10351e-13	2	MOB4
7.33216e-18	-0.420421	0.164	0.274	1.99178e-13	2	SYT7 (2 OF 2)
1.51882e-17	0.811408	0.353	0.285	4.12587e-13	2	EFNB3
3.56883e-17	-0.361191	0.175	0.287	9.69474e-13	2	SSR3
7.29096e-17	-0.254512	0.182	0.3	1.98059e-12	2	ATP2B1A
7.74843e-17	-0.381657	0.244	0.356	2.10486e-12	2	STXBP1A
1.17845e-16	-0.300335	0.147	0.252	3.20125e-12	2	ATP6V0B
1.42307e-16	-0.287617	0.185	0.298	3.86576e-12	2	PB.3922.1
1.75058e-16	-0.287418	0.321	0.459	4.75545e-12	2	ATP5J2
2.07573e-16	-0.315877	0.207	0.324	5.63872e-12	2	NFU-G-1-014200
4.53371e-16	-0.324997	0.51	0.631	1.23158e-11	2	ATP5G3
6.68746e-16	0.410777	0.618	0.606	1.81665e-11	2	TUBA1C.1
7.71134e-16	-0.818363	0.184	0.272	2.09479e-11	2	NPAS4
8.56858e-16	-0.576196	0.37	0.494	2.32766e-11	2	PB.7526.1
2.00677e-15	-0.289017	0.195	0.308	5.45138e-11	2	SYP
5.55893e-15	-0.260454	0.35	0.489	1.51008e-10	2	GAPDHS
6.73709e-15	-0.320899	0.155	0.255	1.83013e-10	2	PSMB6
1.4814e-14	-0.359106	0.384	0.517	4.02421e-10	2	BOC
9.15964e-14	-0.328008	0.243	0.357	2.48822e-09	2	ZGC:158409
1.58183e-13	-0.256104	0.321	0.45	4.29705e-09	2	BTF3
2.60768e-13	-0.274331	0.158	0.252	7.08375e-09	2	PB.1394.2
6.97648e-13	-0.346241	0.178	0.272	1.89516e-08	2	PB.3285.3
7.58128e-13	-0.291726	0.311	0.417	2.05945e-08	2	MARCKSL1B
1.8394e-12	-1.45944	0.323	0.418	4.99673e-08	2	APOEB
2.03911e-12	-0.263246	0.244	0.35	5.53924e-08	2	NFU-G-1-009178
6.1861e-12	-0.740755	0.302	0.381	1.68045e-07	2	NFU-G-1-023540
9.68524e-12	-0.497778	0.187	0.268	2.631e-07	2	MKNK2
3.6697e-11	-0.394755	0.398	0.478	9.96873e-07	2	SNCB
7.11515e-11	-0.262608	0.52	0.619	1.93283e-06	2	NFU-G-1-005337
1.0546e-10	-0.823705	0.23	0.302	2.86482e-06	2	OLA.5669
2.89533e-10	-0.353508	0.615	0.735	7.86516e-06	2	PBX3A.1
6.86129e-09	0.417074	0.504	0.492	0.000186387	2	NFU-G-1-021971
1.16162e-08	0.588797	0.459	0.478	0.000315554	2	H3F3B.1
2.50628e-08	-0.373904	0.192	0.255	0.000680832	2	NFU-G-1-006772
3.51298e-08	0.616119	0.44	0.446	0.000954302	2	STMN1B
2.47037e-07	-0.304802	0.404	0.518	0.00671075	2	NDRG4
4.16441e-07	-1.06994	0.468	0.517	0.0113126	2	FABP7
5.68813e-07	-0.481872	0.393	0.459	0.0154518	2	LOC107373011
3.9287e-06	0.449602	0.442	0.446	0.106723	2	ZBTB20
8.30508e-06	0.613612	0.361	0.356	0.225607	2	PB.4127.1
1.28471e-05	0.613551	0.254	0.225	0.348991	2	OLA.22466
1.76791e-05	0.459887	0.409	0.407	0.480253	2	TUBB5
2.62998e-05	0.532913	0.311	0.288	0.714435	2	HMGN3.1
6.05994e-05	0.318654	0.5	0.516	1	2	MARCKSL1
0.000373137	0.437059	0.404	0.417	1	2	AL954137.2
0.00221331	0.260037	0.221	0.282	1	2	LUC7L3
0.00274057	0.478713	0.36	0.362	1	2	MIBP2
0.00305818	-0.292816	0.725	0.755	1	2	PB.6299.1
0.0031225	0.517129	0.286	0.278	1	2	FOXG1
0.00356677	0.274815	0.541	0.594	1	2	HMGB1
0.00674021	0.255884	0.518	0.575	1	2	HMGN3
0.00689859	0.251387	0.506	0.557	1	2	PNRC2
0	2.28506	0.347	0.041	0	3	PRKCD
0	2.25851	0.318	0.049	0	3	CBLN12
0	2.19595	0.402	0.059	0	3	DIO3
0	2.17525	0.255	0.029	0	3	HSPB7.1
0	2.13032	0.729	0.204	0	3	SNCA
0	2.07322	0.564	0.161	0	3	CCK (1 OF 2)
0	2.04775	0.631	0.158	0	3	KCTD4
0	2.04046	0.574	0.1	0	3	AK5
0	1.99176	0.482	0.097	0	3	NRN1.1
0	1.89041	0.368	0.047	0	3	ENTPD3
0	1.87583	0.303	0.045	0	3	OLA.8291
0	1.87558	0.281	0.032	0	3	RGS8
0	1.86713	0.938	0.432	0	3	SNCB
0	1.78152	0.552	0.118	0	3	SYN2A
0	1.7666	0.682	0.207	0	3	PB.1394.2
0	1.7275	0.482	0.08	0	3	RIN1
0	1.70425	0.437	0.093	0	3	PLPPR4
0	1.70105	0.506	0.109	0	3	MAP2K1
0	1.69342	0.494	0.096	0	3	CD9A
0	1.68707	0.937	0.495	0	3	NFU-G-1-000695
0	1.67855	0.634	0.175	0	3	SLC25A53
0	1.67649	0.348	0.058	0	3	TMEM163A
0	1.66521	0.422	0.092	0	3	STX1B
0	1.61169	0.394	0.069	0	3	COX6B1
0	1.59406	0.293	0.035	0	3	GRM5 (1 OF 2)
0	1.59303	0.375	0.07	0	3	DLK1
0	1.58892	0.608	0.159	0	3	TSHZ1 (1 OF 2)
0	1.56294	0.453	0.092	0	3	VSNL1B
0	1.538	0.632	0.183	0	3	ATP6V1E1B
0	1.502	0.571	0.129	0	3	ENO2
0	1.44704	0.528	0.115	0	3	CLU
0	1.32998	0.605	0.161	0	3	SLC17A6A
0	1.28243	0.548	0.135	0	3	NPTN (1 OF 2)
0	1.28009	0.603	0.167	0	3	OLFM1
0	1.23296	0.568	0.144	0	3	KCTD16B
6.89744e-305	1.12329	0.504	0.122	1.87369e-300	3	GABRB2
1.93268e-302	1.47905	0.412	0.087	5.25012e-298	3	C11ORF87
2.03248e-302	1.30571	0.697	0.227	5.52123e-298	3	VSNL1A
1.03496e-300	1.18444	0.474	0.109	2.81146e-296	3	DGKK
2.79106e-296	1.56164	0.433	0.101	7.58192e-292	3	C22ORF32 (1 OF 2)
1.66087e-292	1.43752	0.322	0.055	4.51176e-288	3	CNTN5
5.21175e-292	1.17963	0.486	0.117	1.41577e-287	3	SLC17A7
6.65523e-290	1.22306	0.506	0.13	1.80789e-285	3	C19H7ORF41
7.93423e-288	1.33965	0.705	0.236	2.15533e-283	3	SCG2B
9.46845e-288	1.39988	0.437	0.102	2.57211e-283	3	EEF1A1B
9.70179e-288	1.28806	0.494	0.126	2.63549e-283	3	CU633848.1
1.75529e-287	1.37073	0.534	0.146	4.76824e-283	3	RAB6BB
2.94587e-287	1.43014	0.48	0.121	8.00246e-283	3	LDHA
7.26769e-287	1.19862	0.414	0.091	1.97427e-282	3	ARHGAP44 (1 OF 2)
2.40033e-286	1.6273	0.553	0.157	6.5205e-282	3	PCP4
8.97227e-286	1.59468	0.313	0.054	2.43732e-281	3	NFU-G-1-020751
2.3159e-285	1.2254	0.573	0.165	6.29114e-281	3	GAPVD1
5.18171e-284	1.25537	0.322	0.057	1.40761e-279	3	KCNIP1B
1.79112e-283	1.55777	0.439	0.108	4.86558e-279	3	NPDC1
1.92564e-281	1.57329	0.328	0.06	5.23101e-277	3	LGI1A
1.29815e-278	1.02409	0.978	0.624	3.52641e-274	3	NFU-G-1-015782
2.40696e-278	1.35889	0.541	0.155	6.5385e-274	3	NAPB (2 OF 2)
4.68266e-278	1.37456	0.551	0.161	1.27204e-273	3	CAMK2N2
2.2057e-277	1.21528	0.548	0.152	5.99178e-273	3	EGR3
5.7246e-275	1.31487	0.517	0.144	1.55509e-270	3	PALM1B
7.37187e-272	1.14156	0.788	0.296	2.00257e-267	3	APLP1
2.63779e-271	1.30082	0.545	0.158	7.16556e-267	3	CPNE2
3.97408e-268	1.1811	0.405	0.092	1.07956e-263	3	CDK5R2B
5.3717e-268	1.46286	0.306	0.055	1.45922e-263	3	TMEM211
8.21562e-268	1.23533	0.464	0.118	2.23177e-263	3	PACSIN1A
5.68016e-267	1.26159	0.39	0.085	1.54302e-262	3	ARPP21
8.56207e-267	1.22974	0.605	0.189	2.32589e-262	3	GABRA1
2.59147e-264	1.48441	0.306	0.055	7.03973e-260	3	CDH22
2.62048e-264	1.12236	0.543	0.152	7.11855e-260	3	CT990561.1
5.02827e-262	1.39604	0.285	0.049	1.36593e-257	3	STX1A
1.94897e-261	1.12195	0.874	0.393	5.29439e-257	3	SYT1
2.8887e-261	1.08146	0.471	0.123	7.84715e-257	3	GLSB
2.12237e-258	1.12659	0.646	0.211	5.76542e-254	3	SNAP25 (1 OF 2)
8.16522e-258	1.35148	0.339	0.069	2.21808e-253	3	OLFM1 (2 OF 2)
8.52295e-258	1.3184	0.385	0.087	2.31526e-253	3	SCN3B
3.02638e-256	1.43205	0.618	0.217	8.22117e-252	3	NDUFA4
1.26291e-253	1.14003	0.476	0.127	3.43069e-249	3	SYNPR.1
7.56612e-248	0.961627	0.642	0.206	2.05534e-243	3	PCSK1NL
1.2856e-247	0.931124	0.526	0.149	3.49234e-243	3	CSGR04H1ORF95
6.08448e-247	1.15532	0.399	0.096	1.65285e-242	3	DTNBP1
1.91796e-246	1.02271	0.552	0.167	5.21014e-242	3	ARF3 (2 OF 2)
8.02924e-246	1.07013	0.519	0.15	2.18114e-241	3	SLC8A4A
4.14679e-245	1.37761	0.429	0.112	1.12647e-240	3	MEF2C
3.01721e-243	0.972548	0.491	0.135	8.19626e-239	3	PLCXD3
8.02971e-243	1.01739	0.534	0.157	2.18127e-238	3	DNER
2.53465e-241	1.13067	0.827	0.37	6.88538e-237	3	RTN1
2.07344e-240	0.958901	0.816	0.325	5.63249e-236	3	SYPA
1.01161e-239	1.09832	0.466	0.128	2.74805e-235	3	BSN (2 OF 3).1
1.61896e-239	1.20147	0.497	0.148	4.39791e-235	3	ATP6V1D
5.32571e-236	1.33707	0.29	0.056	1.44673e-231	3	DLG1
5.4327e-236	1.31918	0.413	0.107	1.47579e-231	3	FAM131A
7.22139e-236	1.17411	0.305	0.06	1.96169e-231	3	PRKCB
2.36906e-235	1.30874	0.278	0.051	6.43555e-231	3	RASGRF1
4.98797e-235	1.48786	0.317	0.066	1.35498e-230	3	CU570976.1
1.20837e-234	1.20337	0.735	0.32	3.28253e-230	3	OAZ1A
1.28605e-234	1.28834	0.298	0.058	3.49354e-230	3	TACC1 (2 OF 2)
1.78493e-234	1.10559	0.365	0.084	4.84877e-230	3	GPR37B
9.41302e-234	1.45427	0.271	0.049	2.55705e-229	3	FAM19A5
1.11108e-232	1.04601	0.656	0.24	3.01826e-228	3	APPB
1.08935e-230	0.829729	0.505	0.144	2.95922e-226	3	PB.6543.1
2.44747e-228	1.15669	0.6	0.213	6.64857e-224	3	ATP6V1F
2.74103e-228	1.78324	0.289	0.058	7.446e-224	3	DUSP4
9.21629e-228	0.914969	0.478	0.135	2.50361e-223	3	ATCAYB
8.53393e-227	0.939346	0.721	0.275	2.31824e-222	3	ATP6AP1A
2.47611e-226	1.2116	0.384	0.097	6.72637e-222	3	CETN2
2.61772e-226	0.992305	0.503	0.146	7.11103e-222	3	CR790377.1
1.69108e-225	0.862739	0.551	0.171	4.59382e-221	3	SH3GL2
1.86121e-224	1.22341	0.445	0.129	5.05598e-220	3	PGAM1A
5.44315e-224	0.876594	0.308	0.062	1.47863e-219	3	GABRB2 (2 OF 2)
8.14146e-224	1.13541	0.386	0.097	2.21163e-219	3	SEPT5A
9.79704e-224	1.34672	0.305	0.063	2.66137e-219	3	CNTN3
1.07431e-223	1.04868	0.498	0.149	2.91837e-219	3	HMP19
2.32183e-223	1.03135	0.487	0.144	6.30725e-219	3	ATP1B3B
5.92073e-223	1.19046	0.357	0.086	1.60837e-218	3	SH3GL2 (1 OF 2).1
4.15048e-222	1.39196	0.346	0.081	1.12748e-217	3	CKB
6.83945e-221	1.31654	0.285	0.057	1.85794e-216	3	NAV3
8.24016e-219	0.846317	0.587	0.192	2.23844e-214	3	ELMOD1
9.70534e-219	1.60704	0.271	0.053	2.63645e-214	3	NECAB2
5.47767e-218	1.02601	0.617	0.216	1.48801e-213	3	SHISA7
4.56866e-217	1.10329	0.4	0.105	1.24108e-212	3	UPF3A
3.11988e-216	0.958524	0.531	0.168	8.47515e-212	3	NFU-G-1-021376
3.36399e-216	1.21572	0.367	0.09	9.13829e-212	3	CALY
2.62042e-215	1.12514	0.437	0.125	7.11838e-211	3	NFU-G-1-022893.1
4.99973e-215	1.21799	0.354	0.087	1.35818e-210	3	NFU-G-1-003796
6.41604e-214	1.21578	0.335	0.078	1.74292e-209	3	SMIM18
1.11181e-213	0.987821	0.407	0.108	3.02024e-209	3	PRRT1
1.92338e-213	0.906441	0.487	0.146	5.22486e-209	3	NFU-G-1-016062
2.32111e-212	0.933802	0.76	0.306	6.30529e-208	3	PB.6851.1
7.43072e-211	1.18427	0.375	0.097	2.01856e-206	3	NAPG
2.19923e-210	0.796176	0.813	0.324	5.97421e-206	3	SLC17A6B
2.3357e-210	1.0424	0.386	0.101	6.34493e-206	3	DIXDC1A
3.1704e-210	1.14918	0.284	0.058	8.6124e-206	3	NOS1
6.54049e-210	0.856301	0.522	0.164	1.77672e-205	3	ATP6V1A (3 OF 4)
1.02205e-209	1.26556	0.344	0.084	2.77639e-205	3	RAB42A
2.14038e-208	1.18573	0.488	0.156	5.81434e-204	3	AGRN (1 OF 2)
1.10076e-207	0.980954	0.48	0.147	2.99021e-203	3	MPRIP
1.99196e-207	1.15009	0.84	0.446	5.41116e-203	3	GAPDHS
3.83823e-207	0.951042	0.465	0.139	1.04266e-202	3	SCG5
1.05224e-206	1.15583	0.401	0.111	2.85841e-202	3	SPON1A
1.34292e-206	0.801652	0.502	0.154	3.64804e-202	3	BSN (3 OF 3)
1.3562e-206	1.33956	0.814	0.395	3.68412e-202	3	ADCYAP1B
1.29458e-205	0.901477	0.534	0.179	3.51672e-201	3	DNAJC5AA
2.3614e-205	1.13379	0.328	0.078	6.41475e-201	3	CRIP2 (2 OF 2)
2.37501e-205	1.15694	0.337	0.082	6.45172e-201	3	CKMT1
5.69831e-205	1.13598	0.531	0.178	1.54795e-200	3	PPIAB
1.15227e-204	1.01101	0.286	0.06	3.13014e-200	3	CIT (1 OF 3).1
4.24718e-204	0.84602	0.578	0.198	1.15375e-199	3	SV2A (2 OF 2)
7.18395e-204	1.04286	0.583	0.209	1.95152e-199	3	STMN2A
5.0133e-203	0.775582	0.508	0.16	1.36186e-198	3	MMD2
3.33322e-202	0.872718	0.43	0.123	9.05469e-198	3	IQSEC2.1
4.78986e-201	0.8585	0.303	0.067	1.30117e-196	3	CELF4.1
6.51092e-201	0.736948	0.637	0.226	1.76869e-196	3	CAMK2B1
1.11557e-200	0.991925	0.853	0.441	3.03045e-196	3	ALDOCB
2.63969e-200	1.02406	0.521	0.174	7.17071e-196	3	ATP6AP2
2.54651e-199	1.53475	0.533	0.201	6.91761e-195	3	ITM2CB
1.57424e-198	1.13476	0.434	0.133	4.27644e-194	3	EMC7
9.58004e-198	0.727432	0.469	0.141	2.60242e-193	3	NSF
2.39246e-197	0.996447	0.445	0.136	6.49911e-193	3	ATP6V1H
2.91194e-197	0.965405	0.397	0.11	7.9103e-193	3	C6H16ORF45
6.25669e-197	0.969881	0.362	0.094	1.69963e-192	3	CLSTN3
8.19309e-197	1.14552	0.448	0.14	2.22565e-192	3	TFG
8.33991e-195	0.811323	0.499	0.16	2.26554e-190	3	DMXL2
1.49639e-194	0.743286	0.683	0.254	4.06495e-190	3	CPE
8.43016e-194	0.856544	0.463	0.143	2.29005e-189	3	RAB3AB
1.93522e-193	0.80324	0.693	0.265	5.25703e-189	3	SYP
2.4585e-193	1.09799	0.425	0.13	6.67851e-189	3	C1ORF216
3.07253e-193	1.29652	0.251	0.05	8.34654e-189	3	EEF1A1A
4.68951e-193	0.970132	0.383	0.106	1.27391e-188	3	ATP6V0D1
9.42948e-193	1.1514	0.695	0.317	2.56152e-188	3	STXBP1A
1.12511e-192	0.943901	0.538	0.183	3.05635e-188	3	RAB3C
6.86062e-192	0.944384	0.33	0.081	1.86369e-187	3	DNM1B
5.03377e-191	0.851904	0.368	0.098	1.36742e-186	3	GLRA2
1.00384e-190	0.859299	0.451	0.139	2.72694e-186	3	HK1 (2 OF 2)
1.83311e-190	0.942838	0.452	0.141	4.97963e-186	3	AAK1
2.4025e-189	0.948978	0.344	0.088	6.5264e-185	3	RNF208
5.01222e-189	0.817538	0.666	0.256	1.36157e-184	3	LRRN3
6.69598e-189	1.10964	0.27	0.058	1.81896e-184	3	NFU-G-1-011110
7.3646e-189	1.00087	0.315	0.076	2.00059e-184	3	KCNC1
3.58999e-188	1.1241	0.395	0.116	9.7522e-184	3	AK1
4.55541e-188	0.993252	0.317	0.078	1.23748e-183	3	RAB3B
4.85708e-188	0.864983	0.442	0.135	1.31942e-183	3	FSCN1 (2 OF 2)
5.5765e-188	0.773195	0.502	0.162	1.51486e-183	3	NCOA5.1
1.06331e-187	0.929595	0.502	0.172	2.88848e-183	3	PPP1CB
1.43511e-187	1.01409	0.281	0.063	3.89848e-183	3	PRICKLE2 (2 OF 2)
1.83226e-187	1.00472	0.486	0.165	4.97734e-183	3	PGK1
1.00557e-186	0.971051	0.302	0.071	2.73163e-182	3	PGBD5
2.96838e-186	1.1907	0.504	0.178	8.06359e-182	3	JUND
3.97671e-186	0.747622	0.616	0.227	1.08027e-181	3	TMEM59L
6.9906e-186	1.14609	0.318	0.08	1.899e-181	3	GNB5A
1.07425e-185	0.704693	0.586	0.208	2.91821e-181	3	SEZ6L2
9.17916e-185	0.807186	0.376	0.103	2.49352e-180	3	CR407704.1
2.92326e-184	0.754465	0.668	0.261	7.94104e-180	3	PCLO
1.02778e-183	0.942839	0.717	0.307	2.79196e-179	3	MLLT11
2.45002e-183	0.901145	0.828	0.412	6.65549e-179	3	YWHAG2
1.28664e-182	0.845634	0.727	0.306	3.49515e-178	3	MAP1A
4.51247e-182	1.00365	0.564	0.216	1.22581e-177	3	SCOC
2.88526e-181	0.907956	0.336	0.087	7.8378e-177	3	PKP4 (2 OF 2)
3.1033e-181	1.1635	0.412	0.128	8.43012e-177	3	GNAO1B
6.08113e-181	0.952255	0.31	0.075	1.65194e-176	3	PCSK2
1.15949e-180	1.10413	0.266	0.058	3.14977e-176	3	SGSM1 (1 OF 2)
[truncated: 9,085 more rows]

## Sheet: Suppl. table 6
Supplementary Table 6: Bulk expression analyses per cell type of young vs. aged telencephalon. Highlighted cells: > ± 1.2 log2FC, p_val_adj <0.05
[truncated: 16,671 more rows]

[truncated: 6 more sheets: Suppl. table 7, Suppl. table 8, Suppl. table 9, Suppl. table 10, Suppl. table 11, Suppl. table 12]
